# Supplementary material for: Dissecting transcriptomic signatures of neuronal differentiation and maturation using iPSCs
Source: Nat Commun. 2020 Jan 23;11:462. doi: 10.1038/s41467-019-14266-z (PMC6978526; doi:10.1038/s41467-019-14266-z)
Supplement: Supplementary file 5 — Supplementary Data 1 [file 41467_2019_14266_MOESM5_ESM.xlsx]

## Sheet: enrich_BP
	Cluster	ID	Description	GeneRatio	BgRatio	pvalue	p.adjust	qvalue	geneID	Count
	2	GO:0006281	DNA repair	265/3517	490/13206	2.4607e-39	1.284e-35	1.15757e-35	ISG15/MTOR/KDM1A/RPA2/EYA3/CLSPN/PPIE/MUTYH/RAD54L/USP1/CDC7/DCLRE1B/CHD1L/HIST2H4A/UBE2T/BTG2/NUCKS1/DTL/PARP1/SPRTN/EXO1/GEN1/MSH6/RPS27A/FANCL/ERCC3/POLR2D/ZRANB3/FIGN/PMS1/BARD1/XRCC5/NHEJ1/COPS7B/RAD18/FANCD2/XPC/MLH1/WDR48/ATRIP/PPP4R2/POLQ/ISY1/MBD4/TOPBP1/ACTL6A/POLR2H/RFC4/RNF168/WHSC1/RFC1/PDS5A/POLR2B/HELQ/FAM175A/SMARCA5/MND1/HMGB2/NEIL3/PRIMPOL/TRIP13/RAD1/ERCC8/GTF2H2C/MSH3/XRCC4/SL…	265
	2	GO:0019080	viral gene expression	131/3517	184/13206	7.65488e-37	1.52472e-33	1.37459e-33	RPL22/RPL11/HDAC1/RPS8/NDC1/RPL5/TPR/NUCKS1/NUP133/RPS7/RPS27A/RANBP2/POLR2D/RPL37A/RPL32/NUP210/RPL15/RPSA/RPL14/RPL29/RPL24/POLR2H/NELFA/RPL9/REST/POLR2B/NUP54/LEF1/RPL34/RPS3A/RPS23/CHD1/RPS14/NUP153/NELFE/RPS18/RPL10A/RPS12/NUP43/POM121C/NUP205/RPS20/RPL7/RPL30/RPL8/RPS6/RPL35/RPL12/NUP214/RPL7A/NOTCH1/RPS24/EIF3A/IFITM3/RPLP2/NUP98/TRIM21/EIF3F/RPL27A/RPS13/NUP160/POLR2G/RPS3/RPS25/CCNT1/AAA…	131
	2	GO:0071103	DNA conformation change	161/3517	249/13206	8.7661e-37	1.52472e-33	1.37459e-33	PHF13/RBBP4/NASP/ITGB3BP/CHD1L/HIST2H2BF/HIST2H3D/HIST2H4A/HIST2H3C/HIST2H3A/HIST2H2BE/ANP32E/CENPL/DHX9/TPR/H3F3A/PARP1/CENPO/CENPA/RPS27A/NCAPH/ERCC3/ZRANB3/MCM6/HAT1/XRCC5/HJURP/XPC/MCM2/H1FX/SMC4/NCAPG/CENPC/SMARCA5/HMGB2/CENPU/CENPK/CCNB1/CENPH/CHD1/H2AFY/G3BP1/NPM1/HIST1H3A/HIST1H4A/HIST1H4B/HIST1H3B/HIST1H2BB/HIST1H3C/HIST1H1C/HIST1H4C/HIST1H1T/HIST1H2BC/HIST1H1E/HIST1H2BD/HIST1H2BE/HIST1H…	161
	2	GO:0019083	viral transcription	124/3517	173/13206	2.06472e-35	2.69343e-32	2.42822e-32	RPL22/RPL11/HDAC1/RPS8/NDC1/RPL5/TPR/NUCKS1/NUP133/RPS7/RPS27A/RANBP2/POLR2D/RPL37A/RPL32/NUP210/RPL15/RPSA/RPL14/RPL29/RPL24/POLR2H/NELFA/RPL9/REST/POLR2B/NUP54/LEF1/RPL34/RPS3A/RPS23/CHD1/RPS14/NUP153/NELFE/RPS18/RPL10A/RPS12/NUP43/POM121C/NUP205/RPS20/RPL7/RPL30/RPL8/RPS6/RPL35/RPL12/NUP214/RPL7A/NOTCH1/RPS24/IFITM3/RPLP2/NUP98/TRIM21/RPL27A/RPS13/NUP160/POLR2G/RPS3/RPS25/CCNT1/AAAS/SP1/RPS26/…	124
	2	GO:0071824	protein-DNA complex subunit organization	148/3517	227/13206	1.66672e-34	1.73939e-31	1.56812e-31	ARID1A/RPA2/RBBP4/NASP/ITGB3BP/CHD1L/HIST2H2BF/HIST2H3D/HIST2H4A/HIST2H3C/HIST2H3A/HIST2H2BE/ANP32E/VPS72/POGZ/CENPL/CENPF/H3F3A/PARP1/TAF1B/CENPO/CENPA/RPS27A/ERCC3/HAT1/PTMA/HJURP/XPC/SMARCC1/MCM2/H1FX/RNF4/CENPC/CENPE/SMARCA5/HMGB2/CENPU/CENPK/CENPH/H2AFY/TAF7/NPM1/HIST1H3A/HIST1H4A/HIST1H4B/HIST1H3B/HIST1H2BB/HIST1H3C/HIST1H1C/HIST1H4C/HIST1H1T/HIST1H2BC/HIST1H1E/HIST1H2BD/HIST1H2BE/HIST1H4D/…	148
	2	GO:0007059	chromosome segregation	178/3517	298/13206	5.97591e-34	5.19705e-31	4.68532e-31	PHF13/RCC2/CEP85/RCC1/CDCA8/CDC20/KIF2C/NDC1/ITGB3BP/CDC14A/PSRC1/POGZ/PMF1/NUF2/CENPL/TPR/KIF14/NEK2/NSL1/CENPF/NUP133/AHCTF1/GEN1/CENPO/CENPA/NCAPH/RANBP2/BUB1/SPC25/SGO2/HJURP/RAD18/FANCD2/SEC13/SGO1/MLH1/CTNNB1/SPICE1/SMC4/ECT2/TACC3/NCAPG/PDS5A/CENPC/CENPE/MAD2L1/ANAPC10/CENPU/TRIP13/CENPK/CCNB1/CENPH/SLF1/H2AFY/CDC23/PTTG1/SPDL1/BAG6/MSH5/KIFC1/SRPK1/CENPQ/MEI4/TTK/CENPW/NUP43/KIF25/MAD1L1/…	178
	2	GO:0044033	multi-organism metabolic process	137/3517	205/13206	9.54308e-34	7.11368e-31	6.41323e-31	RPL22/RPL11/HDAC1/RPS8/NDC1/RPL5/TPR/NUCKS1/NUP133/RPS7/RPS27A/RANBP2/POLR2D/RPL37A/RPL32/NUP210/RPL15/RPSA/RPL14/RPL29/RPL24/POLR2H/NELFA/RPL9/REST/POLR2B/NUP54/LEF1/RPL34/RPS3A/RPS23/CHD1/RPS14/NUP153/NELFE/RPS18/RPL10A/RPS12/NUP43/POM121C/NUP205/RPS20/RPL7/RPL30/RPL8/RPS6/RPL35/RPL12/NUP214/RPL7A/NOTCH1/RPS24/EIF3A/IFITM3/RPLP2/NUP98/TRIM21/EIF3F/RPL27A/RPS13/NUP160/POLR2G/ATG16L2/RPS3/RPS25/C…	137
	2	GO:0065004	protein-DNA complex assembly	135/3517	204/13206	1.38387e-32	9.02629e-30	8.13751e-30	RPA2/RBBP4/NASP/ITGB3BP/CHD1L/HIST2H2BF/HIST2H3D/HIST2H4A/HIST2H3C/HIST2H3A/HIST2H2BE/ANP32E/POGZ/CENPL/CENPF/H3F3A/PARP1/TAF1B/CENPO/CENPA/RPS27A/ERCC3/HAT1/HJURP/XPC/MCM2/H1FX/RNF4/CENPC/CENPE/SMARCA5/HMGB2/CENPU/CENPK/CENPH/H2AFY/TAF7/NPM1/HIST1H3A/HIST1H4A/HIST1H4B/HIST1H3B/HIST1H2BB/HIST1H3C/HIST1H1C/HIST1H4C/HIST1H1T/HIST1H2BC/HIST1H1E/HIST1H2BD/HIST1H2BE/HIST1H4D/HIST1H2BF/HIST1H4E/HIST1H2…	135
	2	GO:0006613	cotranslational protein targeting to membrane	82/3517	99/13206	1.29291e-31	7.49603e-29	6.75794e-29	RPL22/RPL11/RPS8/RPL5/SSR2/SRP9/RPS7/RPS27A/RPL37A/RPL32/RPL15/RPSA/RPL14/RPL29/RPL24/SSR3/RPL9/SRP72/RPL34/RPS3A/RPS23/RPS14/RPS18/RPL10A/TRAM2/RPS12/RPS20/TRAM1/RPL7/RPL30/RPL8/RPS6/RPL35/RPL12/RPL7A/RPS24/RPLP2/RPL27A/RPS13/RPS3/RPS25/RPS26/RPL41/RPL6/RPLP0/RPL21/RPS29/SRP14/RPL4/RPLP1/RPS17/RPS2/RPS15A/ARL6IP1/RPL13/RPL26/RPL23A/RPL23/RPL19/RPL27/RPL38/SRP68/RPS15/RPL36/RPS28/RPL18A/UBA52/RPS…	82
	2	GO:0006614	SRP-dependent cotranslational protein targeting to membrane	78/3517	92/13206	1.53869e-31	8.02888e-29	7.23832e-29	RPL22/RPL11/RPS8/RPL5/SRP9/RPS7/RPS27A/RPL37A/RPL32/RPL15/RPSA/RPL14/RPL29/RPL24/SSR3/RPL9/SRP72/RPL34/RPS3A/RPS23/RPS14/RPS18/RPL10A/RPS12/RPS20/RPL7/RPL30/RPL8/RPS6/RPL35/RPL12/RPL7A/RPS24/RPLP2/RPL27A/RPS13/RPS3/RPS25/RPS26/RPL41/RPL6/RPLP0/RPL21/RPS29/SRP14/RPL4/RPLP1/RPS17/RPS2/RPS15A/RPL13/RPL26/RPL23A/RPL23/RPL19/RPL27/RPL38/SRP68/RPS15/RPL36/RPS28/RPL18A/UBA52/RPS16/RPS19/RPL18/RPL13A/RPS…	78
	2	GO:0007067	mitotic nuclear division	219/3517	412/13206	3.91447e-31	1.85688e-28	1.67404e-28	PHF13/RCC2/CEP85/RCC1/CDCA8/CDC20/KIF2C/ITGB3BP/CDC14A/PSRC1/POGZ/ARHGEF2/PMF1/NUF2/TPR/ASPM/KIF14/NEK2/NSL1/CENPF/GEN1/CENPA/EML4/NCAPH/BUB1/IL1A/FIGN/SPC25/USP37/SEPT2/TADA3/SGO1/KIF15/CDC25A/RPL24/SPICE1/SMC4/TACC3/NCAPG/PDS5A/CENPC/CCNG2/CENPE/EGF/MAD2L1/CCNA2/ANAPC10/FBXL7/SNX18/CCNB1/CETN3/SLF1/H2AFY/CDC23/CDC25C/PTTG1/CCNG1/SPDL1/BOD1/KIFC1/RNF8/PHIP/TTK/CENPW/KATNA1/NUP43/FBXO5/KIF25/MAD1…	219
	2	GO:0000819	sister chromatid segregation	132/3517	203/13206	1.03148e-30	4.48521e-28	4.04358e-28	PHF13/RCC2/CDCA8/CDC20/KIF2C/ITGB3BP/CDC14A/PSRC1/POGZ/PMF1/NUF2/CENPL/TPR/KIF14/NEK2/NSL1/CENPF/NUP133/AHCTF1/GEN1/CENPO/CENPA/NCAPH/RANBP2/BUB1/SPC25/SGO2/SEC13/SGO1/CTNNB1/SMC4/TACC3/NCAPG/PDS5A/CENPC/CENPE/MAD2L1/ANAPC10/CENPU/CENPK/CCNB1/CENPH/SLF1/H2AFY/CDC23/SPDL1/KIFC1/CENPQ/TTK/NUP43/KIF25/MAD1L1/CHMP4C/RAD21/DSCC1/NSMCE2/SMC5/CENPP/SMC2/CDC26/NEK6/ZWINT/SMC3/MCMBP/BUB3/NUP98/KIF18A/CKAP…	132
	2	GO:0098813	nuclear chromosome segregation	152/3517	251/13206	4.58437e-30	1.84009e-27	1.65891e-27	PHF13/RCC2/CDCA8/CDC20/KIF2C/NDC1/ITGB3BP/CDC14A/PSRC1/POGZ/PMF1/NUF2/CENPL/TPR/KIF14/NEK2/NSL1/CENPF/NUP133/AHCTF1/GEN1/CENPO/CENPA/NCAPH/RANBP2/BUB1/SPC25/SGO2/FANCD2/SEC13/SGO1/MLH1/CTNNB1/SPICE1/SMC4/ECT2/TACC3/NCAPG/PDS5A/CENPC/CENPE/MAD2L1/ANAPC10/CENPU/TRIP13/CENPK/CCNB1/CENPH/SLF1/H2AFY/CDC23/PTTG1/SPDL1/BAG6/MSH5/KIFC1/CENPQ/MEI4/TTK/NUP43/KIF25/MAD1L1/PTTG3P/CHMP4C/GEM/RAD21/DSCC1/NSMCE…	152
	2	GO:0034728	nucleosome organization	105/3517	147/13206	5.9412e-30	2.21437e-27	1.99633e-27	ARID1A/RBBP4/NASP/ITGB3BP/HIST2H2BF/HIST2H3D/HIST2H4A/HIST2H3C/HIST2H3A/HIST2H2BE/ANP32E/VPS72/CENPL/H3F3A/CENPO/CENPA/HAT1/PTMA/HJURP/SMARCC1/MCM2/H1FX/CENPC/SMARCA5/HMGB2/CENPU/CENPK/CENPH/H2AFY/NPM1/HIST1H3A/HIST1H4A/HIST1H4B/HIST1H3B/HIST1H2BB/HIST1H3C/HIST1H1C/HIST1H4C/HIST1H1T/HIST1H2BC/HIST1H1E/HIST1H2BD/HIST1H2BE/HIST1H4D/HIST1H2BF/HIST1H4E/HIST1H2BG/HIST1H3E/HIST1H1D/HIST1H4F/HIST1H3F/HI…	105
	2	GO:0006333	chromatin assembly or disassembly	111/3517	162/13206	5.01815e-29	1.74565e-26	1.57376e-26	ARID1A/RBBP4/NASP/ITGB3BP/HIST2H2BF/HIST2H3D/HIST2H4A/HIST2H3C/HIST2H3A/HIST2H2BE/ANP32E/CENPL/TPR/H3F3A/CENPO/CENPA/HAT1/HJURP/SMARCC1/MCM2/H1FX/CENPC/SMARCA5/HMGB2/CENPU/CENPK/CENPH/H2AFY/NPM1/HIST1H3A/HIST1H4A/HIST1H4B/HIST1H3B/HIST1H2BB/HIST1H3C/HIST1H1C/HIST1H4C/HIST1H1T/HIST1H2BC/HIST1H1E/HIST1H2BD/HIST1H2BE/HIST1H4D/HIST1H2BF/HIST1H4E/HIST1H2BG/HIST1H3E/HIST1H1D/HIST1H4F/HIST1H3F/HIST1H2BH…	111
	2	GO:0006323	DNA packaging	114/3517	170/13206	1.77962e-28	5.58689e-26	5.03678e-26	PHF13/RBBP4/NASP/ITGB3BP/HIST2H2BF/HIST2H3D/HIST2H4A/HIST2H3C/HIST2H3A/HIST2H2BE/ANP32E/CENPL/TPR/H3F3A/CENPO/CENPA/NCAPH/HAT1/HJURP/MCM2/H1FX/SMC4/NCAPG/CENPC/SMARCA5/HMGB2/CENPU/CENPK/CCNB1/CENPH/H2AFY/NPM1/HIST1H3A/HIST1H4A/HIST1H4B/HIST1H3B/HIST1H2BB/HIST1H3C/HIST1H1C/HIST1H4C/HIST1H1T/HIST1H2BC/HIST1H1E/HIST1H2BD/HIST1H2BE/HIST1H4D/HIST1H2BF/HIST1H4E/HIST1H2BG/HIST1H3E/HIST1H1D/HIST1H4F/HIST…	114
	2	GO:0006334	nucleosome assembly	92/3517	124/13206	1.82018e-28	5.58689e-26	5.03678e-26	RBBP4/NASP/ITGB3BP/HIST2H2BF/HIST2H3D/HIST2H4A/HIST2H3C/HIST2H3A/HIST2H2BE/ANP32E/CENPL/H3F3A/CENPO/CENPA/HAT1/HJURP/MCM2/H1FX/CENPC/SMARCA5/HMGB2/CENPU/CENPK/CENPH/H2AFY/NPM1/HIST1H3A/HIST1H4A/HIST1H4B/HIST1H3B/HIST1H2BB/HIST1H3C/HIST1H1C/HIST1H4C/HIST1H1T/HIST1H2BC/HIST1H1E/HIST1H2BD/HIST1H2BE/HIST1H4D/HIST1H2BF/HIST1H4E/HIST1H2BG/HIST1H3E/HIST1H1D/HIST1H4F/HIST1H3F/HIST1H2BH/HIST1H3G/HIST1H2BI…	92
	2	GO:0045047	protein targeting to ER	78/3517	98/13206	6.93392e-28	2.01007e-25	1.81215e-25	RPL22/RPL11/RPS8/RPL5/SRP9/RPS7/RPS27A/RPL37A/RPL32/RPL15/RPSA/RPL14/RPL29/RPL24/SSR3/RPL9/SRP72/RPL34/RPS3A/RPS23/RPS14/RPS18/RPL10A/RPS12/RPS20/RPL7/RPL30/RPL8/RPS6/RPL35/RPL12/RPL7A/RPS24/RPLP2/RPL27A/RPS13/RPS3/RPS25/RPS26/RPL41/RPL6/RPLP0/RPL21/RPS29/SRP14/RPL4/RPLP1/RPS17/RPS2/RPS15A/RPL13/RPL26/RPL23A/RPL23/RPL19/RPL27/RPL38/SRP68/RPS15/RPL36/RPS28/RPL18A/UBA52/RPS16/RPS19/RPL18/RPL13A/RPS…	78
	2	GO:0031497	chromatin assembly	98/3517	139/13206	2.60065e-27	7.1422e-25	6.43894e-25	RBBP4/NASP/ITGB3BP/HIST2H2BF/HIST2H3D/HIST2H4A/HIST2H3C/HIST2H3A/HIST2H2BE/ANP32E/CENPL/TPR/H3F3A/CENPO/CENPA/HAT1/HJURP/MCM2/H1FX/CENPC/SMARCA5/HMGB2/CENPU/CENPK/CENPH/H2AFY/NPM1/HIST1H3A/HIST1H4A/HIST1H4B/HIST1H3B/HIST1H2BB/HIST1H3C/HIST1H1C/HIST1H4C/HIST1H1T/HIST1H2BC/HIST1H1E/HIST1H2BD/HIST1H2BE/HIST1H4D/HIST1H2BF/HIST1H4E/HIST1H2BG/HIST1H3E/HIST1H1D/HIST1H4F/HIST1H3F/HIST1H2BH/HIST1H3G/HIST1…	98
	1	GO:0050804	modulation of synaptic transmission	173/4577	256/13206	2.61923e-27	1.38348e-23	1.24096e-23	DVL1/PRKCZ/UTS2/CLSTN1/PINK1/NCDN/GRIK3/RIMS3/LRP8/KCNC4/RAP1A/CHRNB2/SYT11/TNR/ADORA1/KISS1/CNTN2/SNAP47/ARF1/AGT/UCN/PRKCE/NRXN1/LRRTM1/RAB3GAP1/PLCL1/PNKD/CNTN4/GRM7/ATP2B2/SLC6A1/HRH1/WNT7A/RAB5A/CSPG5/CACNA2D2/GRM2/NISCH/PXK/DRD3/KALRN/CLSTN2/PFN2/NLGN1/DRD5/KIT/SNCA/PPP3CA/RAPGEF2/NPY5R/GDNF/MEF2C/SNCAIP/LRRTM2/CAMK2A/GRIA1/DRD1/CPLX2/RGS14/DTNBP1/FLOT1/SYNGAP1/BTBD9/RIMS1/HTR1B/CNR1/GRIK2/…	173
	2	GO:0006401	RNA catabolic process	140/3517	233/13206	2.75588e-27	7.19008e-25	6.48211e-25	RPL22/EXOSC10/HNRNPR/RPL11/PNRC2/LIN28A/PPP1R8/AGO1/THRAP3/ZC3H12A/RPS8/MAGOH/RPL5/RBM8A/BTG2/RPS7/RPS27A/PNPT1/CNOT11/POLR2D/RPL37A/CNOT9/RPL32/LSM3/RPL15/CNOT10/MLH1/RPSA/RPL14/RPL29/RPL24/RPL9/RPL34/EXOSC9/LSM6/RPS3A/DROSHA/PAPD4/RPS23/DCP2/RPS14/CNOT8/CNOT6/LSM2/SKIV2L/DXO/RPS18/RPL10A/LIN28B/RPS12/LSM5/SND1/RPS20/RPL7/RPL30/POP1/PABPC1/EIF3E/RPL8/RPS6/EXOSC3/SECISBP2/RPL35/RPL12/EXOSC2/RPL7A…	140
	2	GO:0000956	nuclear-transcribed mRNA catabolic process	122/3517	193/13206	8.67743e-27	2.15614e-24	1.94383e-24	RPL22/EXOSC10/RPL11/PNRC2/AGO1/THRAP3/ZC3H12A/RPS8/MAGOH/RPL5/RBM8A/BTG2/RPS7/RPS27A/CNOT11/POLR2D/RPL37A/CNOT9/RPL32/LSM3/RPL15/CNOT10/MLH1/RPSA/RPL14/RPL29/RPL24/RPL9/RPL34/EXOSC9/LSM6/RPS3A/PAPD4/RPS23/DCP2/RPS14/CNOT8/CNOT6/LSM2/DXO/RPS18/RPL10A/RPS12/LSM5/RPS20/RPL7/RPL30/PABPC1/EIF3E/RPL8/RPS6/EXOSC3/SECISBP2/RPL35/RPL12/EXOSC2/RPL7A/RPS24/RPLP2/RPL27A/RPS13/TNKS1BP1/PATL1/POLR2G/RPS3/ATM/R…	122
	2	GO:0000184	nuclear-transcribed mRNA catabolic process, nonsense-mediated decay	87/3517	119/13206	3.24754e-26	7.70259e-24	6.94415e-24	RPL22/EXOSC10/RPL11/PNRC2/RPS8/MAGOH/RPL5/RBM8A/RPS7/RPS27A/RPL37A/RPL32/RPL15/RPSA/RPL14/RPL29/RPL24/RPL9/RPL34/RPS3A/RPS23/DCP2/RPS14/RPS18/RPL10A/RPS12/RPS20/RPL7/RPL30/PABPC1/EIF3E/RPL8/RPS6/SECISBP2/RPL35/RPL12/RPL7A/RPS24/RPLP2/RPL27A/RPS13/RPS3/RPS25/MAGOHB/RPS26/RPL41/RPL6/RPLP0/RPL21/RPS29/RPL4/RPLP1/RPS17/RPS2/RNPS1/PARN/RPS15A/RPL13/SMG6/RPL26/RPL23A/RPL23/RPL19/RPL27/RPL38/EIF4A3/RPS1…	87
	2	GO:0006402	mRNA catabolic process	127/3517	207/13206	4.64784e-26	1.05445e-23	9.50627e-24	RPL22/EXOSC10/HNRNPR/RPL11/PNRC2/AGO1/THRAP3/ZC3H12A/RPS8/MAGOH/RPL5/RBM8A/BTG2/RPS7/RPS27A/PNPT1/CNOT11/POLR2D/RPL37A/CNOT9/RPL32/LSM3/RPL15/CNOT10/MLH1/RPSA/RPL14/RPL29/RPL24/RPL9/RPL34/EXOSC9/LSM6/RPS3A/PAPD4/RPS23/DCP2/RPS14/CNOT8/CNOT6/LSM2/DXO/RPS18/RPL10A/RPS12/LSM5/RPS20/RPL7/RPL30/PABPC1/EIF3E/RPL8/RPS6/EXOSC3/SECISBP2/RPL35/RPL12/EXOSC2/RPL7A/RPS24/RPLP2/RPL27A/RPS13/PRR5L/TNKS1BP1/PATL…	127
	2	GO:0044770	cell cycle phase transition	228/3517	464/13206	5.17644e-26	1.12544e-23	1.01463e-23	MIIP/RCC2/SYF2/RPA2/RCC1/KHDRBS1/CLSPN/ORC1/CDC7/CDC14A/IQGAP3/NES/TPR/KIF14/BTG2/NEK2/CENPF/ADAM17/RRM2/E2F6/GEN1/SIX3/RPS27A/ALMS1/CNOT11/BUB1/ERCC3/MCM6/ORC2/CTDSP1/USP37/CNOT9/XPC/CNOT10/TRIM71/CTDSPL/CDC25A/RPL24/TPRA1/MCM2/TOPBP1/TFDP2/TACC3/CEP135/PKD2/CENPE/MAD2L1/CCNA2/PLK4/ANAPC10/CEP72/FBXL7/SKP2/CCNB1/DHFR/SLF1/H2AFY/CDC23/CDC25C/CNOT8/HMMR/NPM1/CNOT6/TUBB/CDC5L/MCM3/PRIM2/TTK/ORC3/PL…	228
	2	GO:0006302	double-strand break repair	121/3517	194/13206	8.25602e-26	1.68042e-23	1.51496e-23	KDM1A/RPA2/EYA3/RAD54L/CDC7/DCLRE1B/HIST2H4A/NUCKS1/PARP1/GEN1/FIGN/BARD1/XRCC5/NHEJ1/MLH1/WDR48/PPP4R2/POLQ/RNF168/WHSC1/HELQ/FAM175A/SMARCA5/MND1/TRIP13/XRCC4/SLF1/UIMC1/DEK/TDP2/HIST1H4A/HIST1H4B/HIST1H4C/HIST1H4D/HIST1H4E/HIST1H4F/HIST1H4H/HIST1H4I/HIST1H4J/HIST1H4K/HIST1H4L/MDC1/RNF8/MMS22L/MCM9/RPA3/POLM/FIGNL1/BAZ1B/SHFM1/C7orf49/XRCC2/PAXIP1/ESCO2/WRN/GINS4/PRKDC/EYA1/RAD54B/RAD21/NSMCE2/…	121
	2	GO:0072599	establishment of protein localization to endoplasmic reticulum	78/3517	102/13206	8.37314e-26	1.68042e-23	1.51496e-23	RPL22/RPL11/RPS8/RPL5/SRP9/RPS7/RPS27A/RPL37A/RPL32/RPL15/RPSA/RPL14/RPL29/RPL24/SSR3/RPL9/SRP72/RPL34/RPS3A/RPS23/RPS14/RPS18/RPL10A/RPS12/RPS20/RPL7/RPL30/RPL8/RPS6/RPL35/RPL12/RPL7A/RPS24/RPLP2/RPL27A/RPS13/RPS3/RPS25/RPS26/RPL41/RPL6/RPLP0/RPL21/RPS29/SRP14/RPL4/RPLP1/RPS17/RPS2/RPS15A/RPL13/RPL26/RPL23A/RPL23/RPL19/RPL27/RPL38/SRP68/RPS15/RPL36/RPS28/RPL18A/UBA52/RPS16/RPS19/RPL18/RPL13A/RPS…	78
	2	GO:0044772	mitotic cell cycle phase transition	217/3517	441/13206	6.76012e-25	1.30646e-22	1.17782e-22	MIIP/RCC2/SYF2/RPA2/RCC1/KHDRBS1/CLSPN/ORC1/CDC7/CDC14A/IQGAP3/NES/TPR/KIF14/BTG2/NEK2/CENPF/ADAM17/RRM2/E2F6/GEN1/RPS27A/ALMS1/CNOT11/BUB1/ERCC3/MCM6/ORC2/CTDSP1/USP37/CNOT9/XPC/CNOT10/TRIM71/CTDSPL/CDC25A/RPL24/TPRA1/MCM2/TOPBP1/TFDP2/TACC3/CEP135/PKD2/CENPE/MAD2L1/CCNA2/PLK4/ANAPC10/CEP72/FBXL7/SKP2/CCNB1/DHFR/SLF1/CDC23/CDC25C/CNOT8/HMMR/NPM1/CNOT6/TUBB/MCM3/PRIM2/TTK/ORC3/PLAGL1/FBXO5/MAD1L1…	217
	2	GO:0007062	sister chromatid cohesion	84/3517	117/13206	1.84254e-24	3.4337e-22	3.0956e-22	RCC2/CDCA8/CDC20/KIF2C/ITGB3BP/POGZ/PMF1/NUF2/CENPL/NSL1/CENPF/NUP133/AHCTF1/CENPO/CENPA/RANBP2/BUB1/SPC25/SGO2/SEC13/SGO1/CTNNB1/PDS5A/CENPC/CENPE/MAD2L1/CENPU/CENPK/CENPH/SLF1/H2AFY/SPDL1/CENPQ/NUP43/MAD1L1/RAD21/DSCC1/NSMCE2/SMC5/CENPP/ZWINT/SMC3/MCMBP/BUB3/NUP98/KIF18A/CKAP5/NUP160/INCENP/CDCA5/MRE11A/ZW10/PHB2/DDX11/ESPL1/NUP107/NUP37/PPP1CC/KNTC1/RB1/REC8/BUB1B/KNL1/ZWILCH/NDE1/PLK1/KIF22/C…	84
	8	GO:0034470	ncRNA processing	43/206	396/13206	1.92975e-24	2.04761e-21	1.89832e-21	NOL9/MRTO4/WDR3/ISG20L2/DIEXF/PNO1/IMP4/NOP58/RRP9/UTP3/GAR1/NSUN2/UTP15/RPP40/RRP36/RPF2/LTV1/SRRT/MAK16/RRS1/TRMT12/NOL6/NOL8/TRUB2/NOLC1/CCDC86/INTS5/METTL1/UTP20/DHX37/PUS1/IMP3/UTP4/TSR1/PELP1/UTP6/NOP56/TRMT6/DDX27/WDR4/RRP1/DGCR8/UTP14A	43
	8	GO:0042254	ribosome biogenesis	39/206	313/13206	2.16106e-24	2.04761e-21	1.89832e-21	NOL9/MRTO4/WDR3/ISG20L2/DIEXF/PNO1/IMP4/NOP58/FASTKD2/RRP9/LSG1/UTP3/SDAD1/GAR1/UTP15/NOP16/RPP40/RRP36/RPF2/LTV1/MAK16/RRS1/NOL6/NOL8/NOLC1/MTG1/CCDC86/UTP20/DHX37/IMP3/UTP4/TSR1/PELP1/UTP6/NOP56/DDX27/RRP1/GNL3L/UTP14A	39
	7	GO:0030198	extracellular matrix organization	50/420	278/13206	5.45119e-24	1.27919e-20	8.7967e-21	COL9A2/LAMC1/FMOD/TGFB2/CAPN2/MATN3/ANTXR1/COL3A1/COL5A2/FN1/ITGA9/COL8A1/CCDC80/ITGA1/ITGA2/HAPLN1/LOX/SPARC/FOXF2/COL12A1/LAMA4/FSCN1/ELN/COL1A2/SERPINE1/PLOD3/BMP1/TNFRSF11B/HAS2/COL5A1/P4HA1/TLL2/KAZALD1/HTRA1/ETS1/MFAP5/A2M/LUM/LTBP2/GREM1/ANXA2/ITGA11/FURIN/MMP2/FOXC2/CAPNS1/TGFB1/CST3/JAM2/BGN	50
	7	GO:0043062	extracellular structure organization	50/420	279/13206	6.45567e-24	1.27919e-20	8.7967e-21	COL9A2/LAMC1/FMOD/TGFB2/CAPN2/MATN3/ANTXR1/COL3A1/COL5A2/FN1/ITGA9/COL8A1/CCDC80/ITGA1/ITGA2/HAPLN1/LOX/SPARC/FOXF2/COL12A1/LAMA4/FSCN1/ELN/COL1A2/SERPINE1/PLOD3/BMP1/TNFRSF11B/HAS2/COL5A1/P4HA1/TLL2/KAZALD1/HTRA1/ETS1/MFAP5/A2M/LUM/LTBP2/GREM1/ANXA2/ITGA11/FURIN/MMP2/FOXC2/CAPNS1/TGFB1/CST3/JAM2/BGN	50
	2	GO:0006310	DNA recombination	131/3517	226/13206	1.46125e-23	2.62925e-21	2.37036e-21	KDM1A/RPA2/RAD54L/CDC7/NUCKS1/PARP1/EXO1/GEN1/MSH6/ZRANB3/FIGN/BARD1/XRCC5/NHEJ1/MLH1/WDR48/PPP4R2/POLQ/ACTL6A/RFC4/RNF168/WHSC1/RFC1/THAP9/HELQ/LEF1/MND1/HMGB2/TRIP13/MSH3/XRCC4/MSH5/RNF8/KLHDC3/PRIM2/MEI4/MMS22L/MCM9/RPA3/POLM/POLD2/FIGNL1/RFC2/SHFM1/XRCC2/PAXIP1/WRN/GINS4/PRKDC/RAD54B/RAD21/NSMCE2/TONSL/RECQL4/EXOSC3/SMC5/RMI1/SWI5/FBXO18/DNA2/SFR1/NSMCE4A/SWAP70/FEN1/POLA2/CLCF1/POLD3/MRE11A/…	131
	2	GO:0019058	viral life cycle	196/3517	394/13206	2.69362e-23	4.68511e-21	4.22379e-21	ISG15/RPL22/RPL11/HDAC1/ZC3H12A/PPIE/PPIH/RPS8/NDC1/PKN2/RPL5/IFI16/TPR/NUCKS1/PROX1/NUP133/RPS7/RPS27A/RANBP2/POLR2D/ITGAV/RPL37A/RPL32/NUP210/RPL15/PDCD6IP/RPSA/RPL14/HYAL2/RPL29/THOC7/RPL24/ITGB5/PTX3/POLR2H/NELFA/RPL9/REST/POLR2B/NUP54/LEF1/RPL34/RPS3A/RPS23/CHD1/RPS14/THOC3/NUP153/DEK/NELFE/RPS18/RPL10A/SRPK1/RPS12/NUP43/PPIA/POM121C/NUP205/RPS20/RPL7/CHMP4C/RPL30/PABPC1/RPL8/RPS6/VCP/PCSK5/…	196
	2	GO:0006260	DNA replication	148/3517	270/13206	4.23827e-23	7.13397e-21	6.43152e-21	ID3/RPA2/RBBP4/CLSPN/NASP/ORC1/CDC7/NUCKS1/DTL/PARP1/EXO1/RRM2/GLI2/ZRANB3/MCM6/RBMS1/ORC2/BARD1/SMARCAL1/CDC25A/ATRIP/POLQ/MCM2/TOPBP1/RFC4/SLBP/RFC1/PDS5A/EGF/PRIMPOL/RAD1/SLF1/CDC25C/NPM1/GMNN/EHMT2/HMGA1/MCM3/BMP5/PRIM2/ORC3/MMS22L/MCM9/RPA3/POLD2/RFC2/DBF4/MCM7/SSBP1/ESCO2/WRN/GINS4/MCM4/CCNE2/DSCC1/TONSL/RECQL4/STOML2/RMI1/POLE3/SET/TTF1/FBXO18/MCM10/TFAM/CDK1/DNA2/C10orf2/POLL/OBFC1/SMC3/M…	148
	1	GO:0048667	cell morphogenesis involved in neuron differentiation	265/4577	470/13206	9.71818e-23	2.56657e-19	2.30219e-19	DVL1/RERE/EPHA8/STMN1/SZT2/LRP8/DAB1/USP33/BARHL2/PLPPR4/NTNG1/AMIGO1/NGF/SEMA6C/S100A6/CHRNB2/EFNA3/SEMA4A/DNM3/TNR/LHX9/NFASC/CNTN2/PLXNA2/DISC1/KIF26B/KIDINS220/GDF7/RAB10/SPAST/SOS1/NRXN1/SPTBN1/RTN4/SEMA4F/CTNNA2/TTL/KIF5C/NR4A2/TBR1/CHN1/BMPR2/RAPH1/KLF7/MAP2/NGEF/GPC1/STK25/CHL1/CNTN4/ATP2B2/WNT7A/TOP2B/GORASP1/CELSR3/SEMA3B/ROBO2/ALCAM/GAP43/GSK3B/KALRN/PLXNA1/EPHB1/SIAH2/SLITRK3/SKIL/TNI…	265
	2	GO:0043044	ATP-dependent chromatin remodeling	60/3517	74/13206	1.59258e-22	2.59689e-20	2.34119e-20	ARID1A/HDAC1/RBBP4/NASP/ITGB3BP/HIST2H4A/ANP32E/VPS72/CENPL/CENPO/CENPA/PTMA/HJURP/SMARCC1/ACTL6A/CENPC/SMARCA5/CENPU/CENPK/CENPH/NPM1/HIST1H4A/HIST1H4B/HIST1H4C/HIST1H4D/HIST1H4E/HIST1H4F/HIST1H4H/HIST1H4I/HIST1H4J/HIST1H4K/HIST1H4L/RNF8/CENPQ/HDAC2/CENPW/ACTB/CENPP/ANP32B/SPTY2D1/MTA2/CHD4/HIST4H4/HNRNPC/CHD8/MIS18BP1/KNL1/OIP5/CENPN/SMARCE1/SMARCD2/CENPX/MBD3/SMARCA4/MIS18A/CECR2/SMARCB1/CENPM…	60
	1	GO:0001505	regulation of neurotransmitter levels	121/4577	170/13206	1.7808e-22	3.1354e-19	2.81242e-19	DVL1/RIMS3/KCNC4/RAP1A/SV2A/SYT11/PPFIA4/SNAP47/OTOF/NRXN1/SLC5A7/RAB3GAP1/GAD1/PNKD/PER2/SYN2/WNT7A/COLQ/RAB5A/CADPS/DRD3/PFN2/NLGN1/CPLX1/GABRA2/SNCA/GDNF/SV2C/MEF2C/SNCAIP/CAMK2A/DRD1/CPLX2/DTNBP1/ALDH5A1/RIMS1/STX11/SYTL3/PARK2/STX1A/PCLO/PPP1R9A/ACHE/DGKI/BRAF/CDK5/PTPRN2/RIMS2/APBA1/STXBP1/DBH/CACNA1B/GAD2/SLC18A3/SNCG/TH/SYT9/LIN7C/SYT13/SYT7/DAGLA/NRXN2/SYT12/DRD2/LRRK2/ASIC1/PDE1B/KCNMB4…	121
	1	GO:0006836	neurotransmitter transport	118/4577	165/13206	3.11118e-22	4.10832e-19	3.68512e-19	DVL1/RIMS3/SLC6A17/KCNC4/RAP1A/SV2A/SYT11/PPFIA4/SNAP47/OTOF/NRXN1/SLC5A7/RAB3GAP1/GAD1/PNKD/PER2/SLC6A11/SLC6A1/SYN2/WNT7A/RAB5A/CADPS/DRD3/PFN2/NLGN1/CPLX1/GABRA2/SNCA/GDNF/SV2C/MEF2C/SNCAIP/SLC6A7/CAMK2A/DRD1/CPLX2/DTNBP1/RIMS1/STX11/SYTL3/PARK2/DDC/STX1A/PCLO/PPP1R9A/DGKI/BRAF/CDK5/PTPRN2/SLC18A1/RIMS2/APBA1/STXBP1/CACNA1B/GAD2/SLC18A3/SNCG/TH/SYT9/SLC17A6/LIN7C/SYT13/SYT7/NRXN2/SYT12/DRD2/LR…	118
	2	GO:0000075	cell cycle checkpoint	124/3517	215/13206	4.17237e-22	6.5974e-20	5.94779e-20	SYF2/RPA2/CLSPN/DCLRE1B/TPR/BTG2/MAPKAPK2/DTL/PROX1/CENPF/GEN1/RPS27A/CNOT11/BUB1/CNOT9/XPC/CNOT10/ATRIP/RPL24/TOPBP1/TFDP2/DLG1/CCNG2/FAM175A/MAD2L1/CCNA2/RAD1/CCNB1/SLF1/CDC25C/CNOT8/SPDL1/NPM1/UIMC1/CNOT6/MDC1/MAPK14/CDC5L/TTK/PLAGL1/MAD1L1/CASP2/CCAR2/PRKDC/CCNE2/RPS6/FANCG/CDC14B/CDK5RAP2/NEK6/ZWINT/CDK1/DNA2/BUB3/TNKS1BP1/PRPF19/CCND1/MRE11A/ATM/ZW10/H2AFX/HINFP/CHEK1/RHNO1/ZNF385A/CDK2/HMG…	124
	2	GO:0022613	ribonucleoprotein complex biogenesis	213/3517	450/13206	9.09457e-22	1.39575e-19	1.25832e-19	RPL22/EXOSC10/RPL11/EIF3I/AGO1/GNL2/SF3A3/UTP11/RPS8/RPF1/RPL5/DDX20/PRPF3/RRNAD1/SNRPE/EIF2D/NVL/TFB2M/RPS7/WDR43/RPS27A/SNRPG/GCFC2/USP39/SNRNP200/POLR2D/WDR75/RPL37A/RPL32/LSM3/RPL15/RPSA/RPL14/LIMD1/DHX30/RPL29/SHQ1/RPL24/ISY1/NOP14/RPL9/NOA1/RPL34/EXOSC9/LSM6/RPS3A/FRG1/DROSHA/SMN1/NSA2/RPS23/RIOK2/SRFBP1/RPS14/GEMIN5/NPM1/NHP2/CNOT6/ABT1/RPS18/SNRPC/RPL10A/BYSL/CDC40/RPS12/MALSU1/EIF4H/ERI1…	213
	2	GO:0034655	nucleobase-containing compound catabolic process	173/3517	343/13206	1.67317e-21	2.49446e-19	2.24885e-19	RPL22/DFFA/EXOSC10/HNRNPR/RPL11/PNRC2/LIN28A/PPP1R8/AGO1/THRAP3/ZC3H12A/RPS8/MAGOH/RPL5/RBM8A/BTG2/RPS7/RPS27A/PNPT1/CNOT11/POLR2D/RPL37A/CNOT9/RPL32/LSM3/RPL15/CNOT10/MLH1/RPSA/RPL14/RPL29/RPL24/MBD4/RPL9/RPL34/EXOSC9/LSM6/RPS3A/HMGB2/DROSHA/PAPD4/RPS23/NUDT12/DCP2/HINT1/RPS14/CNOT8/CNOT6/MGAT1/RACK1/LSM2/SKIV2L/DXO/RPS18/RPL10A/DNPH1/LIN28B/RPS12/NUDT1/LSM5/SND1/RPS20/PDE7A/RPL7/RPL30/POP1/PABP…	173
	2	GO:0070972	protein localization to endoplasmic reticulum	82/3517	121/13206	2.69786e-21	3.9104e-19	3.52536e-19	RPL22/RPL11/RPS8/RPL5/SRP9/RPS7/RPS27A/RPL37A/RPL32/RPL15/RPSA/RPL14/RPL29/RPL24/SSR3/RPL9/SRP72/RPL34/RPS3A/RPS23/RPS14/RPS18/RPL10A/RPS12/BCAP29/RPS20/RPL7/RPL30/RPL8/RPS6/RPL35/RPL12/RPL7A/RPS24/RPLP2/RPL27A/RPS13/RPS3/RPS25/RPS26/RPL41/RPL6/RPLP0/RPL21/UBAC2/RPS29/SRP14/PDIA3/RPL4/RPLP1/RPS17/RPS2/RPS15A/RPL13/RPL26/RPL23A/RPL23/RPL19/RPL27/RPL38/SRP68/RPS15/RPL36/RPS28/RPL18A/UBA52/RPS16/RPS…	82
	1	GO:0007269	neurotransmitter secretion	95/4577	125/13206	2.87243e-21	2.5287e-18	2.26821e-18	DVL1/RIMS3/KCNC4/RAP1A/SYT11/PPFIA4/SNAP47/OTOF/NRXN1/SLC5A7/RAB3GAP1/GAD1/PNKD/SYN2/WNT7A/RAB5A/CADPS/PFN2/NLGN1/CPLX1/SNCA/MEF2C/SNCAIP/CAMK2A/CPLX2/DTNBP1/RIMS1/STX11/SYTL3/PARK2/STX1A/PCLO/PPP1R9A/DGKI/BRAF/CDK5/PTPRN2/RIMS2/APBA1/STXBP1/CACNA1B/GAD2/SLC18A3/SNCG/SYT9/LIN7C/SYT13/SYT7/NRXN2/SYT12/LRRK2/ASIC1/KCNMB4/SYT1/LIN7A/PPFIA2/RPH3A/TRIM9/NRXN3/BLOC1S6/CHRNA3/CHRNB4/BAIAP3/SYT17/DOC2A/S…	95
	1	GO:0099643	signal release from synapse	95/4577	125/13206	2.87243e-21	2.5287e-18	2.26821e-18	DVL1/RIMS3/KCNC4/RAP1A/SYT11/PPFIA4/SNAP47/OTOF/NRXN1/SLC5A7/RAB3GAP1/GAD1/PNKD/SYN2/WNT7A/RAB5A/CADPS/PFN2/NLGN1/CPLX1/SNCA/MEF2C/SNCAIP/CAMK2A/CPLX2/DTNBP1/RIMS1/STX11/SYTL3/PARK2/STX1A/PCLO/PPP1R9A/DGKI/BRAF/CDK5/PTPRN2/RIMS2/APBA1/STXBP1/CACNA1B/GAD2/SLC18A3/SNCG/SYT9/LIN7C/SYT13/SYT7/NRXN2/SYT12/LRRK2/ASIC1/KCNMB4/SYT1/LIN7A/PPFIA2/RPH3A/TRIM9/NRXN3/BLOC1S6/CHRNA3/CHRNB4/BAIAP3/SYT17/DOC2A/S…	95
	8	GO:0006364	rRNA processing	33/206	255/13206	3.19437e-21	2.01778e-18	1.87067e-18	NOL9/MRTO4/WDR3/ISG20L2/DIEXF/PNO1/IMP4/NOP58/RRP9/UTP3/GAR1/UTP15/RPP40/RRP36/RPF2/LTV1/MAK16/RRS1/NOL6/NOL8/NOLC1/CCDC86/UTP20/DHX37/IMP3/UTP4/TSR1/PELP1/UTP6/NOP56/DDX27/RRP1/UTP14A	33
	8	GO:0016072	rRNA metabolic process	33/206	260/13206	5.93381e-21	2.81114e-18	2.60619e-18	NOL9/MRTO4/WDR3/ISG20L2/DIEXF/PNO1/IMP4/NOP58/RRP9/UTP3/GAR1/UTP15/RPP40/RRP36/RPF2/LTV1/MAK16/RRS1/NOL6/NOL8/NOLC1/CCDC86/UTP20/DHX37/IMP3/UTP4/TSR1/PELP1/UTP6/NOP56/DDX27/RRP1/UTP14A	33
	1	GO:0007610	behavior	264/4577	478/13206	6.14656e-21	4.63802e-18	4.16025e-18	DVL1/PRKCZ/UTS2/HCRTR1/B4GALT2/DAB1/JUN/NEGR1/GPR88/KCNA2/NHLH2/CHRNB2/GPR52/TNR/ASTN1/ADORA1/CNTN2/KCNK2/AGT/NCOA1/UCN/PRKCE/NRXN1/MEIS1/HTRA2/LRRTM1/NMS/NPHP1/EN1/LYPD1/MBD5/NR4A2/TBR1/SLC4A10/SCN1A/SCN9A/UBR3/GLS/PRLH/CHL1/GRM7/ATP2B2/SLC6A1/HRH1/NR2C2/ARF4/DRD3/LSAMP/KALRN/TRH/ZIC1/KCNAB1/NLGN1/FGF12/DRD5/CCKAR/UCHL1/ATP8A1/KIT/SNCA/GLRB/NPY1R/NPY5R/MTNR1A/SRD5A1/ANKH/GDNF/RNF180/CARTPT/CRHBP…	264
	2	GO:0016458	gene silencing	125/3517	223/13206	8.28716e-21	1.16871e-18	1.05364e-18	LIN28A/ARID1A/HDAC1/AGO1/ZC3H12A/SNIP1/NDC1/MOV10/HIST2H3D/HIST2H4A/HIST2H3C/HIST2H2AA3/HIST2H2AA4/HIST2H3A/HIST2H2AC/HIST2H2AB/SETDB1/TPR/H3F3A/NUP133/CNOT11/RANBP2/POLR2D/HAT1/CNOT9/MRPL44/NUP210/CNOT10/TRIM71/LIMD1/POLR2H/POLR2B/NUP54/H2AFZ/SMARCA5/DROSHA/H2AFY/CNOT8/CNOT6/NUP153/HIST1H3A/HIST1H4A/HIST1H4B/HIST1H3B/HIST1H2AB/HIST1H3C/HIST1H4C/HIST1H2AC/HIST1H4D/HIST1H4E/HIST1H2AE/HIST1H3E/HIST…	125
	2	GO:0006261	DNA-dependent DNA replication	87/3517	134/13206	1.32501e-20	1.81945e-18	1.6403e-18	ORC1/CDC7/NUCKS1/PARP1/ZRANB3/MCM6/ORC2/SMARCAL1/POLQ/MCM2/TOPBP1/RFC4/SLBP/RFC1/PRIMPOL/SLF1/HMGA1/MCM3/BMP5/PRIM2/ORC3/MMS22L/POLD2/RFC2/MCM7/WRN/GINS4/MCM4/CCNE2/DSCC1/TONSL/STOML2/FBXO18/MCM10/TFAM/DNA2/C10orf2/SMC3/MCMBP/E2F8/FEN1/POLA2/POLD3/MRE11A/CDK2/PRIM1/E2F7/RFC5/CDK2AP1/POLE/BRCA2/RFC3/DACH1/FANCM/POLE2/RAD51/TIPIN/POLG/TICRR/BLM/CHTF18/ORC6/GINS3/GINS2/CDT1/RPA1/ZNF830/LIG3/CDC6/TOP…	87
	1	GO:0099531	presynaptic process involved in chemical synaptic transmission	99/4577	134/13206	1.4965e-20	9.88065e-18	8.86283e-18	DVL1/RIMS3/KCNC4/RAP1A/SYT11/PPFIA4/SNAP47/OTOF/NRXN1/SLC5A7/RAB3GAP1/GAD1/PNKD/SYN2/WNT7A/RAB5A/CADPS/DRD3/PFN2/NLGN1/CPLX1/SNCA/GDNF/MEF2C/SNCAIP/CAMK2A/DRD1/CPLX2/DTNBP1/RIMS1/STX11/SYTL3/PARK2/STX1A/PCLO/PPP1R9A/DGKI/BRAF/CDK5/PTPRN2/RIMS2/APBA1/STXBP1/CACNA1B/GAD2/SLC18A3/SNCG/SYT9/LIN7C/SYT13/SYT7/NRXN2/SYT12/DRD2/LRRK2/ASIC1/KCNMB4/SYT1/LIN7A/PPFIA2/RPH3A/TRIM9/NRXN3/BLOC1S6/CHRNA3/CHRNB4/…	99
	8	GO:0022613	ribonucleoprotein complex biogenesis	41/206	450/13206	2.05726e-20	7.79703e-18	7.22857e-18	NOL9/MRTO4/WDR3/ISG20L2/DIEXF/PNO1/IMP4/NOP58/FASTKD2/RRP9/LSG1/UTP3/SDAD1/GAR1/UTP15/NOP16/RPP40/RRP36/RPF2/LTV1/MAK16/RRS1/NOL6/NOL8/NOLC1/MTG1/CCDC86/SF1/UTP20/DHX37/IMP3/UTP4/TSR1/PELP1/UTP6/NOP56/SRSF6/DDX27/RRP1/GNL3L/UTP14A	41
	2	GO:0046700	heterocycle catabolic process	178/3517	363/13206	2.16349e-20	2.89464e-18	2.60962e-18	RPL22/DFFA/EXOSC10/HNRNPR/RPL11/PNRC2/LIN28A/PPP1R8/AGO1/THRAP3/ZC3H12A/RPS8/MAGOH/RPL5/RBM8A/BTG2/RPS7/HAAO/RPS27A/PNPT1/CNOT11/POLR2D/RPL37A/CNOT9/RPL32/LSM3/RPL15/CNOT10/MLH1/RPSA/RPL14/RPL29/RPL24/MBD4/RPL9/RPL34/EXOSC9/LSM6/RPS3A/HMGB2/DROSHA/PAPD4/RPS23/NUDT12/DCP2/HINT1/RPS14/CNOT8/CNOT6/MGAT1/RACK1/LSM2/SKIV2L/DXO/RPS18/RPL10A/DNPH1/LIN28B/RPS12/NUDT1/LSM5/SND1/RPS20/PDE7A/RPL7/RPL30/POP1…	178
	2	GO:0044270	cellular nitrogen compound catabolic process	180/3517	369/13206	2.68491e-20	3.50246e-18	3.15759e-18	RPL22/DFFA/EXOSC10/HNRNPR/RPL11/PNRC2/LIN28A/PPP1R8/AGO1/THRAP3/ZC3H12A/RPS8/MAGOH/RPL5/RBM8A/BTG2/RPS7/HAAO/RPS27A/PNPT1/CNOT11/POLR2D/RPL37A/CNOT9/RPL32/LSM3/RPL15/CNOT10/MLH1/RPSA/RPL14/RPL29/RPL24/MBD4/RPL9/RPL34/EXOSC9/LSM6/RPS3A/HMGB2/DROSHA/PAPD4/RPS23/NUDT12/DCP2/HINT1/RPS14/CNOT8/CNOT6/MGAT1/RACK1/LSM2/SKIV2L/DXO/RPS18/RPL10A/DNPH1/LIN28B/RPS12/NUDT1/LSM5/SND1/RPS20/PDE7A/RPL7/RPL30/POP1…	180
	1	GO:0044708	single-organism behavior	205/4577	351/13206	3.12833e-20	1.83598e-17	1.64685e-17	PRKCZ/UTS2/HCRTR1/B4GALT2/DAB1/JUN/KCNA2/CHRNB2/GPR52/TNR/ADORA1/CNTN2/KCNK2/UCN/PRKCE/NRXN1/HTRA2/LRRTM1/NPHP1/EN1/LYPD1/MBD5/NR4A2/TBR1/SLC4A10/SCN1A/SCN9A/UBR3/CHL1/GRM7/SLC6A1/HRH1/ARF4/DRD3/LSAMP/KALRN/TRH/ZIC1/KCNAB1/FGF12/DRD5/UCHL1/ATP8A1/KIT/SNCA/GLRB/SRD5A1/GDNF/RNF180/CARTPT/CRHBP/MEF2C/PJA2/CAMK4/VDAC1/GLRA1/GRIA1/GABRG2/DRD1/RGS14/NQO2/SYNGAP1/BTBD9/HCRTR2/ADGRB3/CNR1/GRIK2/FYN/OPRM1…	205
	2	GO:0019439	aromatic compound catabolic process	180/3517	370/13206	3.88127e-20	4.93963e-18	4.45325e-18	RPL22/DFFA/EXOSC10/HNRNPR/RPL11/PNRC2/LIN28A/PPP1R8/AGO1/THRAP3/ZC3H12A/RPS8/MAGOH/RPL5/RBM8A/BTG2/RPS7/HAAO/RPS27A/PNPT1/CNOT11/POLR2D/RPL37A/CNOT9/RPL32/LSM3/RPL15/CNOT10/MLH1/RPSA/RPL14/RPL29/RPL24/MBD4/RPL9/RPL34/EXOSC9/LSM6/RPS3A/HMGB2/DROSHA/PAPD4/RPS23/NUDT12/DCP2/HINT1/RPS14/CNOT8/CNOT6/MGAT1/RACK1/LSM2/SKIV2L/DXO/RPS18/RPL10A/DNPH1/LIN28B/RPS12/NUDT1/LSM5/PON2/SND1/EPHX2/RPS20/PDE7A/RPL7…	180
	7	GO:0001568	blood vessel development	60/420	490/13206	9.22398e-20	1.21849e-16	8.37925e-17	NPPB/GJA4/PRRX1/TGFB2/ROCK2/ANTXR1/NFE2L2/COL3A1/FN1/GBX2/WNT5A/COL8A1/HEG1/PLXND1/HES1/HPGD/LOX/PDGFRB/SPARC/NKX2-5/EDN1/PRDM1/GPER1/TWIST1/AQP1/COL1A2/SERPINE1/ANGPT2/HAS2/COL5A1/PRCP/FZD4/ETS1/HDAC7/ELK3/STARD13/KLF5/ANG/BMP4/PGF/TNFAIP2/GREM1/NEDD4/ANXA2/SMAD6/CSPG4/CIB1/MMP2/CDH5/FOXC2/CCL2/TBX2/ANGPTL4/TGFB1/ID1/BMP7/TBX1/SAT1/SRPX2/AMOT	60
	1	GO:0042391	regulation of membrane potential	180/4577	300/13206	1.26645e-19	6.6894e-17	6.00032e-17	DVL1/PRKCZ/RNF207/NPPA/MUL1/PINK1/IFI6/ATPIF1/GRIK3/RIMS3/JUN/GPR88/KCNA2/KCND3/MLLT11/CHRNB2/HCN3/ATP1B1/CACNA1E/ADORA1/KCNH1/KCNK2/CNIH3/ACTN2/RYR2/KCNK3/EHD3/SLC8A1/NRXN1/CNGA3/RAB3GAP1/CACNB4/KCNH7/SCN3A/SCN2A/SCN1A/SCN9A/SCN7A/NDUFS1/PID1/WNT7A/KCNH8/GPD1L/TUSC2/CACNA1D/PXK/ARL6IP5/SLC25A36/NLGN1/KCNMB2/KCNMB3/FGF12/SLC26A1/SNCA/PPP3CA/ANK2/CAMK2D/GLRB/HCN1/MEF2C/CATSPER3/GLRA1/DRD1/SLC26A8/…	180
	2	GO:0006338	chromatin remodeling	91/3517	147/13206	2.0627e-19	2.56266e-17	2.31033e-17	ARID1A/HDAC1/RBBP4/NASP/ITGB3BP/CHD1L/HIST2H4A/ANP32E/VPS72/CENPL/TPR/H3F3A/CENPO/CENPA/SATB2/PTMA/HJURP/HDAC4/SATB1/CTNNB1/SMARCC1/ACTL6A/CENPC/SMARCA5/CENPU/CENPK/CENPH/CHD1/NPM1/DEK/HIST1H4A/HIST1H4B/HIST1H4C/HIST1H4D/HIST1H4E/HIST1H4F/HIST1H4H/HIST1H4I/HIST1H4J/HIST1H4K/HIST1H4L/DAXX/HMGA1/RNF8/CENPQ/HDAC2/CENPW/ACTB/CBX3/BAZ1B/CHD7/CENPP/ANP32B/TTF1/NUDT5/SUV39H2/HELLS/SPTY2D1/MTA2/TAF6L/CHE…	91
	2	GO:1901361	organic cyclic compound catabolic process	184/3517	387/13206	3.34872e-19	4.06364e-17	3.66351e-17	RPL22/DFFA/EXOSC10/HNRNPR/RPL11/PNRC2/LIN28A/PPP1R8/AGO1/THRAP3/ZC3H12A/RPS8/MAGOH/RPL5/RBM8A/BTG2/RPS7/HAAO/RPS27A/PNPT1/CNOT11/POLR2D/RPL37A/CNOT9/RPL32/LSM3/RPL15/CNOT10/MLH1/RPSA/RPL14/RPL29/RPL24/MBD4/RPL9/RPL34/EXOSC9/LSM6/RPS3A/HMGB2/DROSHA/PAPD4/RPS23/NUDT12/DCP2/HINT1/RPS14/CNOT8/CNOT6/MGAT1/RACK1/LSM2/SKIV2L/DXO/RPS18/RPL10A/TRERF1/DNPH1/CYP39A1/LIN28B/RPS12/NUDT1/LSM5/SND1/EPHX2/RPS20/…	184
	2	GO:0006413	translational initiation	106/3517	184/13206	4.92916e-19	5.84553e-17	5.26995e-17	RPL22/RPL11/KHDRBS1/EIF3I/RPS8/RPL5/TPR/EIF2D/RPS7/EIF2B4/RPS27A/POLR2D/RPL37A/RPL32/RPL15/RPSA/RPL14/RPL29/RPL24/RPL9/RPL34/RPS3A/RPS23/RPS14/NPM1/RPS18/RPL10A/RPS12/EIF2AK1/EIF4H/RPS20/RPL7/RPL30/PABPC1/EIF3E/RPL8/RPS6/RPL35/RPL12/GLE1/RPL7A/RXRA/EIF4EBP2/RPS24/EIF3A/RPLP2/EIF3F/RPL27A/RPS13/POLR2G/PPP1CA/RPS6KB2/RPS3/RPS25/EIF4B/PCBP2/RPS26/RPL41/RPL6/RPLP0/RPL21/MTIF3/METTL3/RPS29/MTFMT/RPL4/…	106
	2	GO:0000070	mitotic sister chromatid segregation	82/3517	129/13206	1.19209e-18	1.3823e-16	1.24619e-16	PHF13/CDCA8/KIF2C/CDC14A/PSRC1/POGZ/TPR/KIF14/NEK2/CENPF/GEN1/CENPA/NCAPH/BUB1/SMC4/TACC3/NCAPG/PDS5A/CENPE/MAD2L1/ANAPC10/CCNB1/SLF1/H2AFY/CDC23/SPDL1/KIFC1/TTK/KIF25/MAD1L1/CHMP4C/RAD21/DSCC1/NSMCE2/SMC5/SMC2/CDC26/NEK6/ZWINT/SMC3/BUB3/KIF18A/CDCA5/CEP57/ATM/ZW10/NCAPD3/NCAPD2/RACGAP1/ESPL1/USP44/RB1/PIBF1/PCID2/REC8/DLGAP5/XRCC3/BUB1B/KNSTRN/NUSAP1/KIF23/PRC1/PLK1/KIF22/CSNK2A2/GSG2/MIS12/AURK…	82
	2	GO:0034508	centromere complex assembly	45/3517	54/13206	4.09621e-18	4.64653e-16	4.18901e-16	RBBP4/ITGB3BP/HIST2H4A/POGZ/CENPL/CENPF/H3F3A/CENPO/CENPA/HJURP/RNF4/CENPC/CENPE/SMARCA5/CENPU/CENPK/CENPH/NPM1/HIST1H4A/HIST1H4B/HIST1H4C/HIST1H4D/HIST1H4E/HIST1H4F/HIST1H4H/HIST1H4I/HIST1H4J/HIST1H4K/HIST1H4L/CENPQ/CENPW/CENPP/HELLS/HIST4H4/RB1/MIS18BP1/KNL1/OIP5/CENPN/MIS12/CENPV/CENPX/MIS18A/CENPM/CENPI	45
	1	GO:0050808	synapse organization	138/4577	219/13206	6.48326e-18	3.11315e-15	2.79246e-15	DVL1/RER1/CLSTN1/CDC42/ADGRB2/NFIA/AMIGO1/CHRNB2/DNM3/TNR/NFASC/CNTN2/DISC1/NRXN1/LRRTM4/CTNNA2/LRRTM1/CACNB4/DNER/CAMK1/ATP2B2/WNT7A/COLQ/BSN/CACNA2D2/ROBO2/EPHB1/CLSTN2/SLITRK3/NLGN1/IL1RAP/FBXO45/SNCA/GLRB/GPM6A/CTNND2/GDNF/MEF2C/LRRTM2/PCDHB2/PCDHB3/PCDHB4/PCDHB6/PCDHB16/PCDHB9/PCDHB10/PCDHB13/PCDHB14/DRD1/SNCB/ADGRB3/SDK1/DBNL/CAMK2B/MAGI2/PCLO/SEMA3E/PPP1R9A/ACHE/RELN/NRCAM/CDK5/NRG1/UBE2V2…	138
	2	GO:0006342	chromatin silencing	67/3517	99/13206	1.34293e-17	1.49094e-15	1.34413e-15	ARID1A/HDAC1/HIST2H3D/HIST2H4A/HIST2H3C/HIST2H2AA3/HIST2H2AA4/HIST2H3A/HIST2H2AC/HIST2H2AB/SETDB1/H3F3A/HAT1/H2AFZ/SMARCA5/H2AFY/HIST1H3A/HIST1H4A/HIST1H4B/HIST1H3B/HIST1H2AB/HIST1H3C/HIST1H4C/HIST1H2AC/HIST1H4D/HIST1H4E/HIST1H2AE/HIST1H3E/HIST1H4F/HIST1H3F/HIST1H3G/HIST1H4H/HIST1H2AG/HIST1H4I/HIST1H2AH/HIST1H2AI/HIST1H3H/HIST1H4J/HIST1H4K/HIST1H2AK/HIST1H2AL/HIST1H3I/HIST1H4L/HIST1H3J/HIST1H2AM/…	67
	9	GO:0030198	extracellular matrix organization	29/190	278/13206	3.94322e-17	5.38268e-14	4.51036e-14	COL16A1/ITGA10/ADAMTSL4/CTSK/DDR2/CYP1B1/FAP/COL6A3/ADAMTS3/EGFLAM/TGFBI/FOXC1/TNXB/LAMA2/SMOC2/ECM2/ENG/LAMC3/ITGA8/CREB3L1/DCN/POSTN/MMP14/MFAP4/COL1A1/TTR/COL5A3/ICAM1/COL6A2	29
	7	GO:0048514	blood vessel morphogenesis	51/420	412/13206	4.32704e-17	4.28702e-14	2.94808e-14	NPPB/PRRX1/TGFB2/ROCK2/NFE2L2/COL3A1/FN1/GBX2/WNT5A/COL8A1/HEG1/PLXND1/HES1/HPGD/PDGFRB/SPARC/NKX2-5/EDN1/PRDM1/TWIST1/AQP1/SERPINE1/ANGPT2/HAS2/PRCP/FZD4/ETS1/HDAC7/ELK3/STARD13/KLF5/ANG/BMP4/PGF/TNFAIP2/GREM1/NEDD4/ANXA2/CSPG4/CIB1/MMP2/FOXC2/CCL2/TBX2/ANGPTL4/TGFB1/ID1/TBX1/SAT1/SRPX2/AMOT	51
	9	GO:0043062	extracellular structure organization	29/190	279/13206	4.34789e-17	5.38268e-14	4.51036e-14	COL16A1/ITGA10/ADAMTSL4/CTSK/DDR2/CYP1B1/FAP/COL6A3/ADAMTS3/EGFLAM/TGFBI/FOXC1/TNXB/LAMA2/SMOC2/ECM2/ENG/LAMC3/ITGA8/CREB3L1/DCN/POSTN/MMP14/MFAP4/COL1A1/TTR/COL5A3/ICAM1/COL6A2	29
	1	GO:0007409	axonogenesis	212/4577	385/13206	7.84715e-17	3.45405e-14	3.09825e-14	DVL1/EPHA8/STMN1/SZT2/DAB1/USP33/BARHL2/PLPPR4/NTNG1/AMIGO1/NGF/SEMA6C/S100A6/CHRNB2/EFNA3/SEMA4A/TNR/LHX9/NFASC/CNTN2/PLXNA2/DISC1/KIF26B/GDF7/RAB10/SPAST/SOS1/NRXN1/SPTBN1/RTN4/SEMA4F/CTNNA2/TTL/KIF5C/NR4A2/TBR1/CHN1/BMPR2/RAPH1/KLF7/GPC1/STK25/CHL1/CNTN4/WNT7A/TOP2B/CELSR3/SEMA3B/ROBO2/ALCAM/GAP43/GSK3B/PLXNA1/EPHB1/SIAH2/SLITRK3/SKIL/FBXO45/CRMP1/SLIT2/CCKAR/APBB2/UCHL1/PHOX2B/EPHA5/RUFY3/SPP…	212
	2	GO:0034470	ncRNA processing	181/3517	396/13206	1.00697e-16	1.09466e-14	9.86875e-15	RPL22/EXOSC10/RPL11/LIN28A/ZBTB8OS/AGO1/YRDC/UTP11/TRIT1/RPS8/TYW3/RPF1/RPL5/RRNAD1/TSEN15/TFB2M/RPS7/WDR43/RPS27A/PUS10/TPRKB/WDR75/OSGEPL1/RPL37A/MRPL44/THUMPD3/RPL32/RPL15/RPSA/RPL14/RPL29/SHQ1/TRMT10C/RPL24/QTRT2/NOP14/RPL9/RPL34/EXOSC9/LSM6/RPS3A/FRG1/DROSHA/NSA2/RPS23/RIOK2/SRFBP1/RPS14/THG1L/NHP2/FARS2/CDKAL1/ABT1/RPS18/RPL10A/BYSL/AARS2/LIN28B/TRMT11/RPS12/TYW1/PTCD1/CPSF4/ERI1/ELP3/INTS9…	181
	2	GO:0031570	DNA integrity checkpoint	90/3517	155/13206	1.15886e-16	1.23407e-14	1.11256e-14	SYF2/RPA2/CLSPN/BTG2/MAPKAPK2/DTL/RPS27A/CNOT11/CNOT9/XPC/CNOT10/ATRIP/TOPBP1/TFDP2/FAM175A/CCNA2/RAD1/CCNB1/SLF1/CDC25C/CNOT8/NPM1/UIMC1/CNOT6/MDC1/MAPK14/CDC5L/PLAGL1/CASP2/CCAR2/PRKDC/CDC14B/NEK6/CDK1/DNA2/TNKS1BP1/PRPF19/CCND1/MRE11A/ATM/H2AFX/HINFP/CHEK1/RHNO1/ZNF385A/CDK2/HMGA2/E2F7/CRADD/CRY1/TRIAP1/CENPJ/CUL4A/TFDP1/WDR76/TIPIN/PML/FANCI/TICRR/BLM/PLK1/CNOT1/NAE1/E2F4/RFWD3/CDT1/TP53/UBB/…	90
	1	GO:0061564	axon development	226/4577	418/13206	1.24587e-16	5.06205e-14	4.5406e-14	DVL1/EPHA8/STMN1/SZT2/DAB1/JUN/USP33/BARHL2/PLPPR4/NTNG1/AMIGO1/NGF/SEMA6C/S100A6/CHRNB2/EFNA3/SEMA4A/TNR/LHX9/NFASC/CNTN2/PLXNA2/DISC1/KIF26B/GDF7/RAB10/SPAST/SOS1/NRXN1/SPTBN1/RTN4/SEMA4F/CTNNA2/TTL/KIF5C/NR4A2/TBR1/CHN1/BMPR2/RAPH1/KLF7/GPC1/STK25/CHL1/CNTN4/WNT7A/TOP2B/CELSR3/SEMA3B/ROBO2/EPHA3/ALCAM/GAP43/GSK3B/PLXNA1/EPHB1/SIAH2/SLITRK3/SKIL/APOD/FBXO45/CRMP1/SLIT2/CCKAR/APBB2/UCHL1/PHOX2B/…	226
	2	GO:0016072	rRNA metabolic process	131/3517	260/13206	1.57528e-16	1.64143e-14	1.47981e-14	RPL22/EXOSC10/RPL11/UTP11/RPS8/RPF1/RPL5/RRNAD1/TFB2M/RPS7/WDR43/RPS27A/NIFK/WDR75/RPL37A/RPL32/RPL15/RPSA/RPL14/RPL29/SHQ1/RPL24/NOP14/RPL9/RPL34/EXOSC9/LSM6/RPS3A/FRG1/DROSHA/NSA2/RPS23/RIOK2/SRFBP1/RPS14/NHP2/ABT1/RPS18/RPL10A/BYSL/RPS12/ERI1/RPS20/CHD7/RPL7/RPL30/RPL8/RPS6/EXOSC3/RPL35/RPL12/EXOSC2/RPL7A/RPS24/RPP30/PDCD11/RPLP2/RPL27A/RPS13/METTL15/NAT10/TRMT112/RPS3/RPS25/NOP2/EMG1/DDX47/WB…	131
	2	GO:0043486	histone exchange	43/3517	53/13206	1.60431e-16	1.64143e-14	1.47981e-14	RBBP4/NASP/ITGB3BP/HIST2H4A/ANP32E/VPS72/CENPL/CENPO/CENPA/PTMA/HJURP/CENPC/SMARCA5/CENPU/CENPK/CENPH/NPM1/HIST1H4A/HIST1H4B/HIST1H4C/HIST1H4D/HIST1H4E/HIST1H4F/HIST1H4H/HIST1H4I/HIST1H4J/HIST1H4K/HIST1H4L/RNF8/CENPQ/CENPW/CENPP/ANP32B/SPTY2D1/HIST4H4/MIS18BP1/KNL1/OIP5/CENPN/CENPX/MIS18A/CENPM/CENPI	43
	2	GO:0032200	telomere organization	83/3517	139/13206	1.78715e-16	1.79333e-14	1.61675e-14	RPA2/DCLRE1B/HIST2H4A/NEK2/H3F3A/PARP1/CCT4/XRCC5/CTNNB1/RFC4/RFC1/NHP2/HIST1H3A/HIST1H4A/HIST1H4B/HIST1H3B/HIST1H3C/HIST1H4C/HIST1H4D/HIST1H4E/HIST1H3E/HIST1H4F/HIST1H3F/HIST1H3G/HIST1H4H/HIST1H4I/HIST1H3H/HIST1H4J/HIST1H4K/HIST1H3I/HIST1H4L/HIST1H3J/PRIM2/MAP3K4/RPA3/POLD2/RFC2/POT1/WRN/PRKDC/NSMCE2/SMC5/DNA2/OBFC1/DCLRE1A/NAT10/TNKS1BP1/FEN1/POLA2/POLD3/MRE11A/ATM/HIST4H4/HNRNPA1/PRIM1/CCT2/RF…	83
	2	GO:0031055	chromatin remodeling at centromere	39/3517	46/13206	2.22295e-16	2.18855e-14	1.97306e-14	RBBP4/ITGB3BP/HIST2H4A/CENPL/H3F3A/CENPO/CENPA/HJURP/CENPC/SMARCA5/CENPU/CENPK/CENPH/NPM1/HIST1H4A/HIST1H4B/HIST1H4C/HIST1H4D/HIST1H4E/HIST1H4F/HIST1H4H/HIST1H4I/HIST1H4J/HIST1H4K/HIST1H4L/CENPQ/CENPW/CENPP/HELLS/HIST4H4/MIS18BP1/KNL1/OIP5/CENPN/CENPV/CENPX/MIS18A/CENPM/CENPI	39
	1	GO:0007270	neuron-neuron synaptic transmission	85/4577	119/13206	2.44514e-16	9.22515e-14	8.27486e-14	KIF1B/PINK1/GRIK3/CHRNB2/GPR52/TNR/ADORA1/CNIH3/UCN/PRKCE/NRXN1/SLC1A4/RAB3GAP1/PLCL1/PNKD/GRM7/SLC6A1/GRM2/NISCH/DRD3/KALRN/NLGN1/DRD5/SNCA/GLRB/NPY5R/GLRA3/GDNF/CRHBP/MEF2C/VDAC1/GLRA1/GABRB2/GABRA1/GABRG2/DRD1/FLOT1/HTR1B/CNR1/GRIK2/GRM1/PARK2/GRM3/TAC1/RELN/GRM8/DGKI/CDK5/DLGAP2/ADRA1A/PTK2B/CRH/SHC3/STXBP1/DNM1/GRIN1/ATAD1/PTEN/NPS/TH/CNIH2/GRM5/DRD2/CLSTN3/LRRK2/SYT1/HTR2A/CHRNA7/TMOD2/CDH8…	85
	2	GO:1901987	regulation of cell cycle phase transition	148/3517	307/13206	2.48771e-16	2.40387e-14	2.16717e-14	MIIP/RCC2/SYF2/RPA2/CLSPN/CDC20/CDC7/CDC14A/PSMD4/PSMB4/TPR/KIF14/BTG2/CENPF/ADAM17/GEN1/SIX3/RPS27A/CNOT11/BUB1/ERCC3/CTDSP1/CNOT9/XPC/UBE2E1/CNOT10/CTDSPL/PSMD6/TPRA1/TOPBP1/TFDP2/PKD2/CENPE/MAD2L1/CCNA2/ANAPC10/CCNB1/SLF1/H2AFY/CDC23/CDC25C/CNOT8/NPM1/CNOT6/CDC5L/TTK/PLAGL1/FBXO5/PSMB1/MAD1L1/ANLN/MEPCE/CASP2/EZH2/PAXIP1/PRKDC/MTBP/NSMCE2/ZNF16/CDC26/NEK6/CDK1/STOX1/ANAPC16/ECD/BUB3/PSMD13/PSM…	148
	2	GO:1901991	negative regulation of mitotic cell cycle phase transition	84/3517	142/13206	2.59541e-16	2.46233e-14	2.21988e-14	MIIP/SYF2/RPA2/CLSPN/TPR/BTG2/CENPF/GEN1/RPS27A/CNOT11/BUB1/CTDSP1/CNOT9/CNOT10/CTDSPL/TPRA1/TOPBP1/TFDP2/PKD2/MAD2L1/CCNA2/CCNB1/SLF1/CDC25C/CNOT8/NPM1/CNOT6/TTK/PLAGL1/MAD1L1/CASP2/EZH2/PRKDC/CDK1/BUB3/TNKS1BP1/CCND1/MRE11A/ATM/ZW10/ZNF385A/CDK2/CTDSP2/HMGA2/E2F7/CRADD/USP44/TRIAP1/CENPJ/RB1/PCID2/TFDP1/XRCC3/BUB1B/PML/FANCI/TICRR/BLM/PLK1/BRD7/CSNK2A2/CNOT1/NAE1/E2F4/RFWD3/TP53/UBB/ZNF830/NDC8…	84
	2	GO:1901988	negative regulation of cell cycle phase transition	87/3517	150/13206	4.11747e-16	3.8366e-14	3.45883e-14	MIIP/SYF2/RPA2/CLSPN/TPR/BTG2/CENPF/GEN1/RPS27A/CNOT11/BUB1/CTDSP1/CNOT9/CNOT10/CTDSPL/TPRA1/TOPBP1/TFDP2/PKD2/MAD2L1/CCNA2/CCNB1/SLF1/H2AFY/CDC25C/CNOT8/NPM1/CNOT6/CDC5L/TTK/PLAGL1/MAD1L1/CASP2/EZH2/PRKDC/CDK1/BUB3/TNKS1BP1/PRPF19/CCND1/MRE11A/ATM/ZW10/ZNF385A/CDK2/CTDSP2/HMGA2/E2F7/CRADD/USP44/TRIAP1/CENPJ/RB1/PCID2/TFDP1/XRCC3/BUB1B/PML/FANCI/TICRR/BLM/PLK1/BRD7/CSNK2A2/CNOT1/NAE1/E2F4/RFWD3/T…	87
	2	GO:0006364	rRNA processing	128/3517	255/13206	5.14016e-16	4.7055e-14	4.24218e-14	RPL22/EXOSC10/RPL11/UTP11/RPS8/RPF1/RPL5/RRNAD1/TFB2M/RPS7/WDR43/RPS27A/WDR75/RPL37A/RPL32/RPL15/RPSA/RPL14/RPL29/SHQ1/RPL24/NOP14/RPL9/RPL34/EXOSC9/LSM6/RPS3A/FRG1/NSA2/RPS23/RIOK2/SRFBP1/RPS14/NHP2/ABT1/RPS18/RPL10A/BYSL/RPS12/ERI1/RPS20/CHD7/RPL7/RPL30/RPL8/RPS6/EXOSC3/RPL35/RPL12/EXOSC2/RPL7A/RPS24/RPP30/PDCD11/RPLP2/RPL27A/RPS13/METTL15/NAT10/TRMT112/RPS3/RPS25/NOP2/EMG1/DDX47/WBP11/RPS26/PA…	128
	2	GO:0008380	RNA splicing	173/3517	379/13206	5.73041e-16	5.1554e-14	4.64777e-14	SPEN/KDM1A/HNRNPR/SYF2/PPP1R8/SRSF4/SNRNP40/ZBTB8OS/THRAP3/SF3A3/PPIE/PPIH/PRPF38A/MAGOH/RAVER2/RBM15/DDX20/RBM8A/PRPF3/SCNM1/DHX9/TSEN15/SNRPE/CPSF3/SF3B6/HNRNPLL/SRSF7/TIA1/SNRPG/GCFC2/USP39/SNRNP200/IWS1/POLR2D/PRPF40A/PPIG/CWC22/PPIL3/LSM3/RBM15B/THOC7/PPP4R2/ISY1/DBR1/RSRC1/POLR2H/POLR2B/METTL14/LSM6/FRG1/SREK1IP1/CWC27/PPWD1/SMN1/HNRNPA0/GEMIN5/THOC3/SNRNP48/DHX16/LSM2/SNRPC/SRPK1/USP49/CDC…	173
	2	GO:0006312	mitotic recombination	38/3517	45/13206	7.1418e-16	6.31626e-14	5.69433e-14	RPA2/GEN1/MLH1/RFC4/RFC1/PRIM2/RPA3/POLD2/RFC2/XRCC2/WRN/RAD54B/NSMCE2/SMC5/DNA2/FEN1/POLA2/POLD3/MRE11A/PRIM1/RFC5/POLE/BRCA2/RFC3/TEP1/POLE2/RAD51B/XRCC3/RAD51/RPA1/TOP2A/RAD51C/ERCC1/LIG1/POLD1/PCNA/DMC1/POLA1	38
	1	GO:0023061	signal release	193/4577	348/13206	7.43785e-16	2.61912e-13	2.34932e-13	DVL1/UTS2/BMP8A/RIMS3/KCNC4/RAP1A/SYT11/MPC2/CACNA1E/PPFIA4/ADORA1/KISS1/SNAP47/AGT/OTOF/UCN/PRKCE/NRXN1/RAB1A/RAB11FIP5/SLC5A7/INHBB/RAB3GAP1/GAD1/RAPGEF4/PNKD/PTPRN/INHA/PER2/CAPN10/SYN2/WNT7A/RAB5A/MYRIP/CACNA2D2/CACNA1D/CADPS/TMF1/GPR27/STXBP5L/SNX4/TRH/PFN2/NLGN1/CPLX1/CCKAR/EPHA5/SNCA/PPP3CA/SLC25A4/C1QTNF3/OXCT1/ISL1/CARTPT/CRHBP/PDE8B/MEF2C/SNCAIP/GDF9/CAMK2A/CPLX2/BMP6/DTNBP1/SOX4/GPLD1/…	193
	2	GO:0034080	CENP-A containing nucleosome assembly	36/3517	42/13206	1.59473e-15	1.36415e-13	1.22982e-13	RBBP4/ITGB3BP/HIST2H4A/CENPL/CENPO/CENPA/HJURP/CENPC/SMARCA5/CENPU/CENPK/CENPH/NPM1/HIST1H4A/HIST1H4B/HIST1H4C/HIST1H4D/HIST1H4E/HIST1H4F/HIST1H4H/HIST1H4I/HIST1H4J/HIST1H4K/HIST1H4L/CENPQ/CENPW/CENPP/HIST4H4/MIS18BP1/KNL1/OIP5/CENPN/CENPX/MIS18A/CENPM/CENPI	36
	2	GO:0061641	CENP-A containing chromatin organization	36/3517	42/13206	1.59473e-15	1.36415e-13	1.22982e-13	RBBP4/ITGB3BP/HIST2H4A/CENPL/CENPO/CENPA/HJURP/CENPC/SMARCA5/CENPU/CENPK/CENPH/NPM1/HIST1H4A/HIST1H4B/HIST1H4C/HIST1H4D/HIST1H4E/HIST1H4F/HIST1H4H/HIST1H4I/HIST1H4J/HIST1H4K/HIST1H4L/CENPQ/CENPW/CENPP/HIST4H4/MIS18BP1/KNL1/OIP5/CENPN/CENPX/MIS18A/CENPM/CENPI	36
	7	GO:0001501	skeletal system development	48/420	402/13206	1.64829e-15	1.30644e-12	8.98406e-13	PAX7/COL9A2/PRRX1/PAPPA2/TGFB2/MATN3/EFEMP1/COL3A1/COL5A2/WNT5A/MSX1/BMPR1B/FAT4/HHIP/PDGFC/HAPLN1/SPARC/MSX2/EDN1/RUNX2/COL12A1/TWIST1/COL1A2/DLX5/LRRC17/INSIG1/BMP1/SNAI2/RDH10/GDF6/TNFRSF11B/HAS2/CER1/FREM1/RELA/FLI1/LUM/BMP4/GREM1/ANXA2/CHSY1/VKORC1/MMP2/FOXC2/TGFB1/BMP7/TBX1/ARSE	48
	2	GO:0007093	mitotic cell cycle checkpoint	85/3517	148/13206	2.0118e-15	1.69316e-13	1.52644e-13	SYF2/RPA2/CLSPN/TPR/BTG2/CENPF/GEN1/RPS27A/CNOT11/BUB1/CNOT9/XPC/CNOT10/RPL24/TOPBP1/TFDP2/DLG1/MAD2L1/CCNA2/CCNB1/SLF1/CDC25C/CNOT8/NPM1/CNOT6/MDC1/TTK/PLAGL1/MAD1L1/CASP2/PRKDC/RPS6/ZWINT/CDK1/BUB3/TNKS1BP1/CCND1/MRE11A/ATM/ZW10/ZNF385A/CDK2/HMGA2/E2F7/CRADD/USP44/TRIAP1/KNTC1/CENPJ/RB1/PCID2/TFDP1/XRCC3/BUB1B/TIPIN/ZWILCH/PML/FANCI/TICRR/BLM/PLK1/CSNK2A2/CNOT1/NAE1/E2F4/RFWD3/TP53/UBB/ZNF830/T…	85
	2	GO:0010948	negative regulation of cell cycle process	108/3517	206/13206	2.20571e-15	1.82689e-13	1.64701e-13	MIIP/SYF2/RPA2/CLSPN/TPR/BTG2/CENPF/GEN1/RPS27A/CNOT11/BUB1/CTDSP1/CNOT9/CNOT10/CTDSPL/TPRA1/TOPBP1/TFDP2/PKD2/MAD2L1/CCNA2/RAD1/CCNB1/SLF1/H2AFY/CDC25C/CNOT8/NPM1/CNOT6/CDC5L/TTK/PLAGL1/FBXO5/MAD1L1/CASP2/EZH2/PRKDC/CHMP4C/FBXO43/MTBP/CDK5RAP2/CDK1/SMC3/BUB3/E2F8/TNKS1BP1/PRPF19/CCND1/MRE11A/ATM/ZW10/CHEK1/ESPL1/ZNF385A/CDK2/CDK4/CTDSP2/HMGA2/MDM1/E2F7/CRADD/USP44/TRIAP1/CENPJ/RB1/PCID2/TFDP1/CC…	108
	2	GO:0045814	negative regulation of gene expression, epigenetic	71/3517	115/13206	2.33487e-15	1.90365e-13	1.71621e-13	ARID1A/HDAC1/RBBP4/HIST2H3D/HIST2H4A/HIST2H3C/HIST2H2AA3/HIST2H2AA4/HIST2H3A/HIST2H2AC/HIST2H2AB/SETDB1/H3F3A/HAT1/H2AFZ/SMARCA5/H2AFY/HIST1H3A/HIST1H4A/HIST1H4B/HIST1H3B/HIST1H2AB/HIST1H3C/HIST1H4C/HIST1H2AC/HIST1H4D/HIST1H4E/HIST1H2AE/HIST1H3E/HIST1H4F/HIST1H3F/HIST1H3G/HIST1H4H/HIST1H2AG/HIST1H4I/HIST1H2AH/HIST1H2AI/HIST1H3H/HIST1H4J/HIST1H4K/HIST1H2AK/HIST1H2AL/HIST1H3I/HIST1H4L/HIST1H3J/HIST…	71
	2	GO:1901990	regulation of mitotic cell cycle phase transition	139/3517	289/13206	2.60014e-15	2.08731e-13	1.88179e-13	MIIP/RCC2/SYF2/RPA2/CLSPN/CDC20/CDC7/CDC14A/PSMD4/PSMB4/TPR/KIF14/BTG2/CENPF/ADAM17/GEN1/RPS27A/CNOT11/BUB1/ERCC3/CTDSP1/CNOT9/XPC/UBE2E1/CNOT10/CTDSPL/PSMD6/TPRA1/TOPBP1/TFDP2/PKD2/CENPE/MAD2L1/CCNA2/ANAPC10/CCNB1/SLF1/CDC23/CDC25C/CNOT8/NPM1/CNOT6/TTK/PLAGL1/FBXO5/PSMB1/MAD1L1/ANLN/MEPCE/CASP2/EZH2/PRKDC/MTBP/NSMCE2/CDC26/NEK6/CDK1/STOX1/ANAPC16/ECD/BUB3/PSMD13/PSMA1/PSMC3/TNKS1BP1/DDB1/CDCA5/C…	139
	2	GO:0007346	regulation of mitotic cell cycle	194/3517	445/13206	3.09918e-15	2.45023e-13	2.20897e-13	MIIP/RCC2/SYF2/CEP85/RPA2/RCC1/CLSPN/CDC20/PKN2/CDC7/CDC14A/PSRC1/PSMD4/PSMB4/CKS1B/TPR/KIF14/BTG2/NEK2/CENPF/ADAM17/GEN1/RPS27A/CNOT11/BUB1/IL1A/ERCC3/CTDSP1/CNOT9/XPC/UBE2E1/CNOT10/CTDSPL/CTNNB1/PSMD6/RPL24/TPRA1/TOPBP1/TFDP2/DLG1/TACC3/PKD2/CENPE/EGF/MAD2L1/CCNA2/ANAPC10/CCNB1/SLF1/H2AFY/CDC23/CDC25C/CNOT8/NPM1/CNOT6/MDC1/PHIP/TTK/PLAGL1/FBXO5/PSMB1/MAD1L1/RPA3/ANLN/MEPCE/CASP2/EZH2/NKX3-1/FZD…	194
	7	GO:0007178	transmembrane receptor protein serine/threonine kinase signaling pathway	39/420	279/13206	4.85727e-15	3.20823e-12	2.20623e-12	FMOD/TGFB2/LEFTY2/COL3A1/WNT5A/WWTR1/HES1/MSX1/BMPR1B/HPGD/DAB2/NKX2-5/MSX2/HFE/RUNX2/COL1A2/DLX5/CAV2/BMP1/ADAM9/GDF6/CER1/CDKN2B/VIM/DKK1/HTRA1/BMP4/LTBP2/GREM1/SMAD6/FURIN/TGFB1I1/CDH5/CCL2/SOST/GDF15/TGFB1/ID1/BMP7	39
	2	GO:0042254	ribosome biogenesis	147/3517	313/13206	5.11871e-15	3.98648e-13	3.59396e-13	RPL22/EXOSC10/RPL11/GNL2/UTP11/RPS8/RPF1/RPL5/RRNAD1/NVL/TFB2M/RPS7/WDR43/RPS27A/WDR75/RPL37A/RPL32/RPL15/RPSA/RPL14/DHX30/RPL29/SHQ1/RPL24/NOP14/RPL9/NOA1/RPL34/EXOSC9/LSM6/RPS3A/FRG1/DROSHA/NSA2/RPS23/RIOK2/SRFBP1/RPS14/NPM1/NHP2/ABT1/RPS18/RPL10A/BYSL/RPS12/MALSU1/ERI1/RPS20/CHD7/RPL7/MTERF3/RPL30/RPL8/RPS6/EXOSC3/RPL35/RPL12/EXOSC2/DDX31/RPL7A/RPS24/RPP30/PDCD11/RPLP2/RPL27A/RPS13/METTL15/NAT…	147
	2	GO:0044843	cell cycle G1/S phase transition	116/3517	229/13206	5.29892e-15	4.06614e-13	3.66577e-13	RPA2/RCC1/ORC1/CDC7/IQGAP3/KIF14/BTG2/ADAM17/RRM2/E2F6/RPS27A/CNOT11/MCM6/ORC2/CTDSP1/USP37/CNOT9/CNOT10/TRIM71/CTDSPL/CDC25A/MCM2/TFDP2/PKD2/SKP2/CCNB1/DHFR/CDC25C/CNOT8/NPM1/CNOT6/MCM3/PRIM2/ORC3/PLAGL1/FBXO5/RPA3/DBF4/MCM7/MEPCE/CASP2/EZH2/PRKDC/MCM4/CCNE2/MTBP/RPS6/MCM10/ITGB1/CDK1/ECD/TNKS1BP1/CDCA5/POLA2/CCND1/ATM/HINFP/CCND2/PHB2/BCAT1/ZNF385A/CDK2/PRIM1/CDK4/CTDSP2/E2F7/CRADD/TRIAP1/POLE/…	116
	1	GO:0050890	cognition	135/4577	226/13206	7.95955e-15	2.62765e-12	2.35697e-12	PRKCZ/B4GALT2/JUN/CHRNB2/GPR52/TNR/ADORA1/CNTN2/KCNK2/UCN/NRXN1/SLC1A4/EN1/TBR1/GPR155/CHL1/GRM7/SLC6A1/HRH1/ARF4/DRD3/KALRN/KCNAB1/JAKMIP1/DRD5/ATP8A1/KIT/CRHBP/MEF2C/PJA2/CAMK4/VDAC1/GRIA1/DRD1/RGS14/NQO2/SYNGAP1/BTBD9/ADGRB3/CNR1/SOBP/FYN/PARK2/PRKAR1B/ADCY1/TAC1/NPTX2/RELN/PRKAR2B/FOXP2/DGKI/BRAF/CDK5/TUSC3/DDHD2/POMK/CRH/CALB1/ADCY8/NTRK2/SHC3/DBH/GRIN1/PPP3CB/ATAD1/PTEN/CPEB3/SORCS3/NPS/RIC…	135
	2	GO:0000077	DNA damage checkpoint	83/3517	146/13206	9.63243e-15	7.28435e-13	6.5671e-13	SYF2/RPA2/CLSPN/BTG2/MAPKAPK2/DTL/RPS27A/CNOT11/CNOT9/XPC/CNOT10/ATRIP/TOPBP1/TFDP2/FAM175A/CCNA2/RAD1/CCNB1/SLF1/CDC25C/CNOT8/NPM1/UIMC1/CNOT6/MDC1/MAPK14/CDC5L/PLAGL1/CASP2/CCAR2/PRKDC/CDC14B/NEK6/CDK1/TNKS1BP1/PRPF19/CCND1/MRE11A/ATM/H2AFX/HINFP/CHEK1/RHNO1/ZNF385A/CDK2/HMGA2/E2F7/CRADD/CRY1/TRIAP1/CENPJ/CUL4A/TFDP1/WDR76/TIPIN/PML/FANCI/BLM/PLK1/CNOT1/E2F4/RFWD3/TP53/UBB/ZNF830/BRCA1/EME1/BRI…	83
	2	GO:0006612	protein targeting to membrane	95/3517	176/13206	9.96561e-15	7.34801e-13	6.62449e-13	RPL22/RPL11/RPS8/RPL5/PIP5K1A/SSR2/PEX19/SRP9/RPS7/RPS27A/RPL37A/RPL32/RPL15/RPSA/RPL14/RPL29/RPL24/SSR3/RPL9/SRP72/NUP54/RPL34/RPS3A/RPS23/RPS14/RPS18/RPL10A/TRAM2/RPS12/RPS20/SDCBP/TRAM1/RPL7/RPL30/RPL8/RPS6/PTCH1/STOM/RPL35/RPL12/RPL7A/PARD3/RPS24/RPLP2/RPL27A/RPS13/RPS3/RPS25/RPS26/RPL41/RPL6/RPLP0/RPL21/RPS29/SRP14/CHP1/RPL4/RPLP1/RPS17/RPS2/RPS15A/ARL6IP1/RPL13/MYO1C/RPL26/RPL23A/RPL23/RPL1…	95
	2	GO:0000082	G1/S transition of mitotic cell cycle	112/3517	220/13206	9.99825e-15	7.34801e-13	6.62449e-13	RPA2/RCC1/ORC1/CDC7/IQGAP3/KIF14/BTG2/ADAM17/RRM2/E2F6/RPS27A/CNOT11/MCM6/ORC2/CTDSP1/USP37/CNOT9/CNOT10/TRIM71/CTDSPL/CDC25A/MCM2/TFDP2/PKD2/SKP2/CCNB1/DHFR/CDC25C/CNOT8/NPM1/CNOT6/MCM3/PRIM2/ORC3/PLAGL1/FBXO5/RPA3/DBF4/MCM7/MEPCE/CASP2/EZH2/PRKDC/MCM4/CCNE2/MTBP/RPS6/MCM10/ITGB1/CDK1/ECD/TNKS1BP1/CDCA5/POLA2/CCND1/ATM/HINFP/CCND2/BCAT1/ZNF385A/CDK2/PRIM1/CDK4/CTDSP2/E2F7/CRADD/TRIAP1/POLE/LATS2…	112
	2	GO:0031047	gene silencing by RNA	83/3517	147/13206	1.64008e-14	1.1886e-12	1.07156e-12	LIN28A/AGO1/ZC3H12A/SNIP1/NDC1/MOV10/HIST2H3D/HIST2H4A/HIST2H3C/HIST2H3A/TPR/H3F3A/NUP133/CNOT11/RANBP2/POLR2D/CNOT9/MRPL44/NUP210/CNOT10/TRIM71/LIMD1/POLR2H/POLR2B/NUP54/DROSHA/CNOT8/CNOT6/NUP153/HIST1H3A/HIST1H4A/HIST1H4B/HIST1H3B/HIST1H3C/HIST1H4C/HIST1H4D/HIST1H4E/HIST1H3E/HIST1H4F/HIST1H3F/HIST1H3G/HIST1H4H/HIST1H4I/HIST1H3H/HIST1H4J/HIST1H4K/HIST1H3I/HIST1H4L/HIST1H3J/LIN28B/NUP43/POM121C/S…	83
	2	GO:0006336	DNA replication-independent nucleosome assembly	41/3517	53/13206	1.74144e-14	1.22795e-12	1.10704e-12	RBBP4/NASP/ITGB3BP/HIST2H4A/CENPL/H3F3A/CENPO/CENPA/HAT1/HJURP/CENPC/SMARCA5/CENPU/CENPK/CENPH/NPM1/HIST1H4A/HIST1H4B/HIST1H4C/HIST1H4D/HIST1H4E/HIST1H4F/HIST1H4H/HIST1H4I/HIST1H4J/HIST1H4K/HIST1H4L/CENPQ/CENPW/CENPP/HIST4H4/MIS18BP1/KNL1/OIP5/UBN1/CENPN/CENPX/ASF1B/MIS18A/CENPM/CENPI	41
	2	GO:0034724	DNA replication-independent nucleosome organization	41/3517	53/13206	1.74144e-14	1.22795e-12	1.10704e-12	RBBP4/NASP/ITGB3BP/HIST2H4A/CENPL/H3F3A/CENPO/CENPA/HAT1/HJURP/CENPC/SMARCA5/CENPU/CENPK/CENPH/NPM1/HIST1H4A/HIST1H4B/HIST1H4C/HIST1H4D/HIST1H4E/HIST1H4F/HIST1H4H/HIST1H4I/HIST1H4J/HIST1H4K/HIST1H4L/CENPQ/CENPW/CENPP/HIST4H4/MIS18BP1/KNL1/OIP5/UBN1/CENPN/CENPX/ASF1B/MIS18A/CENPM/CENPI	41
	2	GO:0000377	RNA splicing, via transesterification reactions with bulged adenosine as nucleophile	136/3517	287/13206	2.28168e-14	1.56655e-12	1.4123e-12	SPEN/KDM1A/HNRNPR/SYF2/SRSF4/SNRNP40/THRAP3/SF3A3/PPIE/PPIH/MAGOH/RAVER2/RBM15/DDX20/RBM8A/PRPF3/DHX9/SNRPE/CPSF3/SF3B6/SRSF7/TIA1/SNRPG/GCFC2/USP39/SNRNP200/POLR2D/PRPF40A/CWC22/PPIL3/LSM3/RBM15B/ISY1/DBR1/RSRC1/POLR2H/POLR2B/METTL14/LSM6/FRG1/CWC27/PPWD1/SMN1/HNRNPA0/GEMIN5/SNRNP48/DHX16/LSM2/SNRPC/SRPK1/USP49/CDC5L/CDC40/SF3B5/LSM5/LSM8/TGS1/PABPC1/CPSF1/PRPF4/DHX32/LMNTD2/CLP1/PRPF19/CPSF7/PO…	136
	2	GO:0000398	mRNA splicing, via spliceosome	136/3517	287/13206	2.28168e-14	1.56655e-12	1.4123e-12	SPEN/KDM1A/HNRNPR/SYF2/SRSF4/SNRNP40/THRAP3/SF3A3/PPIE/PPIH/MAGOH/RAVER2/RBM15/DDX20/RBM8A/PRPF3/DHX9/SNRPE/CPSF3/SF3B6/SRSF7/TIA1/SNRPG/GCFC2/USP39/SNRNP200/POLR2D/PRPF40A/CWC22/PPIL3/LSM3/RBM15B/ISY1/DBR1/RSRC1/POLR2H/POLR2B/METTL14/LSM6/FRG1/CWC27/PPWD1/SMN1/HNRNPA0/GEMIN5/SNRNP48/DHX16/LSM2/SNRPC/SRPK1/USP49/CDC5L/CDC40/SF3B5/LSM5/LSM8/TGS1/PABPC1/CPSF1/PRPF4/DHX32/LMNTD2/CLP1/PRPF19/CPSF7/PO…	136
	1	GO:0007416	synapse assembly	87/4577	129/13206	2.639e-14	7.89001e-12	7.07725e-12	DVL1/CLSTN1/ADGRB2/AMIGO1/CHRNB2/DNM3/NRXN1/LRRTM1/DNER/WNT7A/COLQ/BSN/ROBO2/EPHB1/CLSTN2/SLITRK3/NLGN1/IL1RAP/FBXO45/GPM6A/MEF2C/LRRTM2/PCDHB2/PCDHB3/PCDHB4/PCDHB6/PCDHB16/PCDHB9/PCDHB10/PCDHB13/PCDHB14/DRD1/ADGRB3/SDK1/DBNL/MAGI2/PCLO/PPP1R9A/ACHE/NRCAM/CDK5/NRG1/UBE2V2/ADGRB1/LRRC24/PTPRD/LINGO2/NTRK2/GRIN1/LRRTM3/SPOCK2/PTEN/SLIT1/BDNF/FLRT1/NRXN2/SPTBN2/DRD2/KIRREL3/LRTM2/CLSTN3/AMIGO2/CUX2/…	87
	1	GO:0048167	regulation of synaptic plasticity	88/4577	131/13206	2.68876e-14	7.89001e-12	7.07725e-12	PRKCZ/NCDN/TNR/ADORA1/CNTN2/SNAP47/ARF1/AGT/LRRTM1/RAB3GAP1/CNTN4/ATP2B2/HRH1/NLGN1/DRD5/KIT/SNCA/RAPGEF2/MEF2C/LRRTM2/CAMK2A/GRIA1/DRD1/CPLX2/RGS14/SYNGAP1/GRIK2/CAMK2B/YWHAG/PPP1R9A/VGF/RELN/DGKI/BRAF/CDK5/LZTS1/PTK2B/CRH/CALB1/NTRK2/STXBP1/GRIN1/ANAPC2/NSMF/PPP3CB/PTEN/CPEB3/NEURL1/SORCS3/HRAS/P2RX3/SYT7/SYT12/GRM5/NCAM1/DRD2/FGF14/JPH4/SLC8A3/ITPKA/RAB11A/NPTN/RASGRF1/GRIN2A/JPH3/DLG4/VAMP2/S…	88
	2	GO:0045930	negative regulation of mitotic cell cycle	105/3517	204/13206	2.68892e-14	1.82218e-12	1.64276e-12	MIIP/SYF2/RPA2/CLSPN/TPR/BTG2/CENPF/GEN1/RPS27A/CNOT11/BUB1/CTDSP1/CNOT9/XPC/CNOT10/CTDSPL/CTNNB1/RPL24/TPRA1/TOPBP1/TFDP2/DLG1/PKD2/MAD2L1/CCNA2/CCNB1/SLF1/CDC25C/CNOT8/NPM1/CNOT6/MDC1/TTK/PLAGL1/MAD1L1/CASP2/EZH2/NKX3-1/FZD3/PRKDC/MTBP/RPS6/GAS1/ABL1/ZWINT/CDK1/BUB3/TNKS1BP1/CCND1/MRE11A/ATM/ZW10/CHEK1/ZNF385A/CDK2/CTDSP2/HMGA2/E2F7/CRADD/USP44/TRIAP1/KNTC1/CENPJ/RB1/PCID2/TFDP1/XRCC3/BUB1B/TIP…	105
	2	GO:0000375	RNA splicing, via transesterification reactions	137/3517	291/13206	3.46778e-14	2.31986e-12	2.09143e-12	SPEN/KDM1A/HNRNPR/SYF2/SRSF4/SNRNP40/THRAP3/SF3A3/PPIE/PPIH/MAGOH/RAVER2/RBM15/DDX20/RBM8A/PRPF3/DHX9/SNRPE/CPSF3/SF3B6/SRSF7/TIA1/SNRPG/GCFC2/USP39/SNRNP200/POLR2D/PRPF40A/CWC22/PPIL3/LSM3/RBM15B/ISY1/DBR1/RSRC1/POLR2H/POLR2B/METTL14/LSM6/FRG1/CWC27/PPWD1/SMN1/HNRNPA0/GEMIN5/SNRNP48/DHX16/LSM2/SNRPC/SRPK1/USP49/CDC5L/CDC40/SF3B5/LSM5/LSM8/TGS1/PABPC1/CPSF1/PRPF4/DHX32/LMNTD2/CLP1/PRPF19/CPSF7/PO…	137
	2	GO:0006397	mRNA processing	190/3517	443/13206	4.10801e-14	2.71337e-12	2.44619e-12	SPEN/KDM1A/HNRNPR/SYF2/PPP1R8/SRSF4/SNRNP40/KHDRBS1/THRAP3/SF3A3/PPIE/PPIH/PRPF38A/MAGOH/RAVER2/AHCYL1/RBM15/DDX20/RBM8A/PRPF3/SCNM1/DHX9/TSEN15/ZC3H11A/SNRPE/CPSF3/SF3B6/HNRNPLL/SRSF7/PNPT1/PAPOLG/TIA1/SNRPG/GCFC2/USP39/SNRNP200/ERCC3/IWS1/POLR2D/PRPF40A/CWC22/PPIL3/BARD1/LSM3/RBM15B/THOC7/PPP4R2/ISY1/DBR1/RSRC1/POLR2H/SLBP/POLR2B/METTL14/LSM6/FRG1/SREK1IP1/CWC27/PPWD1/CCNB1/SMN1/PAPD4/HNRNPA0/G…	190
	1	GO:0007611	learning or memory	120/4577	199/13206	9.69184e-14	2.69433e-11	2.41679e-11	PRKCZ/B4GALT2/JUN/CHRNB2/GPR52/TNR/CNTN2/KCNK2/UCN/NRXN1/EN1/TBR1/GRM7/SLC6A1/HRH1/ARF4/DRD3/KALRN/KCNAB1/DRD5/ATP8A1/KIT/CRHBP/MEF2C/PJA2/CAMK4/VDAC1/GRIA1/DRD1/RGS14/NQO2/SYNGAP1/BTBD9/ADGRB3/CNR1/FYN/PARK2/PRKAR1B/ADCY1/TAC1/NPTX2/RELN/PRKAR2B/FOXP2/DGKI/BRAF/CDK5/DDHD2/POMK/CRH/CALB1/ADCY8/NTRK2/SHC3/DBH/GRIN1/PPP3CB/ATAD1/PTEN/CPEB3/SORCS3/NPS/RIC8A/DEAF1/TH/NRXN2/GRM5/DRD2/GRIN2B/ASIC1/PDE1…	120
	2	GO:0040029	regulation of gene expression, epigenetic	116/3517	237/13206	1.17651e-13	7.67376e-12	6.91817e-12	EXOSC10/LIN28A/ARID1A/HDAC1/RBBP4/AGO1/ZC3H12A/SNIP1/MOV10/HIST2H3D/HIST2H4A/HIST2H3C/HIST2H2AA3/HIST2H2AA4/HIST2H3A/HIST2H2AC/HIST2H2AB/SETDB1/SLC50A1/IFI16/TAF1A/H3F3A/TAF1B/HAT1/MRPL44/HDAC4/TRIM71/CTNNB1/LIMD1/POLR2H/H2AFZ/SMARCA5/DROSHA/H2AFY/CNOT8/CNOT6/DEK/HIST1H3A/HIST1H4A/HIST1H4B/HIST1H3B/HIST1H2AB/HIST1H3C/HIST1H4C/HIST1H2AC/HIST1H4D/HIST1H4E/HIST1H2AE/HIST1H3E/HIST1H4F/HIST1H3F/HIST1H…	116
	2	GO:0006335	DNA replication-dependent nucleosome assembly	28/3517	31/13206	1.39675e-13	8.8881e-12	8.01294e-12	RBBP4/NASP/HIST2H4A/HAT1/HIST1H3A/HIST1H4A/HIST1H4B/HIST1H3B/HIST1H3C/HIST1H4C/HIST1H4D/HIST1H4E/HIST1H3E/HIST1H4F/HIST1H3F/HIST1H3G/HIST1H4H/HIST1H4I/HIST1H3H/HIST1H4J/HIST1H4K/HIST1H3I/HIST1H4L/HIST1H3J/HIST4H4/CHAF1A/ASF1B/CHAF1B	28
	2	GO:0034723	DNA replication-dependent nucleosome organization	28/3517	31/13206	1.39675e-13	8.8881e-12	8.01294e-12	RBBP4/NASP/HIST2H4A/HAT1/HIST1H3A/HIST1H4A/HIST1H4B/HIST1H3B/HIST1H3C/HIST1H4C/HIST1H4D/HIST1H4E/HIST1H3E/HIST1H4F/HIST1H3F/HIST1H3G/HIST1H4H/HIST1H4I/HIST1H3H/HIST1H4J/HIST1H4K/HIST1H3I/HIST1H4L/HIST1H3J/HIST4H4/CHAF1A/ASF1B/CHAF1B	28
	1	GO:0007215	glutamate receptor signaling pathway	52/4577	66/13206	2.3727e-13	6.2663e-11	5.6208e-11	GRIK3/CNIH3/GRM7/GRM2/NLGN1/PPARGC1A/GRIA2/CRHBP/MEF2C/GRIA1/CPEB4/GRIK2/GRM1/OPRM1/GRM3/RELN/GRM8/PTK2B/CRH/GNAQ/GRIN3A/GRIN1/GRID1/CNIH2/GRM5/GRIA4/GRIK4/GRIN2B/SSTR1/RASGRF1/HOMER2/GRIN2A/CACNG3/CLN3/MINK1/DLG4/CDK5R1/CACNG5/CACNG4/ATP1A3/GRIN2D/SHANK1/CACNG8/PLCB1/KCNB1/APP/GRIK1/CACNG2/MAPK8IP2/SHANK3/NLGN3/GRIA3	52
	2	GO:0000722	telomere maintenance via recombination	29/3517	33/13206	2.50329e-13	1.55574e-11	1.40256e-11	RPA2/RFC4/RFC1/PRIM2/RPA3/POLD2/RFC2/WRN/NSMCE2/SMC5/DNA2/FEN1/POLA2/POLD3/PRIM1/RFC5/POLE/BRCA2/RFC3/TEP1/POLE2/XRCC3/RAD51/RPA1/RAD51C/LIG1/POLD1/PCNA/POLA1	29
	2	GO:0000731	DNA synthesis involved in DNA repair	48/3517	70/13206	2.50445e-13	1.55574e-11	1.40256e-11	ISG15/RPA2/DTL/SPRTN/EXO1/RPS27A/BARD1/RFC4/RFC1/PRIMPOL/RPA3/POLD2/RFC2/XRCC2/WRN/VCP/RMI1/DNA2/UBE2L6/POLD3/MRE11A/ATM/RAD51AP1/RFC5/POLE/BRCA2/RFC3/POLE2/RAD51B/XRCC3/RAD51/KIAA0101/BLM/RMI2/PALB2/USP10/RPA1/UBB/TOP3A/BRCA1/RAD51C/BRIP1/NPLOC4/RBBP8/POLI/UBA52/POLD1/PCNA	48
	2	GO:0090305	nucleic acid phosphodiester bond hydrolysis	117/3517	242/13206	2.71222e-13	1.66498e-11	1.50104e-11	DFFA/EXOSC10/PNRC2/PPP1R8/RPA2/ZC3H12A/MOV10/DCLRE1B/CHD1L/TSEN15/PARP1/EXO1/CPSF3/GEN1/RPS27A/PNPT1/ERCC3/ZRANB3/MRPL44/RPSA/DBR1/RFC4/NOP14/RFC1/EXOSC9/HMGB2/DROSHA/RAD1/DCP2/G3BP1/CNOT8/NHP2/CNOT6/TDP2/ABT1/DXO/MEI4/RPA3/POLD2/RFC2/CPSF4/SND1/ERI1/WRN/LACTB2/POP1/ENPP2/ZC3H3/HSF1/CPSF1/APTX/EXOSC3/EXOSC2/FBXO18/CSTF2T/DNA2/RPP30/DCLRE1A/DDB2/CLP1/DDB1/FEN1/TUT1/RNASEH2C/POLD3/MRE11A/ZC3H12C/DC…	117
	2	GO:0000725	recombinational repair	57/3517	90/13206	2.77336e-13	1.68272e-11	1.51703e-11	KDM1A/RPA2/RAD54L/CDC7/NUCKS1/PARP1/GEN1/FIGN/WDR48/PPP4R2/POLQ/HELQ/MMS22L/MCM9/RPA3/FIGNL1/SHFM1/XRCC2/GINS4/RAD54B/NSMCE2/TONSL/SMC5/SWI5/FBXO18/SFR1/FEN1/MRE11A/KDM4D/ATM/H2AFX/CHEK1/RHNO1/RAD51AP1/RECQL/PARPBP/BRCA2/REC8/ZFYVE26/RAD51B/XRCC3/RAD51/BLM/PALB2/NSMCE1/PPP4C/GINS2/RPA1/ZSWIM7/LIG3/BRCA1/RAD51C/RBBP8/XRCC1/MCM8/CDC45/DMC1	57
	2	GO:0000724	double-strand break repair via homologous recombination	56/3517	89/13206	6.68643e-13	4.01032e-11	3.61545e-11	KDM1A/RPA2/RAD54L/CDC7/NUCKS1/PARP1/GEN1/FIGN/WDR48/PPP4R2/POLQ/HELQ/MMS22L/MCM9/RPA3/FIGNL1/SHFM1/XRCC2/GINS4/RAD54B/NSMCE2/TONSL/SMC5/SWI5/FBXO18/SFR1/FEN1/MRE11A/KDM4D/ATM/H2AFX/CHEK1/RAD51AP1/RECQL/PARPBP/BRCA2/REC8/ZFYVE26/RAD51B/XRCC3/RAD51/BLM/PALB2/NSMCE1/PPP4C/GINS2/RPA1/ZSWIM7/LIG3/BRCA1/RAD51C/RBBP8/XRCC1/MCM8/CDC45/DMC1	56
	2	GO:0000723	telomere maintenance	72/3517	127/13206	6.82455e-13	4.04665e-11	3.6482e-11	RPA2/DCLRE1B/HIST2H4A/NEK2/PARP1/CCT4/XRCC5/CTNNB1/RFC4/RFC1/NHP2/HIST1H4A/HIST1H4B/HIST1H4C/HIST1H4D/HIST1H4E/HIST1H4F/HIST1H4H/HIST1H4I/HIST1H4J/HIST1H4K/HIST1H4L/PRIM2/MAP3K4/RPA3/POLD2/RFC2/POT1/WRN/PRKDC/NSMCE2/SMC5/DNA2/OBFC1/DCLRE1A/NAT10/TNKS1BP1/FEN1/POLA2/POLD3/MRE11A/ATM/HIST4H4/HNRNPA1/PRIM1/CCT2/RFC5/POLE/BRCA2/RFC3/TEP1/HNRNPC/POLE2/XRCC3/RAD51/PIF1/PML/RPA1/SMG6/WRAP53/AURKB/RAD51C…	72
	2	GO:0090068	positive regulation of cell cycle process	106/3517	215/13206	7.5036e-13	4.3993e-11	3.96612e-11	RCC2/PKN2/CDC7/TPR/KIF14/BTG2/PROX1/GEN1/RPS27A/CNOT11/IL1A/CNOT9/CNOT10/TFDP2/ECT2/PKD2/EGF/MAD2L1/PLK4/CCNB1/SLF1/H2AFY/CDC25C/CNOT8/NPM1/CNOT6/PHIP/CTGF/PLAGL1/MEPCE/CASP2/CCAR2/MTBP/NSMCE2/ZNF16/UHRF2/SMC5/SVIL/CDK1/STOX1/KIF20B/FGF8/E2F8/TNKS1BP1/CDCA5/LRP5/CCND1/ATM/RHNO1/CCND2/PHB2/RACGAP1/ESPL1/ZNF385A/CDK2/CDK4/HMGA2/E2F7/CRADD/CIT/TRIAP1/CENPJ/RB1/PCID2/CUL4A/TFDP1/DLGAP5/RAD51B/XRCC3/N…	106
	2	GO:0016925	protein sumoylation	71/3517	125/13206	8.68905e-13	5.03772e-11	4.54168e-11	PHC2/CDCA8/NDC1/PIAS3/ARNT/TPR/PARP1/NUP133/RANBP2/HDAC4/NUP210/XPC/CTNNB1/RNF168/RNF4/NUP54/XRCC4/EGR1/NUP153/MDC1/KIAA1586/NUP43/POM121C/NUP205/WRN/EYA1/RAD21/NSMCE2/TOPORS/SMC5/NUP214/SMC3/NSMCE4A/NUP98/NUP160/INCENP/SENP1/AAAS/NUP107/NUP37/TDG/NUP58/HNRNPC/MTA1/NSMCE3/PML/BLM/UBE2I/NSMCE1/NFATC2IP/RPA1/NUP88/TP53/AURKB/PCGF2/TOP2A/BRCA1/NUP85/BIRC5/CBX2/HMG20B/UBA2/SAE1/NUP62/TRIM28/PCNA/TOP1…	71
	2	GO:0022618	ribonucleoprotein complex assembly	98/3517	196/13206	1.89692e-12	1.08771e-10	9.80606e-11	RPL11/EIF3I/AGO1/SF3A3/RPF1/RPL5/DDX20/PRPF3/SNRPE/EIF2D/SNRPG/GCFC2/USP39/SNRNP200/POLR2D/LSM3/RPSA/LIMD1/DHX30/SHQ1/RPL24/ISY1/SMN1/RPS14/GEMIN5/NPM1/CNOT6/ABT1/SNRPC/CDC40/EIF4H/TGS1/MTERF3/EIF3E/RPL12/EIF3A/EIF3F/CLP1/PATL1/PRPF19/MRPL11/CLNS1A/ATM/STRAP/SCAF11/DDX23/EIF4B/PAN2/SNRPF/SART3/RPL6/SRSF9/PAN3/NUFIP1/PRMT5/GEMIN2/RSL24D1/EDC3/EFL1/RPS17/TICRR/CD2BP2/OGFOD1/CNOT1/DDX28/GEMIN4/PRPF8…	98
	2	GO:0044774	mitotic DNA integrity checkpoint	60/3517	100/13206	2.02118e-12	1.14636e-10	1.03349e-10	SYF2/RPA2/CLSPN/BTG2/RPS27A/CNOT11/CNOT9/XPC/CNOT10/TOPBP1/TFDP2/CCNA2/CCNB1/SLF1/CDC25C/CNOT8/NPM1/CNOT6/MDC1/PLAGL1/CASP2/PRKDC/CDK1/TNKS1BP1/CCND1/MRE11A/ATM/ZNF385A/CDK2/HMGA2/E2F7/CRADD/TRIAP1/CENPJ/TFDP1/TIPIN/PML/FANCI/TICRR/BLM/CNOT1/NAE1/E2F4/RFWD3/TP53/UBB/ZNF830/TOP2A/EME1/ARID3A/CARM1/UBA52/BAX/PRMT1/PCNA/E2F1/AURKA/CHEK2/EP300/GTSE1	60
	1	GO:0010975	regulation of neuron projection development	199/4577	385/13206	2.66316e-12	6.69417e-10	6.0046e-10	DVL1/MUL1/FOXO6/LRP8/DAB1/NEGR1/BARHL2/PLPPR5/AMIGO1/RAP1A/NGF/SEMA6C/CHRNB2/SEMA4A/DNM3/TNR/CNTN2/PLXNA2/ARF1/TRIM67/DISC1/KIDINS220/ITSN2/RTN4/CCDC88A/SEMA4F/TTL/TBR1/CHN1/BMPR2/ITM2C/NGEF/STK25/CAMK1/WNT7A/GORASP1/SEMA3B/ROBO2/EPHA3/GSK3B/KALRN/PLXNA1/SKIL/TNIK/NLGN1/IL1RAP/CRMP1/SLIT2/RUFY3/PAQR3/SPP1/PPP3CA/RAPGEF2/MAP1B/ENC1/MEF2C/FSTL4/SPOCK1/SLIT3/KIAA0319/SYNGAP1/CPNE5/VEGFA/ADGRB3/RIMS1…	199
	7	GO:0030199	collagen fibril organization	14/420	37/13206	2.73832e-12	1.55028e-09	1.06609e-09	FMOD/TGFB2/COL3A1/COL5A2/LOX/COL12A1/COL1A2/PLOD3/COL5A1/P4HA1/LUM/GREM1/ANXA2/FOXC2	14
	1	GO:0030534	adult behavior	81/4577	124/13206	2.78818e-12	6.69417e-10	6.0046e-10	DAB1/CHRNB2/CNTN2/NRXN1/HTRA2/EN1/NR4A2/SCN1A/CHL1/GRM7/DRD3/KALRN/TRH/ZIC1/FGF12/UCHL1/SNCA/GLRB/GDNF/RNF180/CARTPT/CRHBP/GLRA1/GABRG2/DRD1/BTBD9/OPRM1/PARK2/SDK1/ADAM22/HIPK2/CDK5/OXR1/PAX5/NR4A3/PBX3/DNM1/TSC1/DBH/GRIN1/SNCG/PTEN/INPP5F/CEND1/SLC1A2/NRXN2/SPTBN2/DRD2/EPS8/HTR2A/PCDH17/KLHL1/SLITRK1/SLITRK6/SLITRK5/NRXN3/UNC79/CHRNA7/CHRNA3/CHRNB4/HOMER2/ABAT/PAFAH1B1/CHRNB1/EFNB3/MAPT/HOXB8/TP…	81
	1	GO:0006813	potassium ion transport	105/4577	174/13206	3.1857e-12	7.31602e-10	6.56239e-10	KCNAB2/RNF207/NPPA/AMIGO1/KCNC4/KCNA2/KCNA3/KCND3/KCNN3/HCN3/KCNJ9/ATP1B1/SLC9C2/ADORA1/KCNH1/KCNK2/ACTN2/KCNF1/KCNK3/KCNIP3/CNGA3/SLC9A2/DPP10/KCNJ3/KCNH7/STK39/CAB39/KCNH8/CACNA1D/SLC9A9/KCNAB1/KCNMB2/KCNMB3/TMEM175/KCNIP4/ANK2/HCN1/SLC12A2/KCNIP1/DRD1/KCNQ5/GCK/AKAP9/CAV1/KCND2/KCNH2/DPP6/PTK2B/KCNB2/KCNS2/KCNV1/KCNQ3/KCNK9/TSC1/KCNT1/ANK3/KCNMA1/KCNIP2/ADRA2A/CNGA4/KCNJ11/ABCC8/KCNC1/KCNA4/DR…	105
	7	GO:0035295	tube development	48/420	495/13206	4.36502e-12	1.97675e-09	1.35937e-09	PAX7/TGFB2/COL3A1/GBX2/OXTR/WNT5A/HEG1/PLXND1/WWTR1/ETV5/HES1/SPRY1/FAT4/HHIP/PDGFC/LOX/SPARC/NKX2-5/MSX2/FOXF2/EDN1/CDKN1A/PRDM1/TWIST1/EGFR/PLOD3/DLC1/RDH10/CTHRC1/CER1/GATA3/STARD13/KLF5/SPRY2/BMP4/PGF/GREM1/SMAD6/FOXC2/FOXL1/WNK4/TBX2/CRLF1/TGFB1/ID1/TGM2/BMP7/TBX1	48
	7	GO:0001525	angiogenesis	39/420	344/13206	4.48922e-12	1.97675e-09	1.35937e-09	NPPB/TGFB2/ROCK2/NFE2L2/FN1/GBX2/WNT5A/COL8A1/PLXND1/PDGFRB/SPARC/EDN1/TWIST1/AQP1/SERPINE1/ANGPT2/PRCP/ETS1/HDAC7/ELK3/STARD13/KLF5/ANG/BMP4/PGF/TNFAIP2/GREM1/ANXA2/CSPG4/CIB1/MMP2/FOXC2/CCL2/ANGPTL4/ID1/TBX1/SAT1/SRPX2/AMOT	39
	1	GO:0099504	synaptic vesicle cycle	69/4577	101/13206	4.883e-12	1.07467e-09	9.63964e-10	RIMS3/RAP1A/SYT11/SNAP47/OTOF/RAB3GAP1/WNT7A/RAB5A/CADPS/PFN2/NLGN1/CPLX1/SNCA/CPLX2/CANX/BTBD9/RIMS1/STX11/SYTL3/DDC/STX1A/MAGI2/PCLO/BRAF/CDK5/SLC18A1/RIMS2/SH3GL2/STXBP1/DNM1/PTEN/TH/SYT9/SYT13/SYT7/SYT12/LRRK2/SYT1/EEA1/RPH3A/PCDH17/FGF14/TRIM9/BLOC1S6/SYT17/DOC2A/STX1B/DOC2B/VAMP2/SYT4/PIP5K1C/CACNA1A/ADGRL1/RAB3A/NAPA/SLC17A7/SYT3/SYT5/SNPH/SNAP25/RIMS4/DNAJC5/SYNJ1/SEPT5/SNAP29/SYTL5/SYN1/…	69
	7	GO:0007507	heart development	45/420	447/13206	6.00321e-12	2.37907e-09	1.63603e-09	ECE1/LMNA/TGFB2/COL3A1/OBSL1/OXTR/PPARG/WNT5A/HEG1/PLXND1/HES1/MSX1/FAT4/LOX/PDGFRB/SPARC/NKX2-5/MSX2/EDN1/PRDM1/GPER1/TWIST1/DLC1/SNAI2/HAS2/CER1/COL5A1/GATA3/DKK1/ANKRD1/RBM20/NOX4/KCNJ8/BMP4/GREM1/NEDD4/SMAD6/FOXC2/FOXL1/TBX2/TGFB1/ID1/JPH2/BMP7/TBX1	45
	1	GO:0051588	regulation of neurotransmitter transport	45/4577	57/13206	8.73555e-12	1.84565e-09	1.65552e-09	RIMS3/KCNC4/RAP1A/SYT11/RAB3GAP1/PNKD/PER2/RAB5A/DRD3/PFN2/NLGN1/SNCA/GDNF/MEF2C/SNCAIP/CAMK2A/DRD1/DTNBP1/RIMS1/PARK2/STX1A/PPP1R9A/BRAF/RIMS2/STXBP1/SNCG/SYT12/DRD2/LRRK2/ASIC1/KCNMB4/NOS1/CHRNA3/CHRNB4/STX1B/NF1/HCRT/GFAP/CACNA1A/RAB3A/NAPA/RIMS4/SEPT5/GPM6B/SYN1	45
	1	GO:0007626	locomotory behavior	103/4577	172/13206	9.90628e-12	2.0125e-09	1.80519e-09	B4GALT2/DAB1/NEGR1/GPR88/CHRNB2/TNR/ASTN1/CNTN2/PRKCE/MEIS1/HTRA2/LRRTM1/NMS/EN1/NR4A2/SLC4A10/SCN1A/CHL1/ATP2B2/DRD3/LSAMP/TRH/ZIC1/FGF12/UCHL1/SNCA/GLRB/NPY1R/ANKH/GDNF/ARRDC3/GLRA1/DRD1/BTBD9/SOBP/FIG4/GRM1/OPRM1/PARK2/ADAM22/KCND2/GPR37/HIPK2/NRG1/DDHD2/PENK/CRH/CALB1/OXR1/APBA1/PBX3/DNM1/TSC1/DBH/GRIN1/CACNA1B/CDH23/PPP3CB/SNCG/PTEN/INPP5F/CEND1/TH/GRM5/DRD2/EPS8/LRRK2/PDE1B/KLHL1/SLITRK6/NO…	103
	1	GO:0097479	synaptic vesicle localization	77/4577	118/13206	1.04054e-11	2.0356e-09	1.82591e-09	PINK1/RIMS3/RAP1A/SYT11/SNAP47/ARF1/OTOF/RAB3GAP1/WNT7A/RAB5A/CADPS/PFN2/NLGN1/CPLX1/SNCA/AP3S1/CPLX2/CANX/DTNBP1/BTBD9/RIMS1/STX11/SYTL3/PARK2/STX1A/MAGI2/PCLO/BRAF/CDK5/DPYSL2/AP3M2/RIMS2/SH3GL2/STXBP1/DNM1/PTEN/BLOC1S2/SYT9/SYT13/SYT7/CNIH2/SYT12/LRRK2/SYT1/LIN7A/RPH3A/PCDH17/FGF14/TRIM9/BLOC1S6/AP3B2/AP3S2/SYT17/DOC2A/STX1B/DOC2B/VAMP2/SYT4/PIP5K1C/CACNA1A/ADGRL1/RAB3A/BLOC1S3/NAPA/SYT3/SYT5/…	77
	2	GO:0071826	ribonucleoprotein complex subunit organization	100/3517	206/13206	1.08155e-11	6.06831e-10	5.47079e-10	RPL11/EIF3I/AGO1/SF3A3/RPF1/RPL5/DDX20/PRPF3/SNRPE/EIF2D/SNRPG/GCFC2/USP39/SNRNP200/POLR2D/LSM3/RPSA/LIMD1/DHX30/SHQ1/RPL24/ISY1/SMN1/RPS14/GEMIN5/NPM1/CNOT6/ABT1/SNRPC/CDC40/EIF4H/TGS1/MTERF3/EIF3E/RPL12/EIF3A/EIF3F/CLP1/PATL1/PRPF19/MRPL11/CLNS1A/ATM/STRAP/SCAF11/DDX23/EIF4B/PAN2/SNRPF/SART3/RPL6/SRSF9/MTIF3/PAN3/NUFIP1/PRMT5/GEMIN2/RSL24D1/EDC3/EFL1/RPS17/TICRR/CD2BP2/OGFOD1/CNOT1/DDX28/GEMIN4…	100
	2	GO:0006303	double-strand break repair via nonhomologous end joining	44/3517	66/13206	1.10901e-11	6.15618e-10	5.55001e-10	DCLRE1B/HIST2H4A/BARD1/XRCC5/NHEJ1/MLH1/POLQ/RNF168/WHSC1/FAM175A/XRCC4/UIMC1/DEK/HIST1H4A/HIST1H4B/HIST1H4C/HIST1H4D/HIST1H4E/HIST1H4F/HIST1H4H/HIST1H4I/HIST1H4J/HIST1H4K/HIST1H4L/MDC1/RNF8/POLM/C7orf49/PAXIP1/PRKDC/POLL/DCLRE1A/PRPF19/MRE11A/KDM4D/ATM/H2AFX/HIST4H4/HMGA2/BRCA1/BABAM1/TFIP11/XRCC6/POLA1	44
	7	GO:0042060	wound healing	42/420	404/13206	1.13324e-11	4.08274e-09	2.8076e-09	PAX7/RHOC/TGFB2/NFE2L2/TFPI/COL3A1/FN1/ITPR1/ITGA9/WNT5A/MMRN1/PDGFC/ITGA2/LOX/PDGFRB/SPARC/MSX2/EDN1/EGFR/TFPI2/COL1A2/SERPINE1/PLAT/CPQ/DOCK8/AK3/ANXA1/TLR4/COL5A1/GATA3/MYOF/PRCP/ETS1/A2M/ELK3/ANXA2/VKORC1/ADAMTS18/FOXC2/ACTG1/TGFB1/THBD	42
	2	GO:0051983	regulation of chromosome segregation	48/3517	75/13206	1.20707e-11	6.63001e-10	5.97718e-10	RCC2/KIF2C/TPR/NEK2/CENPF/GEN1/BUB1/RAD18/CTNNB1/ECT2/TACC3/CENPE/MAD2L1/ANAPC10/CCNB1/SLF1/H2AFY/CDC23/TTK/MAD1L1/NSMCE2/SMC5/CDC26/NEK6/BUB3/MKI67/CDCA5/ATM/ZW10/RACGAP1/ESPL1/USP44/RB1/PCID2/DLGAP5/XRCC3/BUB1B/KNSTRN/PLK1/CSNK2A2/AURKB/SPAG5/CDC6/CDC27/ANAPC11/NDC80/PSMG2/UBE2C	48
	1	GO:0017157	regulation of exocytosis	85/4577	135/13206	1.55313e-11	2.92987e-09	2.62806e-09	RSG1/ATP13A2/RIMS3/RAP1A/ARF1/CLASP1/RAB3GAP1/RAPGEF4/CDK5R2/RAB5A/CLASP2/STXBP5L/SNX4/GATA2/RAB7A/PFN2/NLGN1/CPLX1/SNCA/RAB33B/RAB3C/FER/CPLX2/RIMS1/STXBP5/SYTL3/RALA/STX1A/PCLO/BRAF/CDK5/LGI3/RIMS2/STXBP1/NCS1/STAM/ADRA2A/SYT9/SYT7/SYT12/GAB2/C12orf4/LRRK2/RAB21/SYT1/RPH3A/RAB2B/STXBP6/TRIM9/RAB15/SCAMP5/RAB26/PDPK1/SYT17/DOC2A/STX1B/SMPD3/VPS4A/AP1G1/DOC2B/ABR/VAMP2/HAP1/NSF/CACNA1G/HGS/SYT4/R…	85
	2	GO:0044773	mitotic DNA damage checkpoint	56/3517	94/13206	1.64423e-11	8.93708e-10	8.05709e-10	SYF2/RPA2/BTG2/RPS27A/CNOT11/CNOT9/XPC/CNOT10/TOPBP1/TFDP2/CCNA2/CCNB1/SLF1/CDC25C/CNOT8/NPM1/CNOT6/MDC1/PLAGL1/CASP2/PRKDC/CDK1/TNKS1BP1/CCND1/MRE11A/ATM/ZNF385A/CDK2/HMGA2/E2F7/CRADD/TRIAP1/CENPJ/TFDP1/TIPIN/PML/FANCI/BLM/CNOT1/E2F4/RFWD3/TP53/UBB/ZNF830/EME1/ARID3A/CARM1/UBA52/BAX/PRMT1/PCNA/E2F1/AURKA/CHEK2/EP300/GTSE1	56
	1	GO:0034765	regulation of ion transmembrane transport	169/4577	321/13206	1.76276e-11	3.21065e-09	2.87992e-09	KCNAB2/RNF207/CLCN6/NPPA/PDE4B/AMIGO1/KCNC4/KCNA2/KCNA3/KCND3/HCN3/KCNJ9/ATP1B1/CACNA1E/KCNH1/CNIH3/ARF1/ACTN2/RYR2/YWHAQ/KCNF1/EHD3/SLC8A1/PRKCE/CALM2/KCNIP3/DPP10/CACNB4/KCNJ3/KCNH7/SCN3A/SCN2A/SCN1A/SCN9A/SCN7A/STK39/CAB39/KCNH8/GPD1L/CACNA2D2/CACNA1D/CACNA2D3/DRD3/TRPC1/KCNAB1/NLGN1/FGF12/KCNIP4/PPARGC1A/STIM2/SNCA/ANK2/CAMK2D/CLCN3/HCN1/PDE4D/CRHBP/MEF2C/VDAC1/CATSPER3/KCNIP1/DRD1/CLIC5/KCNQ…	169
	1	GO:0007612	learning	80/4577	125/13206	1.82661e-11	3.21606e-09	2.88477e-09	B4GALT2/JUN/CHRNB2/GPR52/TNR/CNTN2/UCN/NRXN1/EN1/TBR1/GRM7/SLC6A1/HRH1/ARF4/DRD3/DRD5/ATP8A1/KIT/VDAC1/DRD1/RGS14/SYNGAP1/ADGRB3/FYN/PARK2/TAC1/NPTX2/RELN/PRKAR2B/FOXP2/DGKI/BRAF/CDK5/DDHD2/CRH/NTRK2/DBH/GRIN1/PPP3CB/ATAD1/SORCS3/NPS/RIC8A/DEAF1/TH/NRXN2/GRM5/DRD2/ASIC1/PDE1B/JPH4/SLC8A3/FOS/NRXN3/CHRNA7/MEIS2/NPTN/GRIN2A/CLN3/NDRG4/JPH3/DLG4/IFT20/NF1/C1QL1/ATP1A3/SLC8A2/SHANK1/PAK5/SNAP25/SLC12…	80
	1	GO:1903530	regulation of secretion by cell	234/4577	475/13206	1.89096e-11	3.22196e-09	2.89006e-09	PRKCZ/UTS2/TNFRSF9/RSG1/ATP13A2/PINK1/BMP8A/RIMS3/KCNC4/KCNA2/RAP1A/CHRNB2/SYT11/AIM2/MPC2/CACNA1E/ADORA1/KISS1/TLR5/ARF1/AGT/UCN/PRKCE/NRXN1/SPTBN1/RAB11FIP5/INHBB/CLASP1/RAB3GAP1/RAPGEF4/PNKD/CDK5R2/INHA/PER2/CAPN10/GRM7/DPH3/RAB5A/CLASP2/MYRIP/CACNA2D2/CACNA1D/FOXP1/GPR27/DRD3/STXBP5L/SNX4/GATA2/RAB7A/TRH/PFN2/NLGN1/IL1RAP/CPLX1/CCKAR/TLR10/EXOC1/EPHA5/SNCA/PPP3CA/RAB33B/NPY5R/VEGFC/SLC25A4/C1…	234
	1	GO:0048489	synaptic vesicle transport	73/4577	111/13206	2.04115e-11	3.26707e-09	2.93053e-09	PINK1/RIMS3/RAP1A/SYT11/SNAP47/ARF1/OTOF/RAB3GAP1/WNT7A/RAB5A/CADPS/PFN2/NLGN1/CPLX1/SNCA/AP3S1/CPLX2/CANX/DTNBP1/BTBD9/RIMS1/STX11/SYTL3/PARK2/STX1A/PCLO/BRAF/CDK5/DPYSL2/AP3M2/RIMS2/SH3GL2/STXBP1/DNM1/BLOC1S2/SYT9/SYT13/SYT7/CNIH2/SYT12/LRRK2/SYT1/LIN7A/RPH3A/FGF14/TRIM9/BLOC1S6/AP3B2/AP3S2/SYT17/DOC2A/STX1B/DOC2B/VAMP2/SYT4/PIP5K1C/CACNA1A/ADGRL1/RAB3A/BLOC1S3/NAPA/SYT3/SYT5/SNPH/SNAP25/RIMS4/…	73
	1	GO:0097480	establishment of synaptic vesicle localization	73/4577	111/13206	2.04115e-11	3.26707e-09	2.93053e-09	PINK1/RIMS3/RAP1A/SYT11/SNAP47/ARF1/OTOF/RAB3GAP1/WNT7A/RAB5A/CADPS/PFN2/NLGN1/CPLX1/SNCA/AP3S1/CPLX2/CANX/DTNBP1/BTBD9/RIMS1/STX11/SYTL3/PARK2/STX1A/PCLO/BRAF/CDK5/DPYSL2/AP3M2/RIMS2/SH3GL2/STXBP1/DNM1/BLOC1S2/SYT9/SYT13/SYT7/CNIH2/SYT12/LRRK2/SYT1/LIN7A/RPH3A/FGF14/TRIM9/BLOC1S6/AP3B2/AP3S2/SYT17/DOC2A/STX1B/DOC2B/VAMP2/SYT4/PIP5K1C/CACNA1A/ADGRL1/RAB3A/BLOC1S3/NAPA/SYT3/SYT5/SNPH/SNAP25/RIMS4/…	73
	2	GO:0000183	chromatin silencing at rDNA	30/3517	38/13206	2.42744e-11	1.29519e-09	1.16766e-09	HIST2H3D/HIST2H4A/HIST2H3C/HIST2H3A/H3F3A/SMARCA5/HIST1H3A/HIST1H4A/HIST1H4B/HIST1H3B/HIST1H3C/HIST1H4C/HIST1H4D/HIST1H4E/HIST1H3E/HIST1H4F/HIST1H3F/HIST1H3G/HIST1H4H/HIST1H4I/HIST1H3H/HIST1H4J/HIST1H4K/HIST1H3I/HIST1H4L/HIST1H3J/HIST4H4/BAZ2A/SUV39H1/PHF8	30
	2	GO:0045815	positive regulation of gene expression, epigenetic	48/3517	76/13206	2.43252e-11	1.29519e-09	1.16766e-09	ARID1A/HIST2H3D/HIST2H4A/HIST2H3C/HIST2H3A/SLC50A1/TAF1A/H3F3A/TAF1B/CTNNB1/POLR2H/SMARCA5/H2AFY/DEK/HIST1H3A/HIST1H4A/HIST1H4B/HIST1H3B/HIST1H3C/HIST1H4C/HIST1H4D/HIST1H4E/HIST1H3E/HIST1H4F/HIST1H3F/HIST1H3G/HIST1H4H/HIST1H4I/HIST1H3H/HIST1H4J/HIST1H4K/HIST1H3I/HIST1H4L/HIST1H3J/ZNRD1/HMGA1/ACTB/TWISTNB/BAZ1B/ATAD2/POLR1E/TET1/CHEK1/HIST4H4/SMARCD1/MYO1C/EP300/PHF8	48
	2	GO:0006403	RNA localization	94/3517	192/13206	2.46008e-11	1.29664e-09	1.16896e-09	EXOSC10/SRSF4/KHDRBS1/MAGOH/NDC1/RBM8A/TPR/ZC3H11A/NUP133/AHCTF1/CPSF3/SRSF7/PNPT1/CCT4/RANBP2/IWS1/POLR2D/RFTN2/SEC13/NUP210/RPSA/THOC7/SHQ1/IGF2BP2/SLBP/NUP54/THOC3/NHP2/NUP153/CDC40/NUP43/IGF2BP3/POM121C/SHFM1/NUP205/XPO7/ZC3H3/CPSF1/EXOSC3/GLE1/EXOSC2/NUP214/NUP98/CKAP5/NUP160/ATM/BUD13/PARP11/MAGOHB/AAAS/HNRNPA1/ZNF385A/NUP107/CCT2/NUP37/SRSF9/NUP58/HNRNPA1L2/C14orf166/CPSF2/RNPS1/THOC6/MTHF…	94
	2	GO:0072401	signal transduction involved in DNA integrity checkpoint	42/3517	63/13206	3.26886e-11	1.6888e-09	1.52252e-09	BTG2/RPS27A/CNOT11/CNOT9/CNOT10/TFDP2/CCNB1/CDC25C/CNOT8/NPM1/CNOT6/CDC5L/PLAGL1/CASP2/PRKDC/CDK1/TNKS1BP1/PRPF19/ATM/ZNF385A/CDK2/E2F7/CRADD/TRIAP1/CENPJ/TFDP1/PML/CNOT1/E2F4/TP53/UBB/ARID3A/CARM1/UBA52/BAX/PRMT1/PCNA/E2F1/AURKA/CHEK2/EP300/GTSE1	42
	2	GO:0072422	signal transduction involved in DNA damage checkpoint	42/3517	63/13206	3.26886e-11	1.6888e-09	1.52252e-09	BTG2/RPS27A/CNOT11/CNOT9/CNOT10/TFDP2/CCNB1/CDC25C/CNOT8/NPM1/CNOT6/CDC5L/PLAGL1/CASP2/PRKDC/CDK1/TNKS1BP1/PRPF19/ATM/ZNF385A/CDK2/E2F7/CRADD/TRIAP1/CENPJ/TFDP1/PML/CNOT1/E2F4/TP53/UBB/ARID3A/CARM1/UBA52/BAX/PRMT1/PCNA/E2F1/AURKA/CHEK2/EP300/GTSE1	42
	1	GO:0035637	multicellular organismal signaling	99/4577	166/13206	3.48903e-11	5.27029e-09	4.72739e-09	RNF207/NPPA/GPR88/KCNA2/KCND3/ATP1B1/TNR/NFASC/AGT/RYR2/KCNK3/EHD3/SLC8A1/CALM2/KCNIP3/CACNB4/SCN3A/SCN2A/SCN1A/SCN9A/SCN7A/NPPC/GRM7/ATP2B2/CACNA2D2/CACNA1D/CACNA2D3/TRPC1/KCNMB2/KCNMB3/FGF12/DRD5/KCNIP4/ANK2/CAMK2D/PDE4D/CARTPT/GLRA1/KCNIP1/DRD1/GRIK2/CACNA2D1/SRI/AKAP9/NRCAM/CAV1/KCND2/KCNH2/TMEM65/NPR2/CACNB2/ANK3/KCNIP2/STIM1/KCNJ11/P2RX3/FXYD6/SCN2B/SCN3B/CACNA1C/KCNA1/KCNA5/CACNB3/SCN8A/KC…	99
	1	GO:0017156	calcium ion regulated exocytosis	63/4577	92/13206	3.52193e-11	5.27029e-09	4.72739e-09	SDF4/RIMS3/RAP1A/SYT11/SNAP47/ARF1/OTOF/RAB3GAP1/RAPGEF4/CDK5R2/RAB5A/CADPS/PFN2/NLGN1/CPLX1/CPLX2/RIMS1/STX11/SYTL3/STX1A/PCLO/BRAF/CDK5/RIMS2/STXBP1/PPP3CB/ADRA2A/SYT9/SYT13/SYT7/SYT12/LRRK2/SYT1/RPH3A/TRIM9/BLOC1S6/SCAMP5/SYT17/DOC2A/STX1B/DOC2B/VAMP2/CACNA1G/SYT4/CBARP/PIP5K1C/CACNA1A/ADGRL1/RAB3A/NAPA/SYT3/SYT5/SNPH/SNAP25/RIMS4/KCNB1/DNAJC5/SYNJ1/SEPT5/SNAP29/CACNA1I/SYTL5/SYN1	63
	1	GO:0071804	cellular potassium ion transport	90/4577	147/13206	3.6918e-11	5.27029e-09	4.72739e-09	KCNAB2/RNF207/NPPA/AMIGO1/KCNC4/KCNA2/KCNA3/KCND3/KCNN3/HCN3/KCNJ9/ATP1B1/SLC9C2/KCNH1/KCNK2/ACTN2/KCNF1/KCNK3/KCNIP3/CNGA3/SLC9A2/DPP10/KCNJ3/KCNH7/STK39/CAB39/KCNH8/CACNA1D/SLC9A9/KCNAB1/KCNMB2/KCNMB3/TMEM175/KCNIP4/ANK2/HCN1/KCNIP1/KCNQ5/AKAP9/CAV1/KCND2/KCNH2/DPP6/KCNB2/KCNS2/KCNV1/KCNQ3/KCNK9/KCNT1/ANK3/KCNMA1/KCNIP2/CNGA4/KCNJ11/ABCC8/KCNC1/KCNA4/KCNJ5/KCNA6/KCNA1/KCNA5/KCNH3/KCNMB4/KCNC2/M…	90
	1	GO:0071805	potassium ion transmembrane transport	90/4577	147/13206	3.6918e-11	5.27029e-09	4.72739e-09	KCNAB2/RNF207/NPPA/AMIGO1/KCNC4/KCNA2/KCNA3/KCND3/KCNN3/HCN3/KCNJ9/ATP1B1/SLC9C2/KCNH1/KCNK2/ACTN2/KCNF1/KCNK3/KCNIP3/CNGA3/SLC9A2/DPP10/KCNJ3/KCNH7/STK39/CAB39/KCNH8/CACNA1D/SLC9A9/KCNAB1/KCNMB2/KCNMB3/TMEM175/KCNIP4/ANK2/HCN1/KCNIP1/KCNQ5/AKAP9/CAV1/KCND2/KCNH2/DPP6/KCNB2/KCNS2/KCNV1/KCNQ3/KCNK9/KCNT1/ANK3/KCNMA1/KCNIP2/CNGA4/KCNJ11/ABCC8/KCNC1/KCNA4/KCNJ5/KCNA6/KCNA1/KCNA5/KCNH3/KCNMB4/KCNC2/M…	90
	1	GO:0051962	positive regulation of nervous system development	202/4577	401/13206	3.86099e-11	5.36678e-09	4.81394e-09	DVL1/TP73/CLSTN1/NBL1/MUL1/ADGRB2/FOXO6/DMRTA2/LRP8/DAB1/NEGR1/PLPPR5/AMIGO1/RAP1A/NGF/BRINP2/BRINP3/ARF1/TRIM67/DISC1/KIDINS220/GDF7/ITSN2/NCOA1/NRXN1/LRRTM1/BIN1/BMPR2/VWC2L/STK25/CAMK1/WNT7A/RARB/ROBO2/EPHA3/GSK3B/KALRN/GATA2/EPHB1/CLSTN2/SLITRK3/SKIL/NLGN1/IL1RAP/SLIT2/PHOX2B/KIT/RUFY3/RAPGEF2/VEGFC/IL6ST/MAP1B/ENC1/MEF2C/LRRTM2/RGS14/BMP6/CPNE5/VEGFA/BEND6/ADGRB3/RIMS1/TMEM30A/CNR1/SNX3/FIG4…	202
	7	GO:0060485	mesenchyme development	29/420	215/13206	4.28456e-11	1.41497e-08	9.73045e-09	TGFB2/ACTG2/GBX2/WNT5A/WWTR1/HES1/MSX1/DAB2/PDGFRB/NKX2-5/MSX2/FOXF2/EDN1/TWIST1/SEMA3D/SNAI2/RDH10/HAS2/CER1/BMP4/GREM1/NEDD4/TGFB1I1/FOXC2/MEOX1/TBX2/TGFB1/BMP7/TBX1	29
	2	GO:0072331	signal transduction by p53 class mediator	112/3517	244/13206	5.52334e-11	2.82557e-09	2.54735e-09	KDM1A/E2F2/RPA2/HDAC1/RBBP4/IFI16/BTG2/TP53BP2/EXO1/RPS27A/CNOT11/ZNF385B/BARD1/CNOT9/CNOT10/ATRIP/TOPBP1/TFDP2/RFC4/RAD1/CCNB1/HINT1/CDC25C/CNOT8/NPM1/CNOT6/BAG6/EHMT2/MAPK14/MYO6/HDAC2/PLAGL1/RPA3/RFC2/TAF6/TRIM24/CASP2/PAXIP1/WRN/TP53INP1/TAF2/TOPORS/RMI1/EHMT1/CDK1/DNA2/DDIT4/TAF5/TAF10/TNKS1BP1/SSRP1/TMEM109/MTA2/MRE11A/ATM/CHEK1/FOXM1/RHNO1/CHD4/ZNF385A/CDK2/E2F7/CRADD/RFC5/TRIAP1/RNF34/CEN…	112
	2	GO:0051297	centrosome organization	58/3517	101/13206	5.78494e-11	2.93066e-09	2.6421e-09	CROCC/CEP85/STIL/SSX2IP/SASS6/SLC16A1/NEK2/GEN1/CEP68/SGO1/PDCD6IP/CTNNB1/SPICE1/CEP135/PKD2/PLK4/CEP72/CETN3/NPM1/XRCC2/CHMP4C/HAUS6/CDK5RAP2/CDK1/KIF11/CKAP5/ARL2/C2CD3/CHEK1/CDK2/MDM1/CENPJ/BRCA2/TUBGCP3/HAUS4/XRCC3/TUBGCP4/CEP152/KIAA0101/FES/CCNF/NUBP1/NDE1/PLK1/KIAA0753/BRCA1/CEP131/CHMP1B/CEP76/CEP192/HAUS1/HAUS8/HAUS5/WDR62/CHMP2A/AURKA/RANBP1/UXT	58
	2	GO:2000134	negative regulation of G1/S transition of mitotic cell cycle	53/3517	89/13206	5.85342e-11	2.93684e-09	2.64766e-09	RPA2/BTG2/RPS27A/CNOT11/CTDSP1/CNOT9/CNOT10/CTDSPL/TFDP2/PKD2/CCNB1/CDC25C/CNOT8/NPM1/CNOT6/PLAGL1/CASP2/EZH2/PRKDC/CDK1/TNKS1BP1/CCND1/ATM/ZNF385A/CDK2/CTDSP2/E2F7/CRADD/TRIAP1/CENPJ/RB1/TFDP1/PML/BRD7/CNOT1/E2F4/RFWD3/TP53/UBB/ARID3A/CARM1/SMARCA4/KANK2/UBA52/BAX/PRMT1/PCNA/E2F1/AURKA/CHEK2/FBXO7/EP300/GTSE1	53
	1	GO:0015672	monovalent inorganic cation transport	203/4577	405/13206	6.11598e-11	8.28323e-09	7.42997e-09	SCNN1D/KCNAB2/RNF207/NPPA/NKAIN1/ATP6V0B/AMIGO1/KCNC4/KCNA2/KCNA3/KCND3/KCNN3/HCN3/KCNJ9/ATP1B1/SLC9C2/ADORA1/KCNH1/KCNK2/ARF1/ACTN2/ATP6V1C2/KCNF1/KCNK3/SLC8A1/PRKCE/SLC4A5/KCNIP3/CNGA3/SLC9A2/SLC5A7/DPP10/KCNJ3/SLC4A10/KCNH7/SCN3A/SCN2A/SCN1A/SCN9A/SCN7A/STK39/ATP5G3/ASIC4/CAB39/KCNH8/GPD1L/CACNA1D/SLC35A5/ATP6V1A/DRD3/SLC9A9/SLC33A1/KCNAB1/KCNMB2/KCNMB3/FGF12/TMEM175/KCNIP4/SLC10A4/SLC4A4/SLC9…	203
	1	GO:0046928	regulation of neurotransmitter secretion	37/4577	45/13206	7.01325e-11	9.261e-09	8.30701e-09	RIMS3/KCNC4/RAP1A/SYT11/RAB3GAP1/PNKD/RAB5A/PFN2/NLGN1/SNCA/MEF2C/SNCAIP/CAMK2A/DTNBP1/RIMS1/PARK2/STX1A/PPP1R9A/BRAF/RIMS2/STXBP1/SNCG/SYT12/LRRK2/ASIC1/KCNMB4/CHRNA3/CHRNB4/STX1B/NF1/HCRT/CACNA1A/RAB3A/NAPA/RIMS4/SEPT5/SYN1	37
	2	GO:0072395	signal transduction involved in cell cycle checkpoint	42/3517	64/13206	7.06514e-11	3.51104e-09	3.16532e-09	BTG2/RPS27A/CNOT11/CNOT9/CNOT10/TFDP2/CCNB1/CDC25C/CNOT8/NPM1/CNOT6/CDC5L/PLAGL1/CASP2/PRKDC/CDK1/TNKS1BP1/PRPF19/ATM/ZNF385A/CDK2/E2F7/CRADD/TRIAP1/CENPJ/TFDP1/PML/CNOT1/E2F4/TP53/UBB/ARID3A/CARM1/UBA52/BAX/PRMT1/PCNA/E2F1/AURKA/CHEK2/EP300/GTSE1	42
	2	GO:0071897	DNA biosynthetic process	88/3517	179/13206	8.03066e-11	3.95321e-09	3.56395e-09	ISG15/RPA2/NEK2/DTL/CENPF/NVL/LIN9/SPRTN/EXO1/RPS27A/CCT4/BARD1/CTNNB1/POLQ/RFC4/RFC1/PRIMPOL/NHP2/GJA1/CTGF/MAP3K4/RPA3/POLM/POLD2/PPIA/RFC2/POT1/XRCC2/WRN/DSCC1/VCP/RMI1/POLE3/DNA2/POLL/OBFC1/NAT10/TNKS1BP1/UBE2L6/POLA2/POLD3/MRE11A/ATM/RAD51AP1/HNRNPA1/CCT2/RFC5/POLE/BRCA2/RFC3/DACH1/TEP1/HNRNPC/POLE2/RAD51B/XRCC3/RAD51/KIAA0101/PIF1/POLG/BLM/CHTF18/RMI2/PALB2/USP10/RPA1/SMG6/TP53/WRAP53/AURKB…	88
	1	GO:0016079	synaptic vesicle exocytosis	52/4577	72/13206	8.14205e-11	1.04893e-08	9.40883e-09	RIMS3/RAP1A/SYT11/SNAP47/OTOF/RAB3GAP1/RAB5A/CADPS/PFN2/NLGN1/CPLX1/CPLX2/RIMS1/STX11/SYTL3/STX1A/PCLO/BRAF/CDK5/RIMS2/STXBP1/SYT9/SYT13/SYT7/SYT12/LRRK2/SYT1/RPH3A/TRIM9/BLOC1S6/SYT17/DOC2A/STX1B/DOC2B/VAMP2/SYT4/PIP5K1C/CACNA1A/ADGRL1/RAB3A/NAPA/SYT3/SYT5/SNPH/SNAP25/RIMS4/DNAJC5/SYNJ1/SEPT5/SNAP29/SYTL5/SYN1	52
	2	GO:0045787	positive regulation of cell cycle	127/3517	288/13206	8.1819e-11	3.99001e-09	3.59714e-09	RCC2/PKN2/CDC7/PSRC1/CKS1B/TPR/KIF14/BTG2/PROX1/ADAM17/GEN1/RPS27A/CNOT11/BCL2L11/IL1A/CNOT9/CNOT10/TFDP2/ECT2/PKD2/EGF/MAD2L1/PLK4/CCNB1/SLF1/H2AFY/CDC25C/CNOT8/NPM1/CNOT6/PHIP/NR2E1/CTGF/CITED2/PLAGL1/MEPCE/CASP2/CCAR2/NKX3-1/FGFR1/MTBP/NSMCE2/ZNF16/UHRF2/SMC5/CKS2/ABL1/SVIL/CDK1/STOX1/KIF20B/FGF8/TRIM21/E2F8/TNKS1BP1/CDCA5/LRP5/CCND1/ATM/RHNO1/CCND2/PHB2/LRP6/CCNT1/RACGAP1/ESPL1/ZNF385A/CDK2/C…	127
	2	GO:0000726	non-recombinational repair	45/3517	71/13206	8.58978e-11	4.15014e-09	3.7415e-09	DCLRE1B/HIST2H4A/BARD1/XRCC5/NHEJ1/MLH1/POLQ/RNF168/WHSC1/FAM175A/XRCC4/UIMC1/DEK/HIST1H4A/HIST1H4B/HIST1H4C/HIST1H4D/HIST1H4E/HIST1H4F/HIST1H4H/HIST1H4I/HIST1H4J/HIST1H4K/HIST1H4L/MDC1/RNF8/POLM/C7orf49/PAXIP1/PRKDC/POLL/DCLRE1A/PRPF19/MRE11A/KDM4D/ATM/H2AFX/HIST4H4/HMGA2/BRCA1/RBBP8/BABAM1/TFIP11/XRCC6/POLA1	45
	2	GO:0072431	signal transduction involved in mitotic G1 DNA damage checkpoint	40/3517	60/13206	9.64008e-11	4.5729e-09	4.12263e-09	BTG2/RPS27A/CNOT11/CNOT9/CNOT10/TFDP2/CCNB1/CDC25C/CNOT8/NPM1/CNOT6/PLAGL1/CASP2/PRKDC/CDK1/TNKS1BP1/ATM/ZNF385A/CDK2/E2F7/CRADD/TRIAP1/CENPJ/TFDP1/PML/CNOT1/E2F4/TP53/UBB/ARID3A/CARM1/UBA52/BAX/PRMT1/PCNA/E2F1/AURKA/CHEK2/EP300/GTSE1	40
	2	GO:1902400	intracellular signal transduction involved in G1 DNA damage checkpoint	40/3517	60/13206	9.64008e-11	4.5729e-09	4.12263e-09	BTG2/RPS27A/CNOT11/CNOT9/CNOT10/TFDP2/CCNB1/CDC25C/CNOT8/NPM1/CNOT6/PLAGL1/CASP2/PRKDC/CDK1/TNKS1BP1/ATM/ZNF385A/CDK2/E2F7/CRADD/TRIAP1/CENPJ/TFDP1/PML/CNOT1/E2F4/TP53/UBB/ARID3A/CARM1/UBA52/BAX/PRMT1/PCNA/E2F1/AURKA/CHEK2/EP300/GTSE1	40
	1	GO:0034762	regulation of transmembrane transport	172/4577	334/13206	1.2108e-10	1.52273e-08	1.36587e-08	KCNAB2/RNF207/CLCN6/NPPA/AZIN2/PDE4B/AMIGO1/KCNC4/KCNA2/KCNA3/KCND3/OAZ3/HCN3/KCNJ9/ATP1B1/CACNA1E/KCNH1/CNIH3/ARF1/ACTN2/RYR2/YWHAQ/KCNF1/EHD3/SLC8A1/PRKCE/CALM2/KCNIP3/DPP10/CACNB4/KCNJ3/KCNH7/SCN3A/SCN2A/SCN1A/SCN9A/SCN7A/STK39/CAB39/KCNH8/GPD1L/CACNA2D2/CACNA1D/CACNA2D3/DRD3/TRPC1/KCNAB1/NLGN1/FGF12/KCNIP4/PPARGC1A/STIM2/SNCA/ANK2/CAMK2D/CLCN3/HCN1/PDE4D/CRHBP/MEF2C/VDAC1/CATSPER3/KCNIP1/DRD1…	172
	2	GO:0031571	mitotic G1 DNA damage checkpoint	43/3517	67/13206	1.2423e-10	5.78778e-09	5.21789e-09	RPA2/BTG2/RPS27A/CNOT11/CNOT9/CNOT10/TFDP2/CCNB1/CDC25C/CNOT8/NPM1/CNOT6/PLAGL1/CASP2/PRKDC/CDK1/TNKS1BP1/CCND1/ATM/ZNF385A/CDK2/E2F7/CRADD/TRIAP1/CENPJ/TFDP1/PML/CNOT1/E2F4/RFWD3/TP53/UBB/ARID3A/CARM1/UBA52/BAX/PRMT1/PCNA/E2F1/AURKA/CHEK2/EP300/GTSE1	43
	2	GO:0044819	mitotic G1/S transition checkpoint	43/3517	67/13206	1.2423e-10	5.78778e-09	5.21789e-09	RPA2/BTG2/RPS27A/CNOT11/CNOT9/CNOT10/TFDP2/CCNB1/CDC25C/CNOT8/NPM1/CNOT6/PLAGL1/CASP2/PRKDC/CDK1/TNKS1BP1/CCND1/ATM/ZNF385A/CDK2/E2F7/CRADD/TRIAP1/CENPJ/TFDP1/PML/CNOT1/E2F4/RFWD3/TP53/UBB/ARID3A/CARM1/UBA52/BAX/PRMT1/PCNA/E2F1/AURKA/CHEK2/EP300/GTSE1	43
	1	GO:0016358	dendrite development	106/4577	184/13206	1.30825e-10	1.60701e-08	1.44147e-08	DVL1/RERE/FOXO6/LRP8/DAB1/CHRNB2/DNM3/SRGAP2/ARF1/DISC1/KIDINS220/CTNNA2/KLF7/MAP2/NGEF/CAMK1/WNT7A/GORASP1/ARF4/KALRN/EPHB1/TNIK/NLGN1/IL1RAP/PPP3CA/RAPGEF2/CTNND2/MAP1B/MEF2C/FSTL4/CAMK2A/DTNBP1/KIAA0319/SYNGAP1/ADGRB3/FYN/SDK1/CAMK2B/PPP1R9A/CUX1/RELN/CDK5/LZTS1/NRG1/PTPRD/GRIN3A/DAB2IP/GRIN1/ANAPC2/NSMF/CAMK1D/ABI1/NRP1/PTEN/CPEB3/NEURL1/KNDC1/FLRT1/MAP6/PICALM/TRAPPC4/CAPRIN2/LRRK2/GRIP1/RAB…	106
	1	GO:0099003	vesicle-mediated transport in synapse	60/4577	88/13206	1.36124e-10	1.63411e-08	1.46578e-08	RIMS3/RAP1A/SYT11/SNAP47/OTOF/RAB3GAP1/WNT7A/RAB5A/CADPS/PFN2/NLGN1/CPLX1/SNCA/CPLX2/CANX/BTBD9/RIMS1/STX11/SYTL3/STX1A/PCLO/BRAF/CDK5/RIMS2/SH3GL2/STXBP1/DNM1/SYT9/SYT13/SYT7/SYT12/LRRK2/SYT1/RPH3A/FGF14/TRIM9/BLOC1S6/SYT17/DOC2A/STX1B/DOC2B/VAMP2/SYT4/PIP5K1C/CACNA1A/ADGRL1/RAB3A/NAPA/SYT3/SYT5/SNPH/SNAP25/RIMS4/DNAJC5/SYNJ1/SEPT5/SNAP29/SYTL5/SYN1/OPHN1	60
	7	GO:0009611	response to wounding	45/420	492/13206	1.51692e-10	4.62427e-08	3.18e-08	PAX7/RHOC/TGFB2/NFE2L2/TFPI/COL3A1/FN1/ITPR1/ITGA9/WNT5A/MMRN1/PDGFC/ITGA2/LOX/PDGFRB/SPARC/MSX2/EDN1/EGFR/TFPI2/COL1A2/SERPINE1/PLAT/CPQ/DOCK8/AK3/ANXA1/TLR4/COL5A1/GATA3/MYOF/PRCP/ETS1/A2M/ELK3/ANXA2/VKORC1/ADAMTS18/FOXC2/CCL2/ACTG1/TGFB1/THBD/CST3/TSPO	45
	2	GO:1902807	negative regulation of cell cycle G1/S phase transition	53/3517	91/13206	1.87853e-10	8.6745e-09	7.82037e-09	RPA2/BTG2/RPS27A/CNOT11/CTDSP1/CNOT9/CNOT10/CTDSPL/TFDP2/PKD2/CCNB1/CDC25C/CNOT8/NPM1/CNOT6/PLAGL1/CASP2/EZH2/PRKDC/CDK1/TNKS1BP1/CCND1/ATM/ZNF385A/CDK2/CTDSP2/E2F7/CRADD/TRIAP1/CENPJ/RB1/TFDP1/PML/BRD7/CNOT1/E2F4/RFWD3/TP53/UBB/ARID3A/CARM1/SMARCA4/KANK2/UBA52/BAX/PRMT1/PCNA/E2F1/AURKA/CHEK2/FBXO7/EP300/GTSE1	53
	2	GO:0007088	regulation of mitotic nuclear division	67/3517	126/13206	2.01933e-10	9.20795e-09	8.30129e-09	CEP85/RCC1/CDC14A/TPR/NEK2/CENPF/GEN1/BUB1/IL1A/TACC3/CENPE/EGF/MAD2L1/ANAPC10/CCNB1/SLF1/H2AFY/CDC23/CDC25C/PHIP/TTK/FBXO5/MAD1L1/ANLN/CHMP4C/FBXO43/MTBP/NSMCE2/SMC5/CDC26/NEK6/KIF20B/KIF11/FGF8/BUB3/MKI67/CDCA5/LRP5/ATM/ZW10/CHEK1/PHB2/ESPL1/USP44/KNTC1/RB1/BORA/PCID2/PRMT5/DLGAP5/XRCC3/BUB1B/NUSAP1/PKMYT1/PLK1/CSNK2A2/CDC6/CDC27/ANAPC11/NDC80/CHMP1B/PSMG2/DAPK3/CHMP2A/UBE2C/AURKA/RANBP1	67
	2	GO:0072413	signal transduction involved in mitotic cell cycle checkpoint	40/3517	61/13206	2.08119e-10	9.20795e-09	8.30129e-09	BTG2/RPS27A/CNOT11/CNOT9/CNOT10/TFDP2/CCNB1/CDC25C/CNOT8/NPM1/CNOT6/PLAGL1/CASP2/PRKDC/CDK1/TNKS1BP1/ATM/ZNF385A/CDK2/E2F7/CRADD/TRIAP1/CENPJ/TFDP1/PML/CNOT1/E2F4/TP53/UBB/ARID3A/CARM1/UBA52/BAX/PRMT1/PCNA/E2F1/AURKA/CHEK2/EP300/GTSE1	40
	2	GO:1902402	signal transduction involved in mitotic DNA damage checkpoint	40/3517	61/13206	2.08119e-10	9.20795e-09	8.30129e-09	BTG2/RPS27A/CNOT11/CNOT9/CNOT10/TFDP2/CCNB1/CDC25C/CNOT8/NPM1/CNOT6/PLAGL1/CASP2/PRKDC/CDK1/TNKS1BP1/ATM/ZNF385A/CDK2/E2F7/CRADD/TRIAP1/CENPJ/TFDP1/PML/CNOT1/E2F4/TP53/UBB/ARID3A/CARM1/UBA52/BAX/PRMT1/PCNA/E2F1/AURKA/CHEK2/EP300/GTSE1	40
	2	GO:1902403	signal transduction involved in mitotic DNA integrity checkpoint	40/3517	61/13206	2.08119e-10	9.20795e-09	8.30129e-09	BTG2/RPS27A/CNOT11/CNOT9/CNOT10/TFDP2/CCNB1/CDC25C/CNOT8/NPM1/CNOT6/PLAGL1/CASP2/PRKDC/CDK1/TNKS1BP1/ATM/ZNF385A/CDK2/E2F7/CRADD/TRIAP1/CENPJ/TFDP1/PML/CNOT1/E2F4/TP53/UBB/ARID3A/CARM1/UBA52/BAX/PRMT1/PCNA/E2F1/AURKA/CHEK2/EP300/GTSE1	40
	2	GO:0007091	metaphase/anaphase transition of mitotic cell cycle	33/3517	46/13206	2.11758e-10	9.20795e-09	8.30129e-09	TPR/CENPF/GEN1/BUB1/TACC3/CENPE/MAD2L1/ANAPC10/CCNB1/CDC23/TTK/MAD1L1/NSMCE2/CDC26/NEK6/BUB3/ATM/ZW10/ESPL1/USP44/RB1/PCID2/DLGAP5/XRCC3/BUB1B/PLK1/CSNK2A2/CDC6/CDC27/ANAPC11/NDC80/PSMG2/UBE2C	33
	2	GO:0010965	regulation of mitotic sister chromatid separation	33/3517	46/13206	2.11758e-10	9.20795e-09	8.30129e-09	TPR/CENPF/GEN1/BUB1/TACC3/CENPE/MAD2L1/ANAPC10/CCNB1/CDC23/TTK/MAD1L1/NSMCE2/CDC26/NEK6/BUB3/ATM/ZW10/ESPL1/USP44/RB1/PCID2/DLGAP5/XRCC3/BUB1B/PLK1/CSNK2A2/CDC6/CDC27/ANAPC11/NDC80/PSMG2/UBE2C	33
	2	GO:0044784	metaphase/anaphase transition of cell cycle	33/3517	46/13206	2.11758e-10	9.20795e-09	8.30129e-09	TPR/CENPF/GEN1/BUB1/TACC3/CENPE/MAD2L1/ANAPC10/CCNB1/CDC23/TTK/MAD1L1/NSMCE2/CDC26/NEK6/BUB3/ATM/ZW10/ESPL1/USP44/RB1/PCID2/DLGAP5/XRCC3/BUB1B/PLK1/CSNK2A2/CDC6/CDC27/ANAPC11/NDC80/PSMG2/UBE2C	33
	1	GO:0060078	regulation of postsynaptic membrane potential	55/4577	79/13206	2.3133e-10	2.71529e-08	2.43559e-08	DVL1/PRKCZ/HCN3/ADORA1/NRXN1/RAB3GAP1/SCN3A/SCN2A/SCN1A/SCN9A/SCN7A/WNT7A/NLGN1/SNCA/PPP3CA/HCN1/MEF2C/GLRA1/RIMS1/GRIK2/OPRM1/STX1A/PPP1R9A/RELN/DGKI/CDK5/PTK2B/RIMS2/GRIN1/PTEN/SCN2B/SCN3B/LRRK2/SCN8A/CUX2/FGF14/CHRNA3/ABAT/GRIN2A/STX1B/DLG4/HCRT/ADCYAP1/CELF4/HCN2/SCN1B/DMPK/SLC17A7/SHANK1/NTSR1/CHRNA4/MAPK8IP2/SHANK3/NLGN3/MECP2	55
	2	GO:0006977	DNA damage response, signal transduction by p53 class mediator resulting in cell cycle arrest	39/3517	59/13206	2.44194e-10	1.05306e-08	9.49374e-09	BTG2/RPS27A/CNOT11/CNOT9/CNOT10/TFDP2/CCNB1/CDC25C/CNOT8/NPM1/CNOT6/PLAGL1/CASP2/CDK1/TNKS1BP1/ATM/ZNF385A/CDK2/E2F7/CRADD/TRIAP1/CENPJ/TFDP1/PML/CNOT1/E2F4/TP53/UBB/ARID3A/CARM1/UBA52/BAX/PRMT1/PCNA/E2F1/AURKA/CHEK2/EP300/GTSE1	39
	2	GO:0044783	G1 DNA damage checkpoint	43/3517	68/13206	2.5105e-10	1.07375e-08	9.68027e-09	RPA2/BTG2/RPS27A/CNOT11/CNOT9/CNOT10/TFDP2/CCNB1/CDC25C/CNOT8/NPM1/CNOT6/PLAGL1/CASP2/PRKDC/CDK1/TNKS1BP1/CCND1/ATM/ZNF385A/CDK2/E2F7/CRADD/TRIAP1/CENPJ/TFDP1/PML/CNOT1/E2F4/RFWD3/TP53/UBB/ARID3A/CARM1/UBA52/BAX/PRMT1/PCNA/E2F1/AURKA/CHEK2/EP300/GTSE1	43
	1	GO:0048813	dendrite morphogenesis	70/4577	109/13206	2.64229e-10	3.03404e-08	2.7215e-08	DVL1/RERE/LRP8/CHRNB2/DNM3/KIDINS220/CTNNA2/KLF7/MAP2/NGEF/WNT7A/GORASP1/KALRN/EPHB1/TNIK/NLGN1/PPP3CA/RAPGEF2/CTNND2/CAMK2A/DTNBP1/ADGRB3/FYN/CAMK2B/PPP1R9A/CUX1/RELN/CDK5/LZTS1/PTPRD/GRIN1/ANAPC2/NSMF/ABI1/PTEN/KNDC1/MAP6/PICALM/CAPRIN2/LRRK2/RAB21/CUX2/DCLK1/SLITRK5/RAP2A/FARP1/ITPKA/CHRNA3/MEF2A/PAFAH1B1/MINK1/DLG4/SARM1/CDK5R1/SRCIN1/SKOR2/CACNA1A/SHANK1/BTBD3/SS18L1/DSCAM/YWHAH/RBFOX2/MAPK8…	70
	2	GO:0032508	DNA duplex unwinding	46/3517	75/13206	2.67628e-10	1.13535e-08	1.02356e-08	CHD1L/DHX9/PARP1/RPS27A/ERCC3/MCM6/XRCC5/XPC/MCM2/CHD1/G3BP1/HMGA1/MCM3/MCM7/POT1/WRN/GINS4/MCM4/RAD54B/RECQL4/RAD23B/FBXO18/DNA2/C10orf2/DDB2/DDB1/MRE11A/CHD4/RECQL/DDX11/CUL4A/CHD8/RAD51/PIF1/BLM/GINS2/UBB/TOP2A/BRIP1/UBA52/ERCC2/RUVBL2/GINS1/CDC45/MCM5/XRCC6	46
	1	GO:0001508	action potential	69/4577	107/13206	2.7021e-10	3.0367e-08	2.72388e-08	RNF207/GPR88/KCNA2/CHRNB2/ATP1B1/CACNA1E/RYR2/SLC8A1/SCN3A/SCN2A/SCN1A/SCN9A/SCN7A/GPD1L/CACNA1D/KCNMB2/KCNMB3/FGF12/ANK2/CAMK2D/CATSPER3/GLRA1/DRD1/CNR1/GRIK2/CACNA2D1/SRI/TAC1/NRCAM/CAV1/KCND2/KCNH2/ADRA1A/GNAQ/PTPN3/CACNA1B/CACNB2/ANK3/NPS/P2RX3/SCN2B/SCN3B/CACNA1C/KCNA1/KCNA5/CACNB3/SCN8A/KCNMB4/NALCN/AKAP6/GJD2/CATSPER2/CHRNB4/CLN3/CNTNAP1/CACNA1G/KCNJ2/NEDD4L/GNA11/CACNA1A/SCN1B/TRPM4/SNTA1…	69
	1	GO:0035249	synaptic transmission, glutamatergic	48/4577	66/13206	2.93021e-10	3.22445e-08	2.8923e-08	GRIK3/TNR/ADORA1/CNIH3/UCN/NRXN1/SLC1A4/RAB3GAP1/GRM7/GRM2/KALRN/NLGN1/MEF2C/DRD1/HTR1B/CNR1/GRIK2/GRM1/PARK2/GRM3/RELN/GRM8/DGKI/CDK5/PTK2B/SHC3/GRIN1/ATAD1/NPS/CNIH2/GRM5/DRD2/CLSTN3/LRRK2/SYT1/HTR2A/CDH8/NF1/ADCYAP1/CACNA1A/NAPA/SLC17A7/GRIK1/MAPK8IP2/SHANK3/IQSEC2/OPHN1/NLGN3	48
	1	GO:0043269	regulation of ion transport	215/4577	440/13206	3.21959e-10	3.47059e-08	3.11308e-08	KCNAB2/RNF207/CLCN6/NPPA/NKAIN1/PDE4B/AMIGO1/KCNC4/KCNA2/KCNA3/KCND3/HCN3/KCNJ9/ATP1B1/CACNA1E/ADORA1/KCNH1/CNIH3/ARF1/AGT/ACTN2/RYR2/YWHAQ/KCNF1/UCN/EHD3/SLC8A1/PRKCE/CALM2/KCNIP3/DPP10/RAB3GAP1/CACNB4/KCNJ3/KCNH7/SCN3A/SCN2A/SCN1A/SCN9A/SCN7A/STK39/CAB39/ERFE/PER2/GRM7/ATP2B2/SLC6A1/KCNH8/GPD1L/CACNA2D2/CACNA1D/CACNA2D3/PXK/ARL6IP5/DRD3/TRH/TRPC1/KCNAB1/NLGN1/FGF12/KCNIP4/PPARGC1A/STIM2/SNCA/AN…	215
	2	GO:0032392	DNA geometric change	48/3517	80/13206	3.25247e-10	1.36866e-08	1.2339e-08	CHD1L/DHX9/PARP1/RPS27A/ERCC3/ZRANB3/MCM6/XRCC5/XPC/MCM2/HMGB2/CHD1/G3BP1/HMGA1/MCM3/MCM7/POT1/WRN/GINS4/MCM4/RAD54B/RECQL4/RAD23B/FBXO18/DNA2/C10orf2/DDB2/DDB1/MRE11A/CHD4/RECQL/DDX11/CUL4A/CHD8/RAD51/PIF1/BLM/GINS2/UBB/TOP2A/BRIP1/UBA52/ERCC2/RUVBL2/GINS1/CDC45/MCM5/XRCC6	48
	7	GO:0070482	response to oxygen levels	32/420	280/13206	3.32014e-10	9.39836e-08	6.46304e-08	PLOD1/LMNA/TGFB2/CAPN2/NFE2L2/ITPR1/OXTR/PPARG/FAM162A/PLOD2/PRKAA1/ITGA2/PDGFRB/EDN1/CDKN1A/TWIST1/AQP1/ANGPT2/PLAT/ANKRD1/LDHA/NOX4/ETS1/HSP90B1/ANG/PGF/MMP2/CCL2/ANGPTL4/TGFB1/CST3/BMP7	32
	3	GO:0022613	ribonucleoprotein complex biogenesis	81/1167	450/13206	3.32847e-10	1.13697e-06	1.09364e-06	NOC2L/MRPL20/NSUN4/ZNHIT6/WDR77/RPS27/RC3H1/HEATR1/DDX1/GEMIN6/XPO1/RPL31/MRPS9/SF3B1/AAMP/EXOSC7/GNL3/RUVBL1/ATR/EIF2A/NMD3/RPL35A/ABCE1/NAF1/BRIX1/RPL37/SKIV2L2/DIMT1/WDR36/DDX39B/WDR46/MDN1/TFB1M/MRM2/EIF3B/YAE1D1/DDX56/WBSCR22/CNOT7/DCAF13/EIF3H/AGO2/EXOSC4/BOP1/RCL1/PSIP1/TEX10/GTPBP4/CDC123/RPP38/BMS1/DDX21/EXOSC1/NPM3/EIF3M/CELF1/SART1/TARBP2/RAN/NOC4L/UTP14C/NOP10/RPS27L/TBL3/RSL1D1/EIF3C…	81
	9	GO:0032963	collagen metabolic process	13/190	88/13206	3.50782e-10	2.89512e-07	2.42593e-07	CTSK/FAP/COL6A3/ADAMTS3/TNXB/COL15A1/ENG/CTSD/MMP14/MFAP4/COL1A1/COL5A3/COL6A2	13
	2	GO:0033047	regulation of mitotic sister chromatid segregation	36/3517	53/13206	3.76477e-10	1.57156e-08	1.41682e-08	TPR/CENPF/GEN1/BUB1/TACC3/CENPE/MAD2L1/ANAPC10/CCNB1/SLF1/H2AFY/CDC23/TTK/MAD1L1/NSMCE2/SMC5/CDC26/NEK6/BUB3/ATM/ZW10/ESPL1/USP44/RB1/PCID2/DLGAP5/XRCC3/BUB1B/PLK1/CSNK2A2/CDC6/CDC27/ANAPC11/NDC80/PSMG2/UBE2C	36
	3	GO:0032543	mitochondrial translation	34/1167	120/13206	4.96277e-10	1.13697e-06	1.09364e-06	AURKAIP1/MRPL20/MRPS15/NSUN4/DARS2/LRPPRC/MTIF2/MRPL19/MRPS9/GATB/QRSL1/MRPL32/MRRF/MRPS2/MRPL17/MRPL16/MRPL49/YARS2/MRPL57/MRPS31/MTRF1/MRPL52/MRPS34/EARS2/C1QBP/MRPL58/MRPL12/MRPL54/MRPL4/GADD45GIP1/MRPS12/MRPS26/CDK5RAP1/MRPL39	34
	7	GO:0022617	extracellular matrix disassembly	16/420	71/13206	5.31304e-10	1.40371e-07	9.65296e-08	LAMC1/TGFB2/CAPN2/FN1/FSCN1/ELN/BMP1/TLL2/HTRA1/ETS1/A2M/FURIN/MMP2/CAPNS1/TGFB1/CST3	16
	1	GO:0050806	positive regulation of synaptic transmission	66/4577	102/13206	5.31552e-10	5.61531e-08	5.03687e-08	DVL1/PRKCZ/UTS2/CLSTN1/PINK1/CHRNB2/TNR/ADORA1/KISS1/SNAP47/PRKCE/NRXN1/LRRTM1/RAB3GAP1/WNT7A/CLSTN2/NLGN1/SNCA/LRRTM2/DRD1/RGS14/DTNBP1/FLOT1/RIMS1/GRIK2/STX1A/PPP1R9A/TAC1/RELN/BRAF/ADRA1A/PTK2B/CRH/RIMS2/NTRK2/GRIN1/PTEN/LGI1/NPS/SYT12/DRD2/CLSTN3/SYT1/CUX2/SLC8A3/NPTN/ABAT/GRIN2A/STX1B/DLG4/VAMP2/NF1/HAP1/GFAP/ADCYAP1/CRTC1/SLC8A2/SHANK1/SNAP25/NTSR1/S100B/MAPK1/SHANK3/IQSEC2/NLGN3/MECP2	66
	9	GO:0044259	multicellular organismal macromolecule metabolic process	13/190	92/13206	6.2043e-10	3.84046e-07	3.21807e-07	CTSK/FAP/COL6A3/ADAMTS3/TNXB/COL15A1/ENG/CTSD/MMP14/MFAP4/COL1A1/COL5A3/COL6A2	13
	2	GO:0051290	protein heterotetramerization	30/3517	41/13206	6.47482e-10	2.6814e-08	2.41737e-08	HIST2H4A/RRM2/NUP54/CBR4/HIST1H3A/HIST1H4A/HIST1H4B/HIST1H3B/HIST1H3C/HIST1H4C/HIST1H4D/HIST1H4E/HIST1H3E/HIST1H4F/HIST1H3F/HIST1H3G/HIST1H4H/HIST1H4I/HIST1H3H/HIST1H4J/HIST1H4K/HIST1H3I/HIST1H4L/HIST1H3J/HSD17B8/RRM1/LRP4/HIST4H4/NUP58/XRCC6	30
	2	GO:0044839	cell cycle G2/M phase transition	90/3517	191/13206	8.17354e-10	3.35823e-08	3.02756e-08	MIIP/RCC2/SYF2/KHDRBS1/CLSPN/CDC7/NES/KIF14/NEK2/CENPF/RPS27A/ALMS1/CDC25A/TOPBP1/CEP135/CCNA2/PLK4/CEP72/FBXL7/SKP2/CCNB1/SLF1/H2AFY/CDC25C/HMMR/NPM1/TUBB/PAXIP1/TAF2/HAUS6/MELK/CEP78/CDK5RAP2/CNTRL/MASTL/CDK1/STOX1/WEE1/CKAP5/CCND1/MRE11A/CEP57/ATM/CHEK1/FOXM1/CDK2/CDK4/HMGA2/NEDD1/CIT/CENPJ/BORA/HAUS4/AJUBA/MNAT1/RAD51B/CEP152/ARPP19/CCNB2/SIN3A/FANCI/TICRR/BLM/PKMYT1/NDE1/PLK1/KDM8/NAE1/TP53/…	90
	1	GO:0007156	homophilic cell adhesion via plasma membrane adhesion molecules	81/4577	134/13206	8.44497e-10	8.59106e-08	7.70608e-08	CLSTN1/AMIGO1/CADM3/NECTIN4/PTPN23/CELSR3/ROBO2/CADM2/CD200/CLSTN2/PCDH7/PCDH10/DCHS2/CDH18/CDH12/CDH10/CDH9/PCDHA2/PCDHA4/PCDHA5/PCDHA6/PCDHA7/PCDHA8/PCDHA9/PCDHA12/PCDHA13/PCDHAC1/PCDHAC2/PCDHB2/PCDHB3/PCDHB4/PCDHB6/PCDHB7/PCDHB8/PCDHB16/PCDHB9/PCDHB10/PCDHB12/PCDHB13/PCDHB14/PCDHB18P/PCDHB15/PCDHGA3/PCDHGA6/PCDHGA7/PCDHGB4/PCDHGB6/PCDHGA10/PCDHGC4/CDHR2/SDK1/RET/PCDH15/CDH23/DCHS1/FAT3/CADM1/D…	81
	1	GO:0010976	positive regulation of neuron projection development	117/4577	213/13206	8.45768e-10	8.59106e-08	7.70608e-08	DVL1/MUL1/FOXO6/LRP8/NEGR1/PLPPR5/AMIGO1/RAP1A/NGF/ARF1/TRIM67/DISC1/KIDINS220/ITSN2/BMPR2/STK25/CAMK1/ROBO2/EPHA3/GSK3B/KALRN/SKIL/NLGN1/IL1RAP/SLIT2/RUFY3/RAPGEF2/MAP1B/ENC1/CPNE5/VEGFA/RIMS1/TMEM30A/CNR1/SNX3/FIG4/FYN/PARK2/CAMK2B/MAGI2/HGF/PPP1R9A/CUX1/RELN/BRAF/NEFL/PTK2B/NRG1/UBE2V2/STMN2/RIMS2/PTPRD/NTRK2/DAB2IP/ANAPC2/CAMK1D/NRP1/RET/CPEB3/ZFYVE27/NEURL1/SHTN1/APBB1/BDNF/PPP2R5B/FEZ1/CAPR…	117
	7	GO:0048705	skeletal system morphogenesis	24/420	171/13206	9.344e-10	2.31439e-07	1.59155e-07	PRRX1/PAPPA2/TGFB2/MSX1/BMPR1B/HHIP/MSX2/RUNX2/TWIST1/DLX5/INSIG1/BMP1/RDH10/HAS2/CER1/FREM1/BMP4/GREM1/CHSY1/MMP2/FOXC2/TGFB1/BMP7/TBX1	24
	7	GO:1901342	regulation of vasculature development	25/420	186/13206	1.04942e-09	2.44638e-07	1.68232e-07	NPPB/ROCK2/NFE2L2/WNT5A/PLXND1/SPARC/GPER1/TWIST1/AQP1/SERPINE1/ANGPT2/ETS1/HDAC7/STARD13/BMP4/PGF/GREM1/CIB1/FOXC2/CCL2/ANGPTL4/ID1/BMP7/SRPX2/AMOT	25
	1	GO:0006887	exocytosis	163/4577	320/13206	1.06403e-09	1.06041e-07	9.51179e-08	SDF4/RSG1/ATP13A2/RIMS3/RAP1A/VPS45/SYT11/TMEM79/VAMP4/CYB5R1/MIA3/SNAP47/ARF1/EXOC8/ACTN2/OTOF/CALM2/EXOC6B/RAB11FIP5/CLASP1/RAB3GAP1/RAPGEF4/SCRN3/ABCA12/CDK5R2/RAB5A/CLASP2/CADPS/PROS1/STXBP5L/SNX4/GATA2/RAB7A/TF/PFN2/NLGN1/CPLX1/PCDH7/KIT/EXOC1/SNCA/PRSS12/RAB33B/VEGFC/EXOC3/NKD2/RAB3C/CRHBP/SCAMP1/FER/CPLX2/VEGFA/RIMS1/STX11/STXBP5/SYTL3/SCRN1/VPS41/RALA/STX1A/HGF/PCLO/BRAF/CDK5/DMTN/LGI3/AN…	163
	4	GO:0019221	cytokine-mediated signaling pathway	57/847	378/13206	1.10267e-09	4.77235e-06	4.47451e-06	TNFRSF8/IFNLR1/PTAFR/PSMA5/ADAR/IRF6/PSME4/NMI/CXCR2/IL17RE/MST1R/PRKCD/IL17RB/IL20RB/UBE2K/CXCL6/PF4/CXCL5/CXCL3/IRF4/RIPK1/HLA-F/PSMB8/PSMB9/CCL26/TNFRSF10A/SYK/PSMD5/AGPAT2/CXCL12/SIRT1/SIGIRR/TRIM22/RTN4RL2/LTBR/PTPN6/IRAK3/OAS3/TNFSF11/PSME2/PSMC6/ISG20/TNFRSF12A/CDIP1/IL21R/PYCARD/PSMD11/RFFL/IFI35/TRIM25/TNFRSF11A/EBI3/ZNF675/MX2/MX1/USP18/EDA	57
	7	GO:0071772	response to BMP	21/420	133/13206	1.20414e-09	2.51158e-07	1.72716e-07	WNT5A/HES1/MSX1/BMPR1B/NKX2-5/MSX2/HFE/RUNX2/DLX5/BMP1/GDF6/CER1/GATA3/DKK1/HTRA1/BMP4/GREM1/SMAD6/SOST/ID1/BMP7	21
	7	GO:0071773	cellular response to BMP stimulus	21/420	133/13206	1.20414e-09	2.51158e-07	1.72716e-07	WNT5A/HES1/MSX1/BMPR1B/NKX2-5/MSX2/HFE/RUNX2/DLX5/BMP1/GDF6/CER1/GATA3/DKK1/HTRA1/BMP4/GREM1/SMAD6/SOST/ID1/BMP7	21
	1	GO:0045666	positive regulation of neuron differentiation	147/4577	283/13206	1.25534e-09	1.22791e-07	1.10142e-07	DVL1/NBL1/MUL1/FOXO6/LRP8/DAB1/NEGR1/PLPPR5/AMIGO1/RAP1A/NGF/BRINP2/BRINP3/ARF1/TRIM67/DISC1/KIDINS220/GDF7/ITSN2/NCOA1/BMPR2/VWC2L/STK25/CAMK1/RARB/ROBO2/EPHA3/GSK3B/KALRN/GATA2/SKIL/NLGN1/IL1RAP/SLIT2/PHOX2B/RUFY3/RAPGEF2/MAP1B/ENC1/MEF2C/BMP6/CPNE5/VEGFA/BEND6/RIMS1/TMEM30A/CNR1/SNX3/FIG4/FYN/PARK2/MMD2/CAMK2B/VWC2/MAGI2/HGF/PPP1R9A/CUX1/RELN/NRCAM/BRAF/NEFL/PTK2B/NRG1/UBE2V2/STMN2/RIMS2/PTPRD…	147
	2	GO:0051306	mitotic sister chromatid separation	33/3517	48/13206	1.25997e-09	5.13634e-08	4.63059e-08	TPR/CENPF/GEN1/BUB1/TACC3/CENPE/MAD2L1/ANAPC10/CCNB1/CDC23/TTK/MAD1L1/NSMCE2/CDC26/NEK6/BUB3/ATM/ZW10/ESPL1/USP44/RB1/PCID2/DLGAP5/XRCC3/BUB1B/PLK1/CSNK2A2/CDC6/CDC27/ANAPC11/NDC80/PSMG2/UBE2C	33
	7	GO:0007423	sensory organ development	40/420	433/13206	1.27546e-09	2.52733e-07	1.73798e-07	ECE1/PRRX1/TGFB2/EFEMP1/COL5A2/GBX2/WNT5A/COL8A1/HES1/MSX1/BMPR1B/FAT4/PDGFRB/SPARC/FOXF2/EDN1/PRDM1/TWIST1/EGFR/DLX5/INSIG1/RDH10/CTHRC1/COL5A1/GATA3/VIM/ROM1/FZD4/SPRY2/LRP10/BMP4/RHOJ/NKD1/ADAMTS18/FOXC2/TBX2/TGFB1/CST3/BMP7/TBX1	40
	2	GO:0051028	mRNA transport	68/3517	133/13206	1.36662e-09	5.52794e-08	4.98363e-08	SRSF4/MAGOH/NDC1/RBM8A/TPR/ZC3H11A/NUP133/AHCTF1/CPSF3/SRSF7/RANBP2/IWS1/POLR2D/SEC13/NUP210/THOC7/IGF2BP2/SLBP/NUP54/THOC3/NUP153/CDC40/NUP43/IGF2BP3/POM121C/SHFM1/NUP205/XPO7/ZC3H3/CPSF1/GLE1/NUP214/NUP98/NUP160/BUD13/PARP11/MAGOHB/AAAS/HNRNPA1/NUP107/NUP37/SRSF9/NUP58/HNRNPA1L2/CPSF2/RNPS1/THOC6/MYO1C/SMG6/NUP88/IGF2BP1/NUP85/EIF4A3/ALYREF/KHSRP/DDX39A/UPF1/ZFP36/NUP62/U2AF2/NXT1/RAE1/MCM3AP/T…	68
	7	GO:0060348	bone development	22/420	147/13206	1.37804e-09	2.60056e-07	1.78835e-07	PAPPA2/MSX1/BMPR1B/FAT4/PDGFC/SPARC/MSX2/RUNX2/TWIST1/DLX5/LRRC17/INSIG1/HAS2/CER1/FREM1/FLI1/BMP4/GREM1/ANXA2/CHSY1/VKORC1/TGFB1	22
	1	GO:0044057	regulation of system process	199/4577	407/13206	1.389e-09	1.33395e-07	1.19654e-07	RNF207/UTS2/NPPA/PDE4B/PTGER3/KCND3/ATP1B1/TNR/RGS2/TNNI1/PPP1R12B/ADORA1/KISS1/AGT/RYR2/CHRM3/KCNK3/UCN/EHD3/SLC8A1/CALM2/RAB11FIP5/TACR1/KCNIP3/INHBB/CACNB4/STK39/GLS/BMPR2/INHA/NPPC/PER2/ATP2B2/HRH1/GPD1L/CACNA2D2/CACNA1D/CACNA2D3/DRD3/POPDC2/GSK3B/MGLL/TRPC1/NLGN1/KCNMB2/FGF12/MYL5/KCNIP4/PPARGC1A/PHOX2B/HOPX/PPP3CA/NPNT/ANK2/CAMK2D/TRPC3/GUCY1A3/C1QTNF3/FGF10/IL6ST/PDE4D/CARTPT/CRHBP/SLC22A5…	199
	7	GO:0071560	cellular response to transforming growth factor beta stimulus	25/420	189/13206	1.47451e-09	2.65613e-07	1.82656e-07	FMOD/TGFB2/LEFTY2/COL3A1/WNT5A/HPGD/DAB2/EDN1/COL1A2/CAV2/ADAM9/CDKN2B/ANKRD1/HTRA1/NOX4/PDE3A/LTBP2/SMAD6/FURIN/TGFB1I1/CDH5/CCL2/GDF15/TGFB1/ID1	25
	2	GO:0031023	microtubule organizing center organization	59/3517	110/13206	1.55211e-09	6.14837e-08	5.54297e-08	CROCC/CEP85/STIL/SSX2IP/SASS6/SLC16A1/NEK2/GEN1/WDR43/CEP68/SGO1/PDCD6IP/CTNNB1/SPICE1/CEP135/PKD2/PLK4/CEP72/CETN3/NPM1/XRCC2/CHMP4C/HAUS6/CDK5RAP2/CDK1/KIF11/CKAP5/ARL2/C2CD3/CHEK1/CDK2/MDM1/CENPJ/BRCA2/TUBGCP3/HAUS4/XRCC3/TUBGCP4/CEP152/KIAA0101/FES/CCNF/NUBP1/NDE1/PLK1/KIAA0753/BRCA1/CEP131/CHMP1B/CEP76/CEP192/HAUS1/HAUS8/HAUS5/WDR62/CHMP2A/AURKA/RANBP1/UXT	59
	2	GO:0030071	regulation of mitotic metaphase/anaphase transition	31/3517	44/13206	1.55536e-09	6.14837e-08	5.54297e-08	TPR/CENPF/GEN1/BUB1/CENPE/MAD2L1/ANAPC10/CCNB1/CDC23/TTK/MAD1L1/NSMCE2/CDC26/NEK6/BUB3/ATM/ZW10/ESPL1/USP44/RB1/PCID2/DLGAP5/XRCC3/BUB1B/PLK1/CSNK2A2/CDC6/ANAPC11/NDC80/PSMG2/UBE2C	31
	2	GO:1902099	regulation of metaphase/anaphase transition of cell cycle	31/3517	44/13206	1.55536e-09	6.14837e-08	5.54297e-08	TPR/CENPF/GEN1/BUB1/CENPE/MAD2L1/ANAPC10/CCNB1/CDC23/TTK/MAD1L1/NSMCE2/CDC26/NEK6/BUB3/ATM/ZW10/ESPL1/USP44/RB1/PCID2/DLGAP5/XRCC3/BUB1B/PLK1/CSNK2A2/CDC6/ANAPC11/NDC80/PSMG2/UBE2C	31
	7	GO:0071559	response to transforming growth factor beta	25/420	190/13206	1.64884e-09	2.84102e-07	1.9537e-07	FMOD/TGFB2/LEFTY2/COL3A1/WNT5A/HPGD/DAB2/EDN1/COL1A2/CAV2/ADAM9/CDKN2B/ANKRD1/HTRA1/NOX4/PDE3A/LTBP2/SMAD6/FURIN/TGFB1I1/CDH5/CCL2/GDF15/TGFB1/ID1	25
	7	GO:0010634	positive regulation of epithelial cell migration	18/420	99/13206	1.81784e-09	3.0017e-07	2.0642e-07	TGFB2/ROCK2/NFE2L2/WNT5A/ITGA2/SPARC/EDN1/ADAM9/HAS2/GATA3/AMOTL1/ETS1/HDAC7/BMP4/CIB1/FOXC2/TGFB1/SRPX2	18
	3	GO:0010608	posttranscriptional regulation of gene expression	77/1167	434/13206	1.82802e-09	2.76441e-06	2.65905e-06	TNFRSF1B/RPS6KA1/YTHDF2/NSUN4/SERBP1/SMG5/RC3H1/ANGEL2/DDX1/ZFP36L2/LRPPRC/MTIF2/XPO1/EIF5B/PSMD1/PASK/DAZL/EXOSC7/EIF2A/FXR1/PSMD2/GUF1/HNRNPD/METAP1/TERT/TNPO1/MATR3/EIF4EBP3/LARS/GCNT2/DDX39B/XPO5/EIF3B/PSMA2/PSMC2/CNOT7/EIF4EBP1/C8orf88/RIDA/EIF3H/AGO2/EXOSC4/NACC2/CDC123/EXOSC1/EIF3M/CELF1/TARBP2/PYM1/GCN1/EIF2B1/RAN/MTRF1/APEX1/PSMA6/ATG14/PSMA3/THBS1/EIF2AK4/RPS27L/PSMA4/TRAP1/EIF3CL/C1QBP…	77
	2	GO:0006270	DNA replication initiation	28/3517	38/13206	1.86982e-09	7.33588e-08	6.61355e-08	ORC1/CDC7/MCM6/ORC2/MCM2/TOPBP1/SLF1/MCM3/PRIM2/ORC3/MCM7/GINS4/MCM4/CCNE2/MCM10/POLA2/CDK2/PRIM1/POLE/POLE2/TICRR/ORC6/GINS2/CDT1/CDC6/CDC45/MCM5/POLA1	28
	9	GO:0001568	blood vessel development	27/190	490/13206	1.87087e-09	9.26454e-07	7.76312e-07	ECM1/PTGS2/OSR1/CYP1B1/EPAS1/ACVR1/FAP/CALCRL/PDGFRA/EDNRA/ERAP1/TGFBI/FOXC1/ADGRA2/COL15A1/KLF4/ENG/WNT11/DCN/TBX3/MMP14/SIX1/STRA6/TNFSF12/COL1A1/TMEM100/GATA6	27
	7	GO:0032963	collagen metabolic process	17/420	88/13206	1.94809e-09	3.08301e-07	2.12011e-07	COL3A1/COL5A2/PPARG/COL8A1/P3H2/ITGA2/PDGFRB/COL12A1/COL1A2/COL5A1/BMP4/FURIN/MMP2/CCL2/TGFB1/CST3/ID1	17
	1	GO:0017158	regulation of calcium ion-dependent exocytosis	42/4577	57/13206	1.9725e-09	1.86049e-07	1.66884e-07	RIMS3/RAP1A/ARF1/RAB3GAP1/CDK5R2/RAB5A/PFN2/NLGN1/RIMS1/SYTL3/STX1A/BRAF/CDK5/RIMS2/STXBP1/ADRA2A/SYT9/SYT7/SYT12/LRRK2/SYT1/RPH3A/TRIM9/SCAMP5/SYT17/DOC2A/STX1B/DOC2B/CACNA1G/SYT4/CBARP/CACNA1A/RAB3A/NAPA/SYT3/SYT5/RIMS4/KCNB1/SEPT5/CACNA1I/SYTL5/SYN1	42
	1	GO:0051648	vesicle localization	123/4577	229/13206	2.02861e-09	1.87985e-07	1.6862e-07	PRKCZ/PINK1/TRAPPC3/RIMS3/FNBP1L/RAP1A/SYT11/KIFAP3/CNIH3/SNAP47/ARF1/OTOF/RAB1A/TGFA/DCTN1/CLASP1/RAB3GAP1/BBS5/WNT7A/RAB5A/CLASP2/GORASP1/MYRIP/COL7A1/CADPS/ARL6/PFN2/NLGN1/CPLX1/SNCA/AP1AR/BBS7/AP3S1/KIF3A/SAR1B/GRIA1/CPLX2/CANX/DTNBP1/BTBD9/RIMS1/STX11/SYTL3/PARK2/STX1A/MAGI2/PCLO/DYNC1I1/BRAF/CDK5/DPYSL2/AP3M2/RIMS2/TRAPPC9/SH3GL2/STXBP1/DNM1/GOLGA2/PTEN/BLOC1S2/GBF1/SYT9/CD59/SYT13/SYT7/MAP…	123
	7	GO:0030509	BMP signaling pathway	20/420	124/13206	2.04747e-09	3.08301e-07	2.12011e-07	WNT5A/HES1/MSX1/BMPR1B/NKX2-5/MSX2/HFE/RUNX2/DLX5/BMP1/GDF6/CER1/DKK1/HTRA1/BMP4/GREM1/SMAD6/SOST/ID1/BMP7	20
	7	GO:0043542	endothelial cell migration	21/420	137/13206	2.10046e-09	3.08301e-07	2.12011e-07	ROCK2/NFE2L2/WNT5A/PLXND1/SPARC/EDN1/ANGPT2/GATA3/PRCP/AMOTL1/ETS1/HDAC7/STARD13/BMP4/GREM1/CIB1/FOXC2/TGFB1/ID1/SRPX2/AMOT	21
	8	GO:0030490	maturation of SSU-rRNA	10/206	47/13206	2.14774e-09	6.78327e-07	6.28872e-07	WDR3/DIEXF/UTP3/RRP36/RRS1/UTP20/UTP4/TSR1/UTP6/UTP14A	10
	6	GO:0042073	intraciliary transport	12/671	27/13206	2.31087e-09	4.25662e-06	4.25662e-06	HSPB11/TTC21B/IFT57/IFT122/WDR19/BBS12/ICK/TTC26/PCM1/DYNC2H1/IFT46/IFT81	12
	6	GO:0098840	protein transport along microtubule	12/671	27/13206	2.31087e-09	4.25662e-06	4.25662e-06	HSPB11/TTC21B/IFT57/IFT122/WDR19/BBS12/ICK/TTC26/PCM1/DYNC2H1/IFT46/IFT81	12
	7	GO:0090130	tissue migration	26/420	208/13206	2.36386e-09	3.34571e-07	2.30077e-07	TGFB2/ROCK2/ACTG2/NFE2L2/WNT5A/PLXND1/ITGA2/SPARC/EDN1/ANGPT2/ADAM9/HAS2/GATA3/PRCP/AMOTL1/ETS1/HDAC7/STARD13/BMP4/GREM1/CIB1/FOXC2/TGFB1/ID1/SRPX2/AMOT	26
	3	GO:0042254	ribosome biogenesis	61/1167	313/13206	2.41327e-09	2.76441e-06	2.65905e-06	NOC2L/MRPL20/NSUN4/ZNHIT6/RPS27/HEATR1/XPO1/RPL31/MRPS9/AAMP/EXOSC7/GNL3/EIF2A/NMD3/RPL35A/ABCE1/NAF1/BRIX1/RPL37/SKIV2L2/DIMT1/WDR36/WDR46/MDN1/TFB1M/MRM2/YAE1D1/DDX56/WBSCR22/DCAF13/EXOSC4/BOP1/RCL1/TEX10/GTPBP4/RPP38/BMS1/DDX21/EXOSC1/NPM3/SART1/RAN/NOC4L/UTP14C/NOP10/RPS27L/TBL3/RSL1D1/NIP7/MRM3/C1QBP/SENP3/NLE1/AATF/UTP18/RPL17/WDR18/EXOSC5/EIF6/LAS1L/DKC1	61
	2	GO:0033045	regulation of sister chromatid segregation	38/3517	60/13206	2.5989e-09	1.01202e-07	9.12371e-08	TPR/CENPF/GEN1/BUB1/CTNNB1/TACC3/CENPE/MAD2L1/ANAPC10/CCNB1/SLF1/H2AFY/CDC23/TTK/MAD1L1/NSMCE2/SMC5/CDC26/NEK6/BUB3/CDCA5/ATM/ZW10/ESPL1/USP44/RB1/PCID2/DLGAP5/XRCC3/BUB1B/PLK1/CSNK2A2/CDC6/CDC27/ANAPC11/NDC80/PSMG2/UBE2C	38
	1	GO:0099565	chemical synaptic transmission, postsynaptic	45/4577	63/13206	2.74375e-09	2.4987e-07	2.24131e-07	DVL1/PRKCZ/ADORA1/NRXN1/RAB3GAP1/WNT7A/GSK3B/NLGN1/SNCA/PPP3CA/MEF2C/GLRA1/RIMS1/GRIK2/OPRM1/STX1A/PPP1R9A/RELN/DGKI/CDK5/PTK2B/RIMS2/GRIN1/PTEN/DRD2/LRRK2/CUX2/AKT1/CHRNA3/ABAT/GRIN2A/STX1B/DLG4/HCRT/CELF4/GSK3A/DMPK/SLC17A7/SHANK1/NTSR1/CHRNA4/MAPK8IP2/SHANK3/NLGN3/MECP2	45
	2	GO:0045786	negative regulation of cell cycle	166/3517	419/13206	2.82539e-09	1.09206e-07	9.84534e-08	MTOR/MIIP/SYF2/RPA2/KHDRBS1/CLSPN/CDC14A/NOTCH2/TPR/BTG2/CENPF/TP53BP2/GEN1/RPS27A/PNPT1/CNOT11/BUB1/BARD1/CTDSP1/CNOT9/XPC/CNOT10/CTDSPL/CTNNB1/RPL24/TPRA1/TOPBP1/TFDP2/SOX2/DLG1/PKD2/MAD2L1/CCNA2/RAD1/CCNB1/SLF1/H2AFY/CDC25C/CNOT8/NPM1/CNOT6/GMNN/MDC1/CDC5L/TTK/TNFAIP3/PLAGL1/FBXO5/MAD1L1/TBRG4/TAF6/HBP1/CASP2/EZH2/NKX3-1/FZD3/PRKDC/CHMP4C/TP53INP1/FBXO43/MTBP/UHRF2/RPS6/GAS1/TGFBR1/CDK5RAP2/AB…	166
	2	GO:0050657	nucleic acid transport	77/3517	159/13206	2.88916e-09	1.10041e-07	9.92061e-08	SRSF4/KHDRBS1/MAGOH/NDC1/RBM8A/TPR/ZC3H11A/NUP133/AHCTF1/CPSF3/SRSF7/PNPT1/RANBP2/IWS1/POLR2D/RFTN2/SEC13/NUP210/RPSA/THOC7/IGF2BP2/SLBP/NUP54/THOC3/NUP153/CDC40/NUP43/IGF2BP3/POM121C/SHFM1/NUP205/XPO7/ZC3H3/CPSF1/GLE1/NUP214/NUP98/CKAP5/NUP160/BUD13/PARP11/MAGOHB/AAAS/HNRNPA1/NUP107/NUP37/SRSF9/NUP58/HNRNPA1L2/C14orf166/CPSF2/RNPS1/THOC6/MYO1C/SMG6/NUP88/IGF2BP1/NUP85/EIF4A3/ALYREF/KHSRP/DDX39A/…	77
	2	GO:0050658	RNA transport	77/3517	159/13206	2.88916e-09	1.10041e-07	9.92061e-08	SRSF4/KHDRBS1/MAGOH/NDC1/RBM8A/TPR/ZC3H11A/NUP133/AHCTF1/CPSF3/SRSF7/PNPT1/RANBP2/IWS1/POLR2D/RFTN2/SEC13/NUP210/RPSA/THOC7/IGF2BP2/SLBP/NUP54/THOC3/NUP153/CDC40/NUP43/IGF2BP3/POM121C/SHFM1/NUP205/XPO7/ZC3H3/CPSF1/GLE1/NUP214/NUP98/CKAP5/NUP160/BUD13/PARP11/MAGOHB/AAAS/HNRNPA1/NUP107/NUP37/SRSF9/NUP58/HNRNPA1L2/C14orf166/CPSF2/RNPS1/THOC6/MYO1C/SMG6/NUP88/IGF2BP1/NUP85/EIF4A3/ALYREF/KHSRP/DDX39A/…	77
	7	GO:0030155	regulation of cell adhesion	42/420	484/13206	3.1857e-09	4.35342e-07	2.99374e-07	TNFSF4/TGFB2/ITPKB/ROCK2/FN1/IGFBP2/FBLN2/WNT5A/COL8A1/CCDC80/HES1/ITGA2/HFE/PRDM1/LAMA4/CDK6/SERPINE1/ANGPT2/DLC1/ADAM9/SNAI2/HAS2/CD274/ANXA1/GATA3/RAG1/FZD4/ETS1/ARHGDIB/BMP4/GREM1/CIB1/ADAMTS18/FOXC2/CCL2/MALT1/TGFB1/TGM2/PREX1/BMP7/JAM2/ARHGAP6	42
	2	GO:0051236	establishment of RNA localization	78/3517	162/13206	3.19119e-09	1.20664e-07	1.08783e-07	SRSF4/KHDRBS1/MAGOH/NDC1/RBM8A/TPR/ZC3H11A/NUP133/AHCTF1/CPSF3/SRSF7/PNPT1/RANBP2/IWS1/POLR2D/RFTN2/SEC13/NUP210/RPSA/THOC7/IGF2BP2/SLBP/NUP54/THOC3/NUP153/CDC40/NUP43/IGF2BP3/POM121C/SHFM1/NUP205/XPO7/ZC3H3/CPSF1/GLE1/NUP214/NUP98/CKAP5/NUP160/ATM/BUD13/PARP11/MAGOHB/AAAS/HNRNPA1/NUP107/NUP37/SRSF9/NUP58/HNRNPA1L2/C14orf166/CPSF2/RNPS1/THOC6/MYO1C/SMG6/NUP88/IGF2BP1/NUP85/EIF4A3/ALYREF/KHSRP/DDX…	78
	1	GO:0060627	regulation of vesicle-mediated transport	179/4577	362/13206	3.20262e-09	2.86716e-07	2.57181e-07	RSG1/ATP13A2/PINK1/RIMS3/TSPAN1/DNAJC6/SGIP1/EVI5/RAP1A/SYT11/ARF1/ACTN2/AAK1/LRRTM1/CLASP1/BIN1/RAB3GAP1/RAPGEF4/CDK5R2/RAB5A/CLASP2/PTPN23/CD47/STXBP5L/SNX4/GATA2/RAB7A/DNAJC13/TF/PFN2/NLGN1/TNK2/RUBCN/CPLX1/TBC1D14/SNCA/TBCK/RAB33B/TBC1D9/RAB3C/FER/LRRTM2/CPLX2/FLOT1/C4A/BTBD9/VEGFA/SMAP1/RIMS1/SNAP91/SNX3/AHI1/STXBP5/SYTL3/PARK2/VPS41/RALA/STX1A/MAGI2/PCLO/TFR2/CAV1/BRAF/CDK5/LGI3/RIMS2/ANGPT…	179
	9	GO:0044236	multicellular organism metabolic process	13/190	105/13206	3.29611e-09	1.3602e-06	1.13976e-06	CTSK/FAP/COL6A3/ADAMTS3/TNXB/COL15A1/ENG/CTSD/MMP14/MFAP4/COL1A1/COL5A3/COL6A2	13
	2	GO:0051304	chromosome separation	40/3517	65/13206	3.40134e-09	1.27685e-07	1.15112e-07	TPR/CENPF/GEN1/BUB1/MLH1/TACC3/CENPE/MAD2L1/ANAPC10/CCNB1/CDC23/TTK/MAD1L1/NSMCE2/CDC26/NEK6/BUB3/ATM/ZW10/NCAPD3/NCAPD2/ESPL1/USP44/RB1/PCID2/FANCM/DLGAP5/XRCC3/BUB1B/PLK1/CSNK2A2/CDC6/TOP2A/CDC27/EME1/ANAPC11/CENPX/NDC80/PSMG2/UBE2C	40
	7	GO:2000147	positive regulation of cell motility	34/420	342/13206	3.68306e-09	4.78498e-07	3.29052e-07	TGFB2/ROCK2/NFE2L2/FN1/WNT5A/PDGFC/DAB2/ITGA2/PDGFRB/SPARC/EDN1/GPER1/TWIST1/EGFR/SEMA3D/SERPINE1/ADAM9/SNAI2/HAS2/CD274/GATA3/NOX4/AMOTL1/ETS1/HDAC7/IRS2/BMP4/PGF/CIB1/FOXC2/CCL2/PLVAP/TGFB1/SRPX2	34
	7	GO:0090092	regulation of transmembrane receptor protein serine/threonine kinase signaling pathway	24/420	183/13206	3.75905e-09	4.78498e-07	3.29052e-07	TGFB2/LEFTY2/WNT5A/WWTR1/HES1/MSX1/DAB2/MSX2/HFE/CAV2/BMP1/GDF6/CER1/CDKN2B/DKK1/HTRA1/BMP4/GREM1/SMAD6/TGFB1I1/SOST/GDF15/TGFB1/BMP7	24
	1	GO:0010769	regulation of cell morphogenesis involved in differentiation	130/4577	247/13206	3.89752e-09	3.43112e-07	3.07768e-07	CDC42/LRP8/DAB1/BARHL2/AMIGO1/NGF/SEMA6C/S100A10/CHRNB2/SEMA4A/DNM3/TNR/CNTN2/PLXNA2/DISC1/ITGB1BP1/RTN4/SEMA4F/TTL/TBR1/CHN1/BMPR2/NGEF/STK25/WNT7A/GORASP1/SEMA3B/ROBO2/GSK3B/KALRN/PLXNA1/SKIL/TNIK/NLGN1/SLIT2/RUFY3/SPP1/PPP3CA/AP1AR/RAPGEF2/MAP1B/FSTL4/SLIT3/SYNGAP1/VEGFA/ADGRB3/CAMK2B/SEMA3C/SEMA3E/PPP1R9A/CUX1/RELN/NRCAM/IFRD1/PLXNA4/BRAF/CDK5/LZTS1/DMTN/NEFL/DPYSL2/NRG1/PTPRD/NTRK2/OLFM1/GRI…	130
	7	GO:2000027	regulation of organ morphogenesis	26/420	213/13206	3.94001e-09	4.78498e-07	3.29052e-07	PSMB2/TGFB2/LIMS2/WNT5A/ETV5/HES1/MSX1/SPRY1/DAB2/EDN1/RUNX2/TWIST1/SNAI2/CTHRC1/TNFRSF11B/GATA3/DKK1/FZD4/BMP4/GREM1/NKD1/FOXC2/TBX2/TGFB1/BMP7/TBX1	26
	7	GO:0044259	multicellular organismal macromolecule metabolic process	17/420	92/13206	3.98447e-09	4.78498e-07	3.29052e-07	COL3A1/COL5A2/PPARG/COL8A1/P3H2/ITGA2/PDGFRB/COL12A1/COL1A2/COL5A1/BMP4/FURIN/MMP2/CCL2/TGFB1/CST3/ID1	17
	2	GO:0000086	G2/M transition of mitotic cell cycle	85/3517	182/13206	4.09037e-09	1.52209e-07	1.37222e-07	MIIP/RCC2/SYF2/KHDRBS1/CLSPN/CDC7/NES/KIF14/NEK2/CENPF/RPS27A/ALMS1/CDC25A/TOPBP1/CEP135/CCNA2/PLK4/CEP72/FBXL7/SKP2/CCNB1/SLF1/CDC25C/HMMR/TUBB/TAF2/HAUS6/MELK/CEP78/CDK5RAP2/CNTRL/MASTL/CDK1/STOX1/WEE1/CKAP5/CCND1/MRE11A/CEP57/ATM/CHEK1/FOXM1/CDK2/CDK4/HMGA2/NEDD1/CIT/CENPJ/BORA/HAUS4/AJUBA/MNAT1/RAD51B/CEP152/ARPP19/CCNB2/SIN3A/FANCI/TICRR/BLM/PKMYT1/NDE1/PLK1/KDM8/NAE1/UBB/ZNF830/TUBG1/DBF4B/…	85
	2	GO:0018205	peptidyl-lysine modification	150/3517	372/13206	4.11297e-09	1.52209e-07	1.37222e-07	KDM1A/HDAC1/PHC2/CDCA8/KDM4A/NDC1/PIAS3/ARNT/SETDB1/PYGO2/TPR/PARP1/NUP133/KANSL3/RANBP2/IWS1/SAP130/HAT1/WDR75/METTL21A/HDAC4/TADA3/NUP210/XPC/CTNNB1/ACTL6A/YEATS2/RNF168/WHSC1/RNF4/NUP54/LEF1/PRDM5/XRCC4/H2AFY/BRD8/EGR1/TAF7/CDYL/NUP153/HIST1H1C/HIST1H1E/HIST1H1D/HIST1H1B/MDC1/BAG6/EHMT2/NELFE/KIAA1586/MAP3K7/HDAC2/NUP43/POM121C/TRRAP/NUP205/EZH2/PAXIP1/ELP3/WRN/EYA1/RAD21/NSMCE2/TOPORS/SMC5/PO…	150
	9	GO:0030574	collagen catabolic process	10/190	54/13206	4.14379e-09	1.46572e-06	1.22818e-06	CTSK/FAP/COL6A3/ADAMTS3/COL15A1/CTSD/MMP14/COL1A1/COL5A3/COL6A2	10
	7	GO:0003007	heart morphogenesis	25/420	199/13206	4.35416e-09	5.07515e-07	3.49007e-07	TGFB2/WNT5A/HEG1/PLXND1/HES1/MSX1/FAT4/NKX2-5/MSX2/TWIST1/DLC1/SNAI2/HAS2/COL5A1/GATA3/DKK1/ANKRD1/BMP4/NEDD4/SMAD6/FOXC2/TBX2/TGFB1/BMP7/TBX1	25
	8	GO:0042274	ribosomal small subunit biogenesis	11/206	65/13206	4.36647e-09	1.18207e-06	1.09589e-06	WDR3/DIEXF/UTP3/RRP36/LTV1/RRS1/UTP20/UTP4/TSR1/UTP6/UTP14A	11
	7	GO:0001667	ameboidal-type cell migration	31/420	294/13206	4.56058e-09	5.16388e-07	3.55108e-07	TGFB2/ROCK2/NFE2L2/GBX2/WNT5A/PLXND1/ITGA2/SPARC/EDN1/TWIST1/SEMA3D/ANGPT2/ADAM9/HAS2/CER1/GATA3/PRCP/AMOTL1/ETS1/ARHGDIB/HDAC7/STARD13/BMP4/GREM1/CIB1/FOXC2/TGFB1/ID1/TBX1/SRPX2/AMOT	31
	3	GO:0034470	ncRNA processing	71/1167	396/13206	5.05766e-09	4.63484e-06	4.45819e-06	CPSF3L/NSUN4/TRMT13/RPS27/INTS7/HEATR1/DDX1/THUMPD2/RPL31/MRPS9/SSB/RPUSD3/TSEN2/EXOSC7/RPL35A/NAF1/RPL37/SKIV2L2/DIMT1/WDR36/WDR46/MTO1/MDN1/ADAT2/TFB1M/INTS1/MRM2/DDX56/TYW1B/WBSCR22/POP7/PUS7/DCAF13/AGO2/EXOSC4/BOP1/RCL1/TEX10/GTPBP4/RPP38/BMS1/DDX21/EXOSC1/NPM3/SART1/TARBP2/POP5/NOC4L/INTS6/UTP14C/KIAA0391/NOP10/RPS27L/TBL3/RSL1D1/DUS2/KARS/MRM3/SENP3/ELAC2/UTP18/RPL17/WDR18/ADAT3/TRMT1/GTPBP…	71
	1	GO:0007188	adenylate cyclase-modulating G-protein coupled receptor signaling pathway	68/4577	110/13206	5.06596e-09	4.38662e-07	3.93475e-07	GNB1/CORT/GPR3/GRIK3/PTGFR/PRKACB/GPR52/ADORA1/CHRM3/GRM7/PTH1R/GRM2/CACNA1D/DRD3/DRD5/RXFP1/RAPGEF2/NPY1R/ADCY2/NPR3/PTGER4/PDE4D/ADRA1B/DRD1/GABBR1/HTR1B/HTR1E/CNR1/OPRM1/CRHR2/ADCY1/GNAI1/GRM3/CALCR/GPR37/GRM8/CHRM2/HTR5A/ADRA1A/ADCY8/GNAQ/ADRA2A/GRK5/GPR26/RIC8A/CHRM4/DRD2/ADGRD1/HTR2A/GNG2/CHRM5/ADCY9/ADCY7/GNAO1/SSTR2/ADCYAP1/GNAL/MC4R/GALR1/APLP1/GHRH/GNAS/HRH3/OPRL1/GNAZ/MCHR1/HTR2C/GPR101	68
	7	GO:0010631	epithelial cell migration	25/420	201/13206	5.3592e-09	5.89959e-07	4.05701e-07	TGFB2/ROCK2/NFE2L2/WNT5A/PLXND1/ITGA2/SPARC/EDN1/ANGPT2/ADAM9/HAS2/GATA3/PRCP/AMOTL1/ETS1/HDAC7/STARD13/BMP4/GREM1/CIB1/FOXC2/TGFB1/ID1/SRPX2/AMOT	25
	9	GO:0048514	blood vessel morphogenesis	24/190	412/13206	5.50056e-09	1.70242e-06	1.42653e-06	ECM1/PTGS2/CYP1B1/EPAS1/ACVR1/FAP/CALCRL/PDGFRA/EDNRA/ERAP1/TGFBI/FOXC1/ADGRA2/COL15A1/KLF4/ENG/WNT11/DCN/MMP14/SIX1/STRA6/TNFSF12/TMEM100/GATA6	24
	1	GO:0050803	regulation of synapse structure or activity	66/4577	106/13206	5.57765e-09	4.7518e-07	4.26231e-07	CLSTN1/CDC42/ADGRB2/AMIGO1/CHRNB2/DISC1/NRXN1/CTNNA2/LRRTM1/CAMK1/WNT7A/COLQ/ROBO2/EPHB1/CLSTN2/SLITRK3/NLGN1/IL1RAP/MEF2C/LRRTM2/SYNGAP1/ADGRB3/CAMK2B/PPP1R9A/RELN/UBE2V2/ADGRB1/LRRC24/LINGO2/NTRK2/DAB2IP/GRIN1/ANAPC2/C1QL3/LRRTM3/SLIT1/NEURL1/BDNF/FLRT1/DRD2/IL10RA/LRTM2/CLSTN3/AMIGO2/CUX2/SLITRK1/SLITRK6/SLITRK5/NRXN3/FLRT2/NTRK3/STX1B/CBLN1/ASIC2/CBLN2/ADGRL1/DMPK/LRRC4B/APP/SHANK3/FRMPD4/NLG…	66
	1	GO:0060079	excitatory postsynaptic potential	37/4577	49/13206	5.88255e-09	4.932e-07	4.42395e-07	DVL1/PRKCZ/ADORA1/NRXN1/RAB3GAP1/WNT7A/NLGN1/SNCA/PPP3CA/MEF2C/RIMS1/GRIK2/OPRM1/STX1A/PPP1R9A/RELN/DGKI/CDK5/PTK2B/RIMS2/GRIN1/PTEN/LRRK2/CUX2/CHRNA3/GRIN2A/STX1B/DLG4/HCRT/CELF4/DMPK/SLC17A7/SHANK1/MAPK8IP2/SHANK3/NLGN3/MECP2	37
	4	GO:0045087	innate immune response	66/847	490/13206	6.15367e-09	1.33165e-05	1.24855e-05	IFNLR1/SMPDL3B/PTAFR/LCK/PSMA5/S100A14/ADAR/CD1D/IKBKE/CD55/CR2/IRF6/EPRS/PSME4/NMI/IFIH1/TDGF1/MST1R/PRKCD/UBE2K/TEC/HERC5/UBE2D3/TLR3/POLR3G/ANKHD1/IRF4/RIPK1/HLA-F/AIF1/PSMB8/PSMB9/MB21D1/CARD11/CCL26/CLU/GSDMD/DDX58/SYK/TRIM14/PSMD5/POLR3A/TRIM22/PTPN6/CYP27B1/IRAK3/OAS3/HMGB1/PSME2/PSMC6/ISG20/PYCARD/TNK1/PSMD11/IFI35/TRIM25/UNC13D/SERPINB4/C3/ICAM3/NCR1/MX2/MX1/USP18/APOBEC3B/APOBEC3D	66
	7	GO:0036293	response to decreased oxygen levels	29/420	266/13206	6.83541e-09	7.09389e-07	4.8783e-07	PLOD1/LMNA/TGFB2/CAPN2/NFE2L2/ITPR1/OXTR/FAM162A/PLOD2/PRKAA1/ITGA2/EDN1/TWIST1/AQP1/ANGPT2/PLAT/ANKRD1/LDHA/NOX4/ETS1/HSP90B1/ANG/PGF/MMP2/CCL2/ANGPTL4/TGFB1/CST3/BMP7	29
	7	GO:0090132	epithelium migration	25/420	204/13206	7.27967e-09	7.09389e-07	4.8783e-07	TGFB2/ROCK2/NFE2L2/WNT5A/PLXND1/ITGA2/SPARC/EDN1/ANGPT2/ADAM9/HAS2/GATA3/PRCP/AMOTL1/ETS1/HDAC7/STARD13/BMP4/GREM1/CIB1/FOXC2/TGFB1/ID1/SRPX2/AMOT	25
	7	GO:0090287	regulation of cellular response to growth factor stimulus	25/420	204/13206	7.27967e-09	7.09389e-07	4.8783e-07	WNT5A/HES1/MSX1/SPRY1/HHIP/DAB2/MSX2/RUNX2/CAV2/CER1/CDKN2B/GATA3/DKK1/MYOF/HTRA1/FZD4/CD63/SPRY2/BMP4/GREM1/NEDD4/SMAD6/TGFB1I1/SOST/TGFB1	25
	1	GO:0030003	cellular cation homeostasis	202/4577	421/13206	7.33738e-09	6.05564e-07	5.43184e-07	GNB1/UTS2/ATP13A2/HCRTR1/ATP6V0B/PTGER3/PTGFR/SV2A/TMCO1/ATP1B1/SLC9C2/KISS1/SLC30A10/ARF1/AGT/EGLN1/DISC1/RYR2/ATP6V1C2/KCNK3/TMEM178A/SLC8A1/PRKCE/CALM2/SLC4A5/SLC9A2/SLC4A10/SLC40A1/ABCB6/SLC4A3/ERFE/ATP2B2/PTH1R/ATP6V1A/DRD3/GATA2/RAB7A/ATP2C1/TF/TRPC1/SLC9A9/ATP13A4/TFRC/TMEM175/SLC26A1/DRD5/CCKAR/STIM2/SLC4A4/SNCA/RAP1GDS1/ANK2/CAMK2D/TRPC3/CLCN3/RXFP3/PTGER4/PDE4D/TRPC7/NDFIP1/ATOX1/ADRA1B…	202
	7	GO:0030335	positive regulation of cell migration	33/420	334/13206	7.36336e-09	7.09389e-07	4.8783e-07	TGFB2/ROCK2/NFE2L2/FN1/WNT5A/PDGFC/DAB2/ITGA2/PDGFRB/SPARC/EDN1/GPER1/EGFR/SEMA3D/SERPINE1/ADAM9/SNAI2/HAS2/CD274/GATA3/NOX4/AMOTL1/ETS1/HDAC7/IRS2/BMP4/PGF/CIB1/FOXC2/CCL2/PLVAP/TGFB1/SRPX2	33
	7	GO:0060393	regulation of pathway-restricted SMAD protein phosphorylation	13/420	53/13206	7.48671e-09	7.09389e-07	4.8783e-07	TGFB2/LEFTY2/DAB2/HFE/BMP1/GDF6/DKK1/BMP4/GREM1/SMAD6/GDF15/TGFB1/BMP7	13
	1	GO:0051650	establishment of vesicle localization	117/4577	219/13206	7.54103e-09	6.12795e-07	5.49671e-07	PRKCZ/PINK1/TRAPPC3/RIMS3/FNBP1L/RAP1A/SYT11/KIFAP3/CNIH3/SNAP47/ARF1/OTOF/RAB1A/TGFA/DCTN1/CLASP1/RAB3GAP1/BBS5/WNT7A/RAB5A/CLASP2/GORASP1/MYRIP/COL7A1/CADPS/ARL6/PFN2/NLGN1/CPLX1/SNCA/AP1AR/BBS7/AP3S1/KIF3A/SAR1B/GRIA1/CPLX2/CANX/DTNBP1/BTBD9/RIMS1/STX11/SYTL3/PARK2/STX1A/PCLO/DYNC1I1/BRAF/CDK5/DPYSL2/AP3M2/RIMS2/TRAPPC9/SH3GL2/STXBP1/DNM1/GOLGA2/BLOC1S2/GBF1/SYT9/CD59/SYT13/SYT7/MAP4K2/CNIH2/S…	117
	7	GO:0040017	positive regulation of locomotion	34/420	352/13206	7.69713e-09	7.09389e-07	4.8783e-07	TGFB2/ROCK2/NFE2L2/FN1/WNT5A/PDGFC/DAB2/ITGA2/PDGFRB/SPARC/EDN1/GPER1/TWIST1/EGFR/SEMA3D/SERPINE1/ADAM9/SNAI2/HAS2/CD274/GATA3/NOX4/AMOTL1/ETS1/HDAC7/IRS2/BMP4/PGF/CIB1/FOXC2/CCL2/PLVAP/TGFB1/SRPX2	34
	7	GO:0051272	positive regulation of cellular component movement	34/420	352/13206	7.69713e-09	7.09389e-07	4.8783e-07	TGFB2/ROCK2/NFE2L2/FN1/WNT5A/PDGFC/DAB2/ITGA2/PDGFRB/SPARC/EDN1/GPER1/TWIST1/EGFR/SEMA3D/SERPINE1/ADAM9/SNAI2/HAS2/CD274/GATA3/NOX4/AMOTL1/ETS1/HDAC7/IRS2/BMP4/PGF/CIB1/FOXC2/CCL2/PLVAP/TGFB1/SRPX2	34
	7	GO:0001503	ossification	32/420	318/13206	8.04597e-09	7.24686e-07	4.9835e-07	TGFB2/COL5A2/WNT5A/WWTR1/BMPR1B/FAT4/SPARC/MSX2/RUNX2/UFL1/TWIST1/EGFR/CDK6/DLX5/BMP1/SNAI2/CTHRC1/CER1/KAZALD1/HDAC7/BMP4/GREM1/SMAD6/ITGA11/CHSY1/MMP2/FOXC2/SOST/TGFB1/ID1/CYP24A1/BMP7	32
	2	GO:0051783	regulation of nuclear division	70/3517	143/13206	8.51083e-09	3.12743e-07	2.81949e-07	CEP85/RCC1/CDC20/CDC14A/TPR/NEK2/CENPF/GEN1/BUB1/IL1A/TACC3/CENPE/EGF/MAD2L1/ANAPC10/RAD1/CCNB1/SLF1/H2AFY/CDC23/CDC25C/PHIP/TTK/FBXO5/MAD1L1/ANLN/CHMP4C/FBXO43/MTBP/NSMCE2/SMC5/CDC26/NEK6/KIF20B/KIF11/FGF8/BUB3/MKI67/CDCA5/LRP5/ATM/ZW10/CHEK1/PHB2/ESPL1/USP44/KNTC1/RB1/BORA/PCID2/PRMT5/DLGAP5/XRCC3/BUB1B/NUSAP1/PKMYT1/PLK1/CSNK2A2/CDC6/CDC27/ANAPC11/NDC80/CHMP1B/PSMG2/DAPK3/CALR/CHMP2A/UBE2C/AUR…	70
	9	GO:0044243	multicellular organism catabolic process	10/190	58/13206	8.59618e-09	2.3649e-06	1.98164e-06	CTSK/FAP/COL6A3/ADAMTS3/COL15A1/CTSD/MMP14/COL1A1/COL5A3/COL6A2	10
	2	GO:0000226	microtubule cytoskeleton organization	154/3517	388/13206	9.17936e-09	3.3495e-07	3.01969e-07	PEX14/CROCC/CEP85/RCC1/KIF2C/STIL/SSX2IP/SASS6/CDC14A/GPSM2/PSRC1/SLC16A1/ARHGEF2/CEP350/TPR/ASPM/NAV1/NEK2/GEN1/CENPA/WDR43/EML4/CEP68/FIGN/SGO1/PDCD6IP/MLH1/CTNNB1/ULK4/ATXN7/PHLDB2/SPICE1/DLG1/TACC3/RNF4/CC2D2A/CEP135/PKD2/PLK4/CEP72/CETN3/EFNA5/KIF20A/SPDL1/NPM1/TUBB/KIFC1/TTK/KATNA1/FBXO5/EZR/DNAAF5/FIGNL1/XRCC2/EYA1/CHMP4C/PTK2/HAUS6/KIF24/CDK5RAP2/NEK6/ABL1/ARMC4/CDK1/KIF11/LZTS2/SLK/WEE1/…	154
	2	GO:0007077	mitotic nuclear envelope disassembly	30/3517	44/13206	9.73751e-09	3.5285e-07	3.18106e-07	NDC1/TPR/NUP133/RANBP2/NUP210/NUP54/CCNB1/NUP153/NUP43/POM121C/NUP205/NEK6/NUP214/CDK1/NUP98/NUP160/BANF1/AAAS/NUP107/NUP37/NUP58/NEK9/VRK1/CCNB2/PLK1/NUP88/NUP85/NUP62/RAE1/NUP50	30
	1	GO:0006873	cellular ion homeostasis	206/4577	432/13206	9.76815e-09	7.79379e-07	6.99094e-07	GNB1/UTS2/ATP13A2/HCRTR1/ATP6V0B/PTGER3/PTGFR/SV2A/TMCO1/ATP1B1/SLC9C2/XPR1/KISS1/SLC30A10/ARF1/AGT/EGLN1/DISC1/RYR2/ATP6V1C2/KCNK3/TMEM178A/SLC8A1/PRKCE/CALM2/SLC4A5/SLC9A2/SLC4A10/SLC40A1/ABCB6/SLC4A3/ERFE/ATP2B2/PTH1R/ATP6V1A/DRD3/GATA2/RAB7A/ATP2C1/TF/TRPC1/SLC9A9/ATP13A4/TFRC/TMEM175/SLC26A1/DRD5/CCKAR/STIM2/SLC4A4/SNCA/RAP1GDS1/ANK2/CAMK2D/TRPC3/CLCN3/RXFP3/PTGER4/PDE4D/TRPC7/NDFIP1/ATOX1/A…	206
	1	GO:0007187	G-protein coupled receptor signaling pathway, coupled to cyclic nucleotide second messenger	74/4577	124/13206	9.90481e-09	7.79379e-07	6.99094e-07	GNB1/CORT/HTR6/GPR3/GRIK3/PTGFR/PRKACB/GPR52/ADORA1/AGT/CHRM3/GRM7/PTH1R/GRM2/CACNA1D/DRD3/GPR149/DRD5/RXFP1/RAPGEF2/NPY1R/MTNR1A/ADCY2/NPR3/PTGER4/PDE4D/ADRA1B/DRD1/GABBR1/HTR1B/HTR1E/CNR1/OPRM1/CRHR2/ADCY1/GNAI1/GRM3/CALCR/GPR37/GRM8/CHRM2/HTR5A/ADRA1A/ADCY8/GNAQ/ADRA2A/GRK5/GPR26/RIC8A/CHRM4/DRD2/ADGRD1/HTR2A/SSTR1/GNG2/CHRM5/ADCY9/ADCY7/GNAO1/MC1R/SSTR2/ADCYAP1/GNAL/MC4R/GALR1/APLP1/GHRH/GNAS…	74
	1	GO:0051965	positive regulation of synapse assembly	41/4577	57/13206	1.00337e-08	7.79379e-07	6.99094e-07	CLSTN1/ADGRB2/AMIGO1/NRXN1/LRRTM1/WNT7A/EPHB1/CLSTN2/SLITRK3/NLGN1/IL1RAP/LRRTM2/ADGRB3/UBE2V2/ADGRB1/LRRC24/LINGO2/NTRK2/LRRTM3/BDNF/FLRT1/LRTM2/CLSTN3/AMIGO2/CUX2/SLITRK1/SLITRK6/SLITRK5/NRXN3/FLRT2/NTRK3/CBLN1/ASIC2/CBLN2/ADGRL1/LRRC4B/NLGN3/BHLHB9/SLITRK4/SLITRK2/MECP2	41
	2	GO:0051052	regulation of DNA metabolic process	131/3517	319/13206	1.07277e-08	3.86049e-07	3.48037e-07	DFFA/KDM1A/ID3/RPA2/EYA3/USP1/CDC7/SETDB1/NUCKS1/NEK2/NVL/PARP1/MSH6/CCT4/GLI2/ZRANB3/FIGN/XRCC5/MLH1/CTNNB1/PPP4R2/POLQ/RFC4/RNF168/WHSC1/PDS5A/FAM175A/MSH3/SLF1/NPM1/UIMC1/DEK/GMNN/EHMT2/RNF8/BMP5/GJA1/EYA4/MAP3K4/FIGNL1/RFC2/POT1/PAXIP1/ESCO2/EYA1/DSCC1/HSF1/UHRF2/STOML2/EXOSC3/TTF1/FBXO18/CDK1/DNA2/TET1/STOX1/OBFC1/SMC3/MGMT/E2F8/NAT10/OTUB1/CLCF1/RNF169/RPS3/MRE11A/KDM4D/ATM/H2AFX/CHEK1/FOXM…	131
	2	GO:0006405	RNA export from nucleus	58/3517	112/13206	1.19314e-08	4.26425e-07	3.84437e-07	SRSF4/KHDRBS1/MAGOH/NDC1/RBM8A/TPR/ZC3H11A/NUP133/CPSF3/SRSF7/RANBP2/IWS1/POLR2D/NUP210/RPSA/THOC7/SLBP/NUP54/THOC3/NUP153/CDC40/NUP43/POM121C/SHFM1/NUP205/ZC3H3/CPSF1/GLE1/NUP214/NUP98/NUP160/BUD13/AAAS/HNRNPA1/NUP107/NUP37/SRSF9/NUP58/CPSF2/RNPS1/THOC6/SMG6/NUP88/NUP85/EIF4A3/ALYREF/DDX39A/UPF1/NUP62/U2AF2/NXT1/RAE1/RANBP1/THOC5/POLDIP3/NUP50/NUP62CL/RBMX2	58
	7	GO:0010595	positive regulation of endothelial cell migration	14/420	65/13206	1.21182e-08	1.04515e-06	7.18725e-07	ROCK2/NFE2L2/WNT5A/SPARC/EDN1/GATA3/AMOTL1/ETS1/HDAC7/BMP4/CIB1/FOXC2/TGFB1/SRPX2	14
	7	GO:0061448	connective tissue development	24/420	194/13206	1.21314e-08	1.04515e-06	7.18725e-07	PAX7/PRRX1/TGFB2/EFEMP1/WNT5A/MSX1/BMPR1B/PDGFRB/MSX2/EDN1/RUNX2/BMP1/SNAI2/GDF6/CER1/COL5A1/RELA/LUM/BMP4/GREM1/CHSY1/FOXC2/TGFB1/BMP7	24
	2	GO:0000732	strand displacement	21/3517	26/13206	1.25811e-08	4.46586e-07	4.02613e-07	EXO1/BARD1/XRCC2/WRN/RMI1/DNA2/MRE11A/ATM/RAD51AP1/BRCA2/RAD51B/XRCC3/RAD51/BLM/RMI2/PALB2/TOP3A/BRCA1/RAD51C/BRIP1/RBBP8	21
	7	GO:0010632	regulation of epithelial cell migration	21/420	151/13206	1.25833e-08	1.06102e-06	7.29636e-07	TGFB2/ROCK2/NFE2L2/WNT5A/ITGA2/SPARC/EDN1/ANGPT2/ADAM9/HAS2/GATA3/PRCP/AMOTL1/ETS1/HDAC7/STARD13/BMP4/CIB1/FOXC2/TGFB1/SRPX2	21
	4	GO:0032103	positive regulation of response to external stimulus	33/847	173/13206	1.30311e-08	1.87995e-05	1.76263e-05	ARTN/S100A14/VAMP8/CXCR2/IL17RB/CXCL6/PF4/CXCL5/CXCL3/FGF2/TLR3/KLKB1/AIF1/PLA2G7/CCL26/MET/RARRES2/IDO1/CXCL12/STX3/CYP27B1/HMGB1/TNFSF11/GPRC5B/SERPINF2/TMEM102/TNFRSF11A/C3/KLK5/KLK7/NLRP12/RAC2/FGF16	33
	7	GO:0001666	response to hypoxia	28/420	258/13206	1.38545e-08	1.14386e-06	7.86605e-07	PLOD1/LMNA/TGFB2/CAPN2/NFE2L2/ITPR1/FAM162A/PLOD2/PRKAA1/ITGA2/EDN1/TWIST1/AQP1/ANGPT2/PLAT/ANKRD1/LDHA/NOX4/ETS1/HSP90B1/ANG/PGF/MMP2/CCL2/ANGPTL4/TGFB1/CST3/BMP7	28
	1	GO:0050905	neuromuscular process	55/4577	85/13206	1.45364e-08	1.11277e-06	9.98144e-07	DVL1/KCNAB2/CAMTA1/GPR88/TNR/KCNH1/UCN/NRXN1/CTNNA2/SCN1A/PNKD/ATP2B2/DRD3/FGF12/UCHL1/POU4F2/GLRB/GLRA1/DRD1/CLIC5/PARK2/NEFL/NRG1/POMK/PENK/AGTPBP1/NR4A3/GRIN3A/GRIN1/PCDH15/CDH23/PTEN/NKX6-2/DRD2/KCNA1/ATP8A2/POU4F1/SLITRK6/JPH4/HERC1/GRIN2A/CLN3/PRRT2/JPH3/ABR/PAFAH1B1/DLG4/CNTNAP1/CACNA1A/GRIN2D/SHANK1/APP/BCR/RBFOX2/MECP2	55
	2	GO:0022616	DNA strand elongation	23/3517	30/13206	1.51657e-08	5.34694e-07	4.82046e-07	DCLRE1B/NUCKS1/PARP1/RFC4/PRIM2/POLD2/POT1/GINS4/DNA2/FEN1/POLA2/POLD3/MRE11A/PRIM1/RFC3/GINS3/GINS2/RNASEH2A/LIG1/POLD1/PCNA/GINS1/POLA1	23
	7	GO:0060389	pathway-restricted SMAD protein phosphorylation	13/420	56/13206	1.54174e-08	1.24692e-06	8.57481e-07	TGFB2/LEFTY2/DAB2/HFE/BMP1/GDF6/DKK1/BMP4/GREM1/SMAD6/GDF15/TGFB1/BMP7	13
	7	GO:0051216	cartilage development	21/420	153/13206	1.59599e-08	1.25848e-06	8.65429e-07	PAX7/PRRX1/TGFB2/EFEMP1/WNT5A/MSX1/BMPR1B/MSX2/EDN1/RUNX2/BMP1/SNAI2/GDF6/CER1/RELA/LUM/BMP4/GREM1/CHSY1/TGFB1/BMP7	21
	7	GO:0055123	digestive system development	18/420	113/13206	1.61955e-08	1.25848e-06	8.65429e-07	TGFB2/COL3A1/OXTR/WNT5A/HES1/FAT4/PDGFC/FOXF2/CDKN1A/PRDM1/EGFR/BARX1/GATA3/KLF5/BMP4/FOXL1/TBX2/TGFB1	18
	2	GO:0010212	response to ionizing radiation	66/3517	134/13206	1.65172e-08	5.78433e-07	5.21478e-07	KDM1A/EYA3/RAD54L/IFI16/NUCKS1/PARP1/XRCC5/NHEJ1/FANCD2/TOPBP1/ECT2/RNF168/FAM175A/SFRP2/RAD1/ERCC8/XRCC4/EGR1/UIMC1/MAPK14/RNF8/FIGNL1/XRCC2/PAXIP1/WRN/SFRP1/PRKDC/EYA1/EEF1D/SWI5/NET1/MGMT/RRM1/TMEM109/CCND1/KDM4D/YAP1/ATM/H2AFX/RHNO1/RAD51AP1/HMGA2/IKBIP/BRCA2/RAD51B/XRCC3/MTA1/RAD51/PML/POLG/TICRR/BLM/RFWD3/CYBA/TP53/BRCA1/RAD51C/TLK2/STK11/DNM2/BABAM1/ERCC1/BAX/CHEK2/DMC1/XRCC6	66
	1	GO:0055080	cation homeostasis	222/4577	474/13206	1.74158e-08	1.304e-06	1.16967e-06	GNB1/UTS2/ATP13A2/HCRTR1/ATP6V0B/PTGER3/PTGFR/SV2A/TMCO1/ATP1B1/SLC9C2/ADORA1/KISS1/SLC30A10/ARF1/AGT/EGLN1/DISC1/RYR2/ATP6V1C2/KCNK3/TMEM178A/SLC8A1/PRKCE/CALM2/SFXN5/SLC4A5/SLC9A2/SLC4A10/SCN7A/SLC40A1/ABCB6/SLC4A3/ERFE/ATP2B2/PTH1R/ATP6V1A/DRD3/GATA2/RAB7A/ATP2C1/TF/TRPC1/SLC9A9/ATP13A4/TFRC/TMEM175/SLC26A1/DRD5/FBXL5/CCKAR/STIM2/SLC4A4/SNCA/RAP1GDS1/ANK2/CAMK2D/TRPC3/CLCN3/RXFP3/PTGER4/PDE4D/…	222
	7	GO:0045765	regulation of angiogenesis	22/420	168/13206	1.74454e-08	1.32954e-06	9.14295e-07	NPPB/ROCK2/NFE2L2/WNT5A/PLXND1/SPARC/TWIST1/AQP1/SERPINE1/ANGPT2/ETS1/HDAC7/STARD13/PGF/GREM1/CIB1/FOXC2/CCL2/ANGPTL4/ID1/SRPX2/AMOT	22
	1	GO:0050770	regulation of axonogenesis	89/4577	158/13206	1.75282e-08	1.304e-06	1.16967e-06	DAB1/BARHL2/AMIGO1/NGF/SEMA6C/SEMA4A/TNR/CNTN2/PLXNA2/DISC1/RTN4/SEMA4F/TTL/TBR1/CHN1/BMPR2/STK25/WNT7A/SEMA3B/ROBO2/GSK3B/PLXNA1/SKIL/SLIT2/RUFY3/SPP1/MAP1B/FSTL4/SLIT3/SYNGAP1/VEGFA/SEMA3C/SEMA3E/NRCAM/IFRD1/PLXNA4/BRAF/CDK5/NEFL/DPYSL2/NRG1/NTRK2/OLFM1/GRIN1/ANAPC2/NRP1/RET/PTEN/SLIT1/ZFYVE27/SEMA4G/SHTN1/BDNF/LRRC4C/TPBGL/PTPRO/RAB21/PLXNC1/SEMA6D/RAB11A/MAP2K1/ISLR2/SEMA7A/LINGO1/NTRK3/MT3/P…	89
	2	GO:0006406	mRNA export from nucleus	53/3517	100/13206	1.79758e-08	6.21178e-07	5.60014e-07	SRSF4/MAGOH/NDC1/RBM8A/TPR/ZC3H11A/NUP133/CPSF3/SRSF7/RANBP2/IWS1/POLR2D/NUP210/THOC7/SLBP/NUP54/THOC3/NUP153/CDC40/NUP43/POM121C/SHFM1/NUP205/ZC3H3/CPSF1/GLE1/NUP214/NUP98/NUP160/BUD13/AAAS/NUP107/NUP37/SRSF9/NUP58/CPSF2/RNPS1/THOC6/SMG6/NUP88/NUP85/EIF4A3/ALYREF/DDX39A/UPF1/NUP62/U2AF2/NXT1/RAE1/THOC5/POLDIP3/NUP50/RBMX2	53
	2	GO:0071427	mRNA-containing ribonucleoprotein complex export from nucleus	53/3517	100/13206	1.79758e-08	6.21178e-07	5.60014e-07	SRSF4/MAGOH/NDC1/RBM8A/TPR/ZC3H11A/NUP133/CPSF3/SRSF7/RANBP2/IWS1/POLR2D/NUP210/THOC7/SLBP/NUP54/THOC3/NUP153/CDC40/NUP43/POM121C/SHFM1/NUP205/ZC3H3/CPSF1/GLE1/NUP214/NUP98/NUP160/BUD13/AAAS/NUP107/NUP37/SRSF9/NUP58/CPSF2/RNPS1/THOC6/SMG6/NUP88/NUP85/EIF4A3/ALYREF/DDX39A/UPF1/NUP62/U2AF2/NXT1/RAE1/THOC5/POLDIP3/NUP50/RBMX2	53
	1	GO:0050807	regulation of synapse organization	63/4577	102/13206	1.93524e-08	1.41971e-06	1.27347e-06	CLSTN1/CDC42/ADGRB2/AMIGO1/CHRNB2/DISC1/NRXN1/CTNNA2/LRRTM1/CAMK1/WNT7A/COLQ/ROBO2/EPHB1/CLSTN2/SLITRK3/NLGN1/IL1RAP/MEF2C/LRRTM2/ADGRB3/CAMK2B/PPP1R9A/RELN/UBE2V2/ADGRB1/LRRC24/LINGO2/NTRK2/DAB2IP/GRIN1/ANAPC2/C1QL3/LRRTM3/SLIT1/NEURL1/BDNF/FLRT1/DRD2/IL10RA/LRTM2/CLSTN3/AMIGO2/CUX2/SLITRK1/SLITRK6/SLITRK5/NRXN3/FLRT2/NTRK3/CBLN1/ASIC2/CBLN2/ADGRL1/DMPK/LRRC4B/SHANK3/FRMPD4/NLGN3/BHLHB9/SLITRK4/…	63
	2	GO:0071158	positive regulation of cell cycle arrest	45/3517	80/13206	1.94592e-08	6.68015e-07	6.02239e-07	BTG2/RPS27A/CNOT11/CNOT9/CNOT10/TFDP2/PKD2/CCNB1/CDC25C/CNOT8/NPM1/CNOT6/PLAGL1/CASP2/UHRF2/CDK1/TNKS1BP1/ATM/ZNF385A/CDK2/HMGA2/E2F7/CRADD/TRIAP1/CENPJ/TFDP1/PML/CNOT1/E2F4/TP53/UBB/CRLF3/BRCA1/ARID3A/CARM1/UBA52/BAX/PRMT1/MED25/PCNA/E2F1/AURKA/CHEK2/EP300/GTSE1	45
	7	GO:0010594	regulation of endothelial cell migration	17/420	102/13206	2.02536e-08	1.51443e-06	1.04144e-06	ROCK2/NFE2L2/WNT5A/SPARC/EDN1/ANGPT2/GATA3/PRCP/AMOTL1/ETS1/HDAC7/STARD13/BMP4/CIB1/FOXC2/TGFB1/SRPX2	17
	1	GO:0097485	neuron projection guidance	110/4577	206/13206	2.18129e-08	1.5783e-06	1.41571e-06	DVL1/EPHA8/USP33/SEMA6C/EFNA3/SEMA4A/TNR/LHX9/NFASC/CNTN2/PLXNA2/KIF26B/GDF7/SOS1/NRXN1/SPTBN1/SEMA4F/KIF5C/TBR1/CHN1/BMPR2/KLF7/GPC1/CHL1/CNTN4/CELSR3/SEMA3B/ROBO2/ALCAM/GAP43/PLXNA1/EPHB1/SIAH2/CRMP1/SLIT2/APBB2/EPHA5/UNC5C/POU4F2/ISL1/SLIT3/UNC5A/RANBP9/VEGFA/FYN/ISPD/SEMA3C/SEMA3E/RELN/NRCAM/PLXNA4/CDK5/SHH/DPYSL2/NFIB/NR4A3/SPTAN1/NRP1/ANK3/LGI1/SLIT1/SEMA4G/DPYSL4/HRAS/BDNF/B4GAT1/SPTBN2/TP…	110
	9	GO:0001525	angiogenesis	21/190	344/13206	2.37702e-08	5.88551e-06	4.9317e-06	ECM1/PTGS2/CYP1B1/EPAS1/ACVR1/FAP/CALCRL/PDGFRA/EDNRA/ERAP1/TGFBI/FOXC1/ADGRA2/COL15A1/KLF4/ENG/DCN/MMP14/TNFSF12/TMEM100/GATA6	21
	7	GO:0048762	mesenchymal cell differentiation	22/420	172/13206	2.69622e-08	1.97086e-06	1.35532e-06	TGFB2/GBX2/WNT5A/WWTR1/HES1/MSX1/DAB2/MSX2/FOXF2/EDN1/TWIST1/SEMA3D/SNAI2/RDH10/HAS2/BMP4/GREM1/TGFB1I1/FOXC2/TGFB1/BMP7/TBX1	22
	1	GO:0098771	inorganic ion homeostasis	226/4577	486/13206	2.71657e-08	1.93905e-06	1.7393e-06	GNB1/UTS2/ATP13A2/HCRTR1/ATP6V0B/PTGER3/PTGFR/SV2A/TMCO1/ATP1B1/SLC9C2/XPR1/ADORA1/KISS1/SLC30A10/ARF1/AGT/EGLN1/DISC1/RYR2/ATP6V1C2/KCNK3/TMEM178A/SLC8A1/PRKCE/CALM2/SFXN5/SLC4A5/SLC9A2/SLC4A10/SCN7A/SLC40A1/ABCB6/SLC4A3/ERFE/ATP2B2/PTH1R/ATP6V1A/DRD3/GATA2/RAB7A/ATP2C1/TF/TRPC1/SLC9A9/ATP13A4/TFRC/TMEM175/SLC26A1/DRD5/FBXL5/CCKAR/STIM2/SLC4A4/SNCA/RAP1GDS1/ANK2/CAMK2D/TRPC3/CLCN3/RXFP3/PTGER4/P…	226
	7	GO:0048565	digestive tract development	17/420	104/13206	2.73523e-08	1.97086e-06	1.35532e-06	TGFB2/COL3A1/OXTR/WNT5A/HES1/FAT4/PDGFC/FOXF2/CDKN1A/PRDM1/EGFR/GATA3/KLF5/BMP4/FOXL1/TBX2/TGFB1	17
	1	GO:0051963	regulation of synapse assembly	48/4577	72/13206	2.91842e-08	2.05535e-06	1.84362e-06	CLSTN1/ADGRB2/AMIGO1/CHRNB2/NRXN1/LRRTM1/WNT7A/COLQ/ROBO2/EPHB1/CLSTN2/SLITRK3/NLGN1/IL1RAP/MEF2C/LRRTM2/ADGRB3/PPP1R9A/UBE2V2/ADGRB1/LRRC24/LINGO2/NTRK2/GRIN1/LRRTM3/SLIT1/BDNF/FLRT1/LRTM2/CLSTN3/AMIGO2/CUX2/SLITRK1/SLITRK6/SLITRK5/NRXN3/FLRT2/NTRK3/CBLN1/ASIC2/CBLN2/ADGRL1/LRRC4B/NLGN3/BHLHB9/SLITRK4/SLITRK2/MECP2	48
	7	GO:0035239	tube morphogenesis	30/420	301/13206	2.98177e-08	2.11013e-06	1.45109e-06	TGFB2/GBX2/WNT5A/PLXND1/ETV5/HES1/SPRY1/FAT4/HHIP/NKX2-5/MSX2/EDN1/TWIST1/EGFR/DLC1/RDH10/CTHRC1/GATA3/STARD13/SPRY2/BMP4/PGF/GREM1/FOXC2/WNK4/TBX2/TGFB1/TGM2/BMP7/TBX1	30
	7	GO:0044236	multicellular organism metabolic process	17/420	105/13206	3.16973e-08	2.2038e-06	1.5155e-06	COL3A1/COL5A2/PPARG/COL8A1/P3H2/ITGA2/PDGFRB/COL12A1/COL1A2/COL5A1/BMP4/FURIN/MMP2/CCL2/TGFB1/CST3/ID1	17
	7	GO:0048863	stem cell differentiation	20/420	145/13206	3.23531e-08	2.21061e-06	1.52018e-06	TGFB2/NFE2L2/GBX2/HES1/MSX1/NKX2-5/MSX2/EDN1/RUNX2/TWIST1/SEMA3D/CDK6/SNAI2/RDH10/A2M/GREM1/FOXC2/MEOX1/TBX2/TBX1	20
	2	GO:0006271	DNA strand elongation involved in DNA replication	19/3517	23/13206	3.24031e-08	1.09792e-06	9.8981e-07	PARP1/RFC4/PRIM2/POLD2/GINS4/DNA2/FEN1/POLA2/POLD3/PRIM1/RFC3/GINS3/GINS2/RNASEH2A/LIG1/POLD1/PCNA/GINS1/POLA1	19
	2	GO:0006297	nucleotide-excision repair, DNA gap filling	19/3517	23/13206	3.24031e-08	1.09792e-06	9.8981e-07	RPA2/RPS27A/RFC4/RFC1/RPA3/POLD2/RFC2/POLD3/RFC5/POLE/RFC3/RPA1/UBB/LIG3/UBA52/XRCC1/LIG1/POLD1/PCNA	19
	7	GO:0060349	bone morphogenesis	14/420	70/13206	3.32089e-08	2.23063e-06	1.53395e-06	PAPPA2/MSX1/BMPR1B/MSX2/RUNX2/TWIST1/DLX5/INSIG1/HAS2/CER1/FREM1/BMP4/CHSY1/TGFB1	14
	1	GO:0007411	axon guidance	109/4577	205/13206	3.414e-08	2.37273e-06	2.12831e-06	DVL1/EPHA8/USP33/SEMA6C/EFNA3/SEMA4A/TNR/LHX9/NFASC/CNTN2/PLXNA2/KIF26B/GDF7/SOS1/NRXN1/SPTBN1/SEMA4F/KIF5C/TBR1/CHN1/BMPR2/KLF7/GPC1/CHL1/CNTN4/CELSR3/SEMA3B/ROBO2/ALCAM/GAP43/PLXNA1/EPHB1/SIAH2/CRMP1/SLIT2/APBB2/EPHA5/UNC5C/POU4F2/ISL1/SLIT3/UNC5A/RANBP9/VEGFA/FYN/ISPD/SEMA3C/SEMA3E/RELN/NRCAM/PLXNA4/CDK5/SHH/DPYSL2/NFIB/NR4A3/SPTAN1/NRP1/ANK3/LGI1/SLIT1/SEMA4G/HRAS/BDNF/B4GAT1/SPTBN2/TPBGL/NCA…	109
	1	GO:1902803	regulation of synaptic vesicle transport	27/4577	33/13206	3.50286e-08	2.40287e-06	2.15535e-06	PINK1/RIMS3/RAP1A/SYT11/RAB3GAP1/RAB5A/PFN2/NLGN1/SNCA/BTBD9/RIMS1/PARK2/STX1A/BRAF/CDK5/RIMS2/STXBP1/DNM1/CNIH2/LRRK2/FGF14/STX1B/RAB3A/NAPA/RIMS4/SEPT5/SYN1	27
	1	GO:0014047	glutamate secretion	31/4577	40/13206	3.59179e-08	2.43229e-06	2.18174e-06	PPFIA4/ADORA1/RAB3GAP1/GLS/GRM7/GRM2/TRH/CPLX1/SNCA/NPY5R/RIMS1/STX1A/DPYSL2/SLC1A1/APBA1/NTRK2/STXBP1/SLC1A2/SYT1/PPFIA2/TRPV1/VAMP2/NF1/TSPOAP1/SLC1A6/RAB3A/PPFIA3/SLC17A7/SNAP25/HRH3/NTSR1	31
	7	GO:0002009	morphogenesis of an epithelium	38/420	449/13206	3.65902e-08	2.41678e-06	1.66196e-06	PSMB2/RHOC/TGFB2/GBX2/WNT5A/PLXND1/ETV5/HES1/SPRY1/FAT4/HHIP/DAB2/NKX2-5/MSX2/FOXF2/EDN1/TWIST1/EGFR/PLOD3/DLC1/SNAI2/RDH10/CTHRC1/COL5A1/GATA3/FZD4/STARD13/SPRY2/BMP4/PGF/GREM1/NKD1/FOXC2/WNK4/TBX2/TGFB1/TGM2/BMP7	38
	7	GO:0043583	ear development	22/420	176/13206	4.11094e-08	2.67076e-06	1.83662e-06	ECE1/PRRX1/TGFB2/GBX2/WNT5A/HES1/MSX1/FAT4/PDGFRB/SPARC/EDN1/TWIST1/DLX5/INSIG1/RDH10/CTHRC1/GATA3/SPRY2/LRP10/BMP4/TGFB1/TBX1	22
	2	GO:0007051	spindle organization	51/3517	97/13206	4.70067e-08	1.58246e-06	1.42664e-06	RCC1/CDC14A/TPR/ASPM/NEK2/MLH1/SPICE1/DLG1/RNF4/CEP72/TUBB/KIFC1/TTK/FBXO5/EZR/CHMP4C/HAUS6/NEK6/KIF11/LZTS2/CKAP5/RPS3/CHD4/RACGAP1/MZT1/PIBF1/TUBGCP3/HAUS4/KNSTRN/STARD9/TUBGCP4/KIF23/PRC1/PLK1/AURKB/SPAG5/KPNB1/BIRC5/CHMP1B/CEP192/HAUS1/HAUS8/HAUS5/CHMP2A/TPX2/MYBL2/AURKA/RANBP1/CHEK2/KIF4A/FLNA	51
	7	GO:0060840	artery development	14/420	72/13206	4.84548e-08	3.0972e-06	2.12987e-06	PRRX1/TGFB2/COL3A1/PLXND1/HES1/HPGD/LOX/PDGFRB/PRDM1/BMP4/SMAD6/FOXC2/TBX2/TBX1	14
	1	GO:0019226	transmission of nerve impulse	41/4577	59/13206	4.96463e-08	3.31939e-06	2.97745e-06	GPR88/KCNA2/TNR/NFASC/AGT/SCN3A/SCN2A/SCN1A/SCN9A/SCN7A/GRM7/KCNMB2/KCNMB3/FGF12/DRD5/CARTPT/GLRA1/DRD1/GRIK2/NRCAM/KCND2/ANK3/P2RX3/KCNA1/SCN8A/KCNMB4/CHRM5/CHRNB4/CACNG3/PAFAH1B1/HCRT/CNTNAP1/CACNG5/CACNG4/CACNA1A/SCN1B/SPTBN4/CACNG8/SOD1/CACNG2/CACNA1I	41
	1	GO:0098742	cell-cell adhesion via plasma-membrane adhesion molecules	98/4577	181/13206	5.1304e-08	3.38735e-06	3.03841e-06	CLSTN1/DAB1/AMIGO1/CADM3/NECTIN4/KIFAP3/PTPN23/CELSR3/ROBO2/CADM2/ALCAM/CD200/ATP2C1/CLSTN2/NLGN1/PCDH7/PCDH10/DCHS2/CDH18/CDH12/CDH10/CDH9/PCDHA2/PCDHA4/PCDHA5/PCDHA6/PCDHA7/PCDHA8/PCDHA9/PCDHA12/PCDHA13/PCDHAC1/PCDHAC2/PCDHB2/PCDHB3/PCDHB4/PCDHB6/PCDHB7/PCDHB8/PCDHB16/PCDHB9/PCDHB10/PCDHB12/PCDHB13/PCDHB14/PCDHB18P/PCDHB15/PCDHGA3/PCDHGA6/PCDHGA7/PCDHGB4/PCDHGB6/PCDHGA10/PCDHGC4/CDHR2/SDK1/CLDN…	98
	2	GO:0006289	nucleotide-excision repair	57/3517	113/13206	5.34025e-08	1.78625e-06	1.61036e-06	RPA2/PPIE/CHD1L/PARP1/RPS27A/ERCC3/POLR2D/COPS7B/XPC/ISY1/POLR2H/RFC4/RFC1/POLR2B/NEIL3/ERCC8/GTF2H2C/RPA3/POLD2/RFC2/FANCC/RAD23B/MMS19/POLL/DDB2/PRPF19/DDB1/POLR2G/POLD3/RFC5/POLE/BRCA2/RFC3/CUL4A/MNAT1/AQR/UBE2I/NTHL1/POLR2C/RPA1/POLR2A/TP53/UBB/ZNF830/LIG3/RBBP8/XAB2/RAD23A/UBA52/XRCC1/ERCC2/ERCC1/LIG1/POLD1/PCNA/HMGN1/EP300	57
	2	GO:0036297	interstrand cross-link repair	29/3517	44/13206	5.51288e-08	1.83224e-06	1.65183e-06	RPA2/USP1/DCLRE1B/UBE2T/NUCKS1/RPS27A/FANCL/FANCD2/ATRIP/RNF168/FANCE/RNF8/RPA3/FANCG/FANCC/DCLRE1A/RAD51AP1/FANCM/XRCC3/FANCI/FANCA/RPA1/UBB/EME1/CENPX/UBA52/FAAP24/ERCC1/FANCB	29
	8	GO:0000462	maturation of SSU-rRNA from tricistronic rRNA transcript (SSU-rRNA, 5.8S rRNA, LSU-rRNA)	8/206	36/13206	6.36476e-08	1.50765e-05	1.39773e-05	WDR3/DIEXF/UTP3/RRP36/RRS1/UTP20/TSR1/UTP6	8
	2	GO:0033044	regulation of chromosome organization	62/3517	127/13206	6.75757e-08	2.23171e-06	2.01196e-06	TPR/NEK2/CENPF/H3F3A/PARP1/GEN1/CCT4/BUB1/XRCC5/CTNNB1/TACC3/RNF4/CENPE/MAD2L1/ANAPC10/CCNB1/SLF1/H2AFY/CDC23/TTK/MAP3K4/MAD1L1/POT1/NSMCE2/SMC5/CDC26/NEK6/OBFC1/BUB3/SPTY2D1/NAT10/CDCA5/MRE11A/ATM/ZW10/ESPL1/HNRNPA1/CCT2/USP44/RB1/PCID2/HNRNPC/DLGAP5/XRCC3/BUB1B/PIF1/PML/PLK1/CSNK2A2/SMG6/WRAP53/AURKB/CENPV/CDC6/CDC27/ANAPC11/NDC80/PSMG2/MAP2K7/ERCC1/UBE2C/CCT8	62
	7	GO:0007179	transforming growth factor beta receptor signaling pathway	20/420	153/13206	8.07774e-08	5.08129e-06	3.49428e-06	FMOD/TGFB2/LEFTY2/COL3A1/HPGD/DAB2/COL1A2/CAV2/ADAM9/CDKN2B/HTRA1/LTBP2/SMAD6/FURIN/TGFB1I1/CDH5/CCL2/GDF15/TGFB1/ID1	20
	1	GO:0070588	calcium ion transmembrane transport	110/4577	210/13206	8.40806e-08	5.48289e-06	4.91809e-06	NPPA/PDE4B/TMCO1/ATP1B1/CACNA1E/RYR2/EHD3/SLC8A1/PRKCE/CALM2/CACNB4/GRM7/ATP2B2/CACNA2D2/CACNA1D/CACNA2D3/ATP2C1/TRPC1/STIM2/SNCA/ANK2/CAMK2D/TRPC3/GPM6A/PDE4D/CATSPER3/TRPC7/DRD1/MCUR1/HTR1B/IBTK/HTR1E/OPRM1/TSPAN13/CACNA2D1/SRI/ORAI2/PTK2B/TRPM3/GRIN3A/SLC25A25/NCS1/CACFD1/GRIN1/CACNA1B/CACNB2/ADRA2A/STIM1/PDE2A/PANX1/CUL5/DRD2/UBASH3B/CACNA1C/CACNB3/ASIC1/DDIT3/ATP2B1/NOS1/MICU2/HTR2A/NALCN/FG…	110
	4	GO:0031347	regulation of defense response	60/847	458/13206	8.50707e-08	9.20465e-05	8.6302e-05	IFNLR1/SMPDL3B/LCK/PSMA5/S100A14/ADAR/CD1D/CD247/IKBKE/CD55/PPM1B/PSME4/VAMP8/NMI/IFIH1/PRKCD/IL17RB/IL20RB/UBE2K/HERC5/UBE2D3/TLR3/KLKB1/POLR3G/DOCK2/IRF4/RIPK1/PSMB8/PSMB9/PLA2G7/MB21D1/TRAF3IP2/CARD11/CCL26/SLC7A2/IDO1/DDX58/SYK/PSMD5/PTPN6/IRAK3/HMGB1/TNFSF11/PSME2/PSMC6/GPRC5B/PYCARD/PSMD11/TNFRSF11A/SERPINB4/C3/ICAM3/AP1M2/ACP5/KLK5/KLK7/NLRP12/NCR1/USP18/GGT1	60
	2	GO:0007098	centrosome cycle	41/3517	73/13206	8.75285e-08	2.87248e-06	2.58964e-06	CEP85/STIL/SASS6/NEK2/GEN1/PDCD6IP/CTNNB1/SPICE1/CEP135/PKD2/PLK4/CEP72/CETN3/NPM1/CHMP4C/CDK5RAP2/CDK1/KIF11/C2CD3/CHEK1/CDK2/MDM1/CENPJ/BRCA2/TUBGCP3/XRCC3/TUBGCP4/CEP152/CCNF/NUBP1/NDE1/KIAA0753/BRCA1/CEP131/CHMP1B/CEP76/CEP192/WDR62/CHMP2A/AURKA/RANBP1	41
	2	GO:0071166	ribonucleoprotein complex localization	58/3517	117/13206	9.00568e-08	2.93698e-06	2.64779e-06	SRSF4/MAGOH/NDC1/RBM8A/TPR/ZC3H11A/NUP133/CPSF3/SRSF7/RANBP2/IWS1/POLR2D/NUP210/RPSA/THOC7/SLBP/NUP54/THOC3/NUP153/CDC40/NUP43/POM121C/SHFM1/NUP205/TGS1/ZC3H3/CPSF1/GLE1/NUP214/NUP98/NUP160/BUD13/AAAS/NUP107/NUP37/SRSF9/NUP58/CPSF2/RNPS1/THOC6/SMG6/NUP88/NUP85/EIF4A3/ALYREF/RPS15/DDX39A/UPF1/NUP62/PRPF31/U2AF2/NXT1/RAE1/THOC5/POLDIP3/NUP50/NUP62CL/RBMX2	58
	7	GO:0061035	regulation of cartilage development	12/420	54/13206	9.36162e-08	5.70771e-06	3.92506e-06	TGFB2/EFEMP1/WNT5A/BMPR1B/RUNX2/BMP1/SNAI2/GDF6/RELA/BMP4/GREM1/TGFB1	12
	7	GO:1904888	cranial skeletal system development	12/420	54/13206	9.36162e-08	5.70771e-06	3.92506e-06	PRRX1/TGFB2/MSX2/RUNX2/TWIST1/INSIG1/RDH10/FREM1/BMP4/FOXC2/TGFB1/TBX1	12
	2	GO:0030397	membrane disassembly	30/3517	47/13206	9.60938e-08	3.09517e-06	2.7904e-06	NDC1/TPR/NUP133/RANBP2/NUP210/NUP54/CCNB1/NUP153/NUP43/POM121C/NUP205/NEK6/NUP214/CDK1/NUP98/NUP160/BANF1/AAAS/NUP107/NUP37/NUP58/NEK9/VRK1/CCNB2/PLK1/NUP88/NUP85/NUP62/RAE1/NUP50	30
	2	GO:0051081	nuclear envelope disassembly	30/3517	47/13206	9.60938e-08	3.09517e-06	2.7904e-06	NDC1/TPR/NUP133/RANBP2/NUP210/NUP54/CCNB1/NUP153/NUP43/POM121C/NUP205/NEK6/NUP214/CDK1/NUP98/NUP160/BANF1/AAAS/NUP107/NUP37/NUP58/NEK9/VRK1/CCNB2/PLK1/NUP88/NUP85/NUP62/RAE1/NUP50	30
	2	GO:1902806	regulation of cell cycle G1/S phase transition	66/3517	139/13206	9.95044e-08	3.18536e-06	2.87172e-06	RPA2/KIF14/BTG2/ADAM17/RPS27A/CNOT11/CTDSP1/CNOT9/CNOT10/CTDSPL/TFDP2/PKD2/CCNB1/CDC25C/CNOT8/NPM1/CNOT6/PLAGL1/MEPCE/CASP2/EZH2/PRKDC/MTBP/CDK1/ECD/TNKS1BP1/CCND1/ATM/CCND2/PHB2/ZNF385A/CDK2/CTDSP2/E2F7/CRADD/TRIAP1/CENPJ/RB1/CUL4A/TFDP1/PML/PAGR1/BRD7/CNOT1/E2F4/RFWD3/TP53/UBB/CDC6/STXBP4/ARID3A/CARM1/SMARCA4/KANK2/UBA52/BAX/PRMT1/PCNA/E2F1/FAM83D/AURKA/CDC45/CHEK2/FBXO7/EP300/GTSE1	66
	1	GO:0050769	positive regulation of neurogenesis	168/4577	349/13206	1.02705e-07	6.61572e-06	5.93422e-06	DVL1/TP73/NBL1/MUL1/FOXO6/DMRTA2/LRP8/DAB1/NEGR1/PLPPR5/AMIGO1/RAP1A/NGF/BRINP2/BRINP3/ARF1/TRIM67/DISC1/KIDINS220/GDF7/ITSN2/NCOA1/BIN1/BMPR2/VWC2L/STK25/CAMK1/RARB/ROBO2/EPHA3/GSK3B/KALRN/GATA2/SKIL/NLGN1/IL1RAP/SLIT2/PHOX2B/KIT/RUFY3/RAPGEF2/VEGFC/IL6ST/MAP1B/ENC1/MEF2C/RGS14/BMP6/CPNE5/VEGFA/BEND6/RIMS1/TMEM30A/CNR1/SNX3/FIG4/FYN/OPRM1/PARK2/MMD2/CAMK2B/VWC2/MAGI2/HGF/PPP1R9A/CUX1/RELN/NRCAM/…	168
	7	GO:0003151	outflow tract morphogenesis	13/420	65/13206	1.03248e-07	6.19958e-06	4.2633e-06	TGFB2/WNT5A/PLXND1/HES1/NKX2-5/MSX2/TWIST1/BMP4/NEDD4/SMAD6/FOXC2/TBX2/TBX1	13
	8	GO:0006397	mRNA processing	24/206	443/13206	1.07398e-07	2.26132e-05	2.09646e-05	SSU72/TARDBP/SFPQ/HNRNPU/WDR33/TRA2B/PRPF4B/WTAP/SRRT/RBM28/HNRNPK/NCBP1/RNF20/KIN/SF1/PSPC1/ACIN1/ZC3H14/SUPT6H/SRSF2/POLR2E/HNRNPM/SRSF6/PQBP1	24
	2	GO:1903046	meiotic cell cycle process	67/3517	142/13206	1.08117e-07	3.43998e-06	3.10126e-06	CDC20/RAD54L/NDC1/ASPM/MSH6/SGO2/FANCD2/SGO1/MLH1/SMC4/MND1/TRIP13/RAD1/MSH3/PTTG1/BAG6/MSH5/KLHDC3/MEI4/FBXO5/LFNG/XRCC2/PTTG3P/RAD54B/FBXO43/RAD21/HSF1/CKS2/SMC2/MASTL/SMC3/MKI67/PSMD13/KIF18A/MRE11A/ATM/ZW10/NCAPD3/NCAPD2/ESPL1/CDK2/BRCA2/TUBGCP3/CCNB1IP1/REC8/FANCM/RAD51B/XRCC3/RAD51/TUBGCP4/PLK1/FANCA/TOP3A/TOP2A/P3H4/TUBG1/EME1/RAD51C/CENPX/SYCE2/CALR/ERCC1/DSN1/AURKA/MYH9/DMC1/SMC1A	67
	1	GO:0006835	dicarboxylic acid transport	44/4577	66/13206	1.0998e-07	6.99897e-06	6.278e-06	PPFIA4/ADORA1/RAB3GAP1/SLC25A12/GLS/GRM7/GRM2/ARL6IP5/TRH/CPLX1/SLC26A1/SNCA/NPY5R/SLC26A8/RIMS1/STX1A/DPYSL2/SLC1A1/APBA1/NTRK2/STXBP1/SLC25A22/SLC17A6/SLC1A2/SLC26A10/SYT1/PPFIA2/SLC17A8/ABAT/TRPV1/SLC25A11/VAMP2/SLC46A1/NF1/TSPOAP1/SLC26A11/SLC1A6/RAB3A/PPFIA3/SLC17A7/SNAP25/HRH3/NTSR1/PRAF2	44
	2	GO:0071156	regulation of cell cycle arrest	51/3517	99/13206	1.11562e-07	3.51719e-06	3.17087e-06	BTG2/RPS27A/CNOT11/CNOT9/CNOT10/TFDP2/PKD2/CCNB1/CDC25C/CNOT8/NPM1/CNOT6/PLAGL1/CASP2/UHRF2/CDK1/TNKS1BP1/CCND1/ATM/FOXM1/ZNF385A/CDK2/CDK4/HMGA2/E2F7/CRADD/TRIAP1/CENPJ/TFDP1/CCNK/PML/TFAP4/CNOT1/E2F4/TP53/UBB/CRLF3/BRCA1/ARID3A/CARM1/UBA52/AKT2/BAX/PRMT1/MED25/PCNA/E2F1/AURKA/CHEK2/EP300/GTSE1	51
	2	GO:0090150	establishment of protein localization to membrane	134/3517	339/13206	1.11892e-07	3.51719e-06	3.17087e-06	RPL22/VAMP3/EPHA2/RPL11/LDLRAP1/RPS8/RPL5/PIP5K1A/SSR2/PEX19/TP53BP2/SRP9/RPS7/TTC7A/RPS27A/TMEM150A/BCL2L11/RFTN2/RPL37A/RPL32/RPL15/RPSA/RPL14/RPL29/RPL24/SSR3/DLG1/RPL9/SRP72/NUP54/RPL34/RPS3A/RPS23/RPS14/RACK1/BAG6/RPS18/RPL10A/TRAM2/RPS12/EZR/IKBKB/RPS20/SDCBP/TRAM1/RPL7/RPL30/RPL8/RPS6/PTCH1/STOM/RPL35/RPL12/RPL7A/ITGB1/PARD3/TSPAN15/RPS24/TSPAN14/RPLP2/RHOG/RPL27A/RPS13/PPFIA1/RPS3/RPS25/R…	134
	7	GO:0090100	positive regulation of transmembrane receptor protein serine/threonine kinase signaling pathway	15/420	89/13206	1.19047e-07	7.04157e-06	4.84232e-06	TGFB2/LEFTY2/HES1/MSX1/DAB2/MSX2/HFE/BMP1/GDF6/CDKN2B/BMP4/TGFB1I1/GDF15/TGFB1/BMP7	15
	1	GO:0031346	positive regulation of cell projection organization	140/4577	282/13206	1.21479e-07	7.63873e-06	6.85185e-06	DVL1/MUL1/CDC42/FOXO6/LRP8/NEGR1/FNBP1L/PLPPR5/AMIGO1/RAP1A/NGF/DNM3/ARF1/TRIM67/DISC1/KIDINS220/ITSN2/RHOQ/BMPR2/STK25/CAMK1/ROBO2/EPHA3/GSK3B/KALRN/SKIL/NLGN1/IL1RAP/TAPT1/SLIT2/KIT/RUFY3/RAPGEF2/GPM6A/MAP1B/ENC1/APC/CEP120/TENM2/CPNE5/VEGFA/RIMS1/TMEM30A/CNR1/SNX3/FIG4/FYN/PARK2/SEPT7/RALA/CAMK2B/MAGI2/HGF/PPP1R9A/CUX1/RELN/BRAF/NEFL/PTK2B/NRG1/UBE2V2/STMN2/RIMS2/WASH1/PTPRD/NTRK2/DAB2IP/ANAPC…	140
	1	GO:0060047	heart contraction	112/4577	216/13206	1.29621e-07	8.05482e-06	7.22508e-06	RNF207/UTS2/NPPA/CDC42/PDE4B/KCND3/ATP1B1/RGS2/TNNI1/ADORA1/AGT/RYR2/KCNK3/UCN/EHD3/SLC8A1/CALM2/KCNIP3/CACNB4/NPPC/ATP2B2/GPD1L/CACNA2D2/CACNA1D/CACNA2D3/POPDC2/TRPC1/PIK3CA/FGF12/KCNIP4/HOPX/ANK2/CAMK2D/PDE4D/HBEGF/SGCD/ADRA1B/KCNIP1/RPS6KA2/CACNA2D1/SRI/AKAP9/TAC1/CAV1/KCND2/CHRM2/KCNH2/SGCZ/ADRA1A/TMEM65/SLC1A1/JAK2/NPR2/CACNA1B/CELF2/CACNB2/KCNIP2/TH/STIM1/KCNJ11/VEGFB/GRK2/DRD2/FXYD6/SCN2B/…	112
	7	GO:0043534	blood vessel endothelial cell migration	13/420	67/13206	1.50562e-07	8.77467e-06	6.03413e-06	NFE2L2/ANGPT2/PRCP/AMOTL1/HDAC7/STARD13/GREM1/CIB1/FOXC2/TGFB1/ID1/SRPX2/AMOT	13
	1	GO:1903305	regulation of regulated secretory pathway	54/4577	87/13206	1.56238e-07	9.59593e-06	8.60744e-06	RIMS3/RAP1A/ARF1/RAB3GAP1/CDK5R2/RAB5A/SNX4/GATA2/PFN2/NLGN1/FER/RIMS1/SYTL3/STX1A/BRAF/CDK5/RIMS2/STXBP1/ADRA2A/SYT9/SYT7/SYT12/GAB2/C12orf4/LRRK2/SYT1/RPH3A/TRIM9/RAB15/SCAMP5/PDPK1/SYT17/DOC2A/STX1B/AP1G1/DOC2B/ABR/CACNA1G/SYT4/CBARP/RAB3D/CACNA1A/RAB3A/NAPA/SYT3/SYT5/RIMS4/KCNB1/SEPT5/BCR/CACNA1I/SYTL5/SYN1/IL13RA2	54
	7	GO:0071396	cellular response to lipid	34/420	398/13206	1.58474e-07	9.10193e-06	6.25919e-06	TNFSF4/ROCK2/TFPI/PPARG/WNT5A/DAB2/ITGA2/MSX2/EDN1/UFL1/PRDM1/GPER1/AQP1/EGFR/ABCB4/CDK6/PDK4/SERPINE1/ADAM9/SNAI2/ANXA1/TLR4/ANKRD1/RELA/FZD4/BMP4/NEDD4/TGFB1I1/CCL2/TGFB1/CYP24A1/BMP7/TBX1/TSPO	34
	1	GO:0003015	heart process	113/4577	219/13206	1.59557e-07	9.61304e-06	8.62279e-06	RNF207/UTS2/NPPA/CDC42/PDE4B/KCND3/ATP1B1/RGS2/TNNI1/ADORA1/AGT/RYR2/KCNK3/UCN/EHD3/SLC8A1/CALM2/KCNIP3/CACNB4/NPPC/ATP2B2/GPD1L/CACNA2D2/CACNA1D/CACNA2D3/POPDC2/TRPC1/PIK3CA/FGF12/KCNIP4/HOPX/ANK2/CAMK2D/PDE4D/HBEGF/SGCD/ADRA1B/KCNIP1/RPS6KA2/RAMP3/CACNA2D1/SRI/AKAP9/TAC1/CAV1/KCND2/CHRM2/KCNH2/SGCZ/ADRA1A/TMEM65/SLC1A1/JAK2/NPR2/CACNA1B/CELF2/CACNB2/KCNIP2/TH/STIM1/KCNJ11/VEGFB/GRK2/DRD2/FXYD6/…	113
	9	GO:0001503	ossification	19/190	318/13206	1.61231e-07	3.53906e-05	2.96551e-05	ECM1/CTSK/DDR2/PTGS2/OSR1/ACVR1/TWIST2/IGSF10/FOXC1/CEBPD/OMD/ASPN/IGF2/CREB3L1/WNT11/MGP/PTHLH/MMP14/COL1A1	19
	7	GO:0060562	epithelial tube morphogenesis	27/420	272/13206	1.61942e-07	9.16825e-06	6.3048e-06	TGFB2/GBX2/WNT5A/PLXND1/ETV5/HES1/SPRY1/FAT4/HHIP/NKX2-5/MSX2/EDN1/TWIST1/DLC1/RDH10/CTHRC1/GATA3/STARD13/SPRY2/BMP4/PGF/GREM1/FOXC2/WNK4/TBX2/TGFB1/BMP7	27
	1	GO:0051966	regulation of synaptic transmission, glutamatergic	35/4577	49/13206	1.62189e-07	9.61304e-06	8.62279e-06	GRIK3/TNR/ADORA1/UCN/NRXN1/RAB3GAP1/GRM7/GRM2/KALRN/NLGN1/MEF2C/DRD1/HTR1B/CNR1/GRIK2/GRM1/GRM3/RELN/GRM8/DGKI/PTK2B/ATAD1/NPS/GRM5/DRD2/LRRK2/SYT1/HTR2A/ADCYAP1/GRIK1/MAPK8IP2/SHANK3/IQSEC2/OPHN1/NLGN3	35
	1	GO:0007613	memory	53/4577	85/13206	1.63797e-07	9.61304e-06	8.62279e-06	PRKCZ/B4GALT2/CHRNB2/KCNK2/GRM7/HRH1/KALRN/PJA2/CAMK4/GRIA1/DRD1/RGS14/NQO2/BTBD9/CNR1/ADCY1/TAC1/RELN/CALB1/ADCY8/DBH/GRIN1/PPP3CB/ATAD1/PTEN/CPEB3/SORCS3/TH/DRD2/ASIC1/CUX2/HTR2A/SLC8A3/KCNK10/CHRNA7/RASGRF1/GRIN2A/JPH3/ITGA3/ABCA7/CRTC1/KMT2B/ATP1A3/SLC8A2/SLC17A7/SHANK1/PLCB1/PAK5/S100B/COMT/SHANK3/FGF13/MECP2	53
	1	GO:0051899	membrane depolarization	53/4577	85/13206	1.63797e-07	9.61304e-06	8.62279e-06	PRKCZ/IFI6/ATPIF1/JUN/MLLT11/CHRNB2/CACNA1E/SLC8A1/CACNB4/SCN3A/SCN2A/SCN1A/SCN9A/SCN7A/GPD1L/CACNA1D/FGF12/ANK2/CAMK2D/CATSPER3/CACNA2D1/CAV1/KCNH2/CHRNA6/PTPN3/CACFD1/CACNA1B/CACNB2/ANK3/SCN2B/SCN3B/CACNA1C/LRRK2/CACNB3/SCN8A/NALCN/PPP2R3C/CATSPER2/CACNA1G/CACNG4/KCNJ2/SMAD7/NEDD4L/BCL2/CACNA1A/SCN1B/TRPM4/NTSR1/CHRNA4/YWHAH/CACNG2/CACNA1I/FHL1	53
	9	GO:0031214	biomineral tissue development	11/190	99/13206	1.71521e-07	3.53906e-05	2.96551e-05	ECM1/DDR2/PTGS2/OSR1/ACVR1/OMD/ASPN/WNT11/MGP/COL1A1/FAM20A	11
	2	GO:0043009	chordate embryonic development	184/3517	498/13206	1.74464e-07	5.45121e-06	4.91445e-06	SKI/HES5/EPHA2/KDM1A/LUZP1/SYF2/ARID1A/PHACTR4/INPP5B/TIE1/NASP/STIL/CYR61/COL11A1/ARNT/SLC39A1/PYGO2/VANGL2/NEK2/PROX1/NUP133/RPS7/SF3B6/SEMA4C/BCL2L11/EPB41L5/GLI2/DLX2/SATB2/FZD5/PAX3/TGFBR2/TRIM71/PLCD1/CTNNB1/ARL13B/NPHP3/DLG1/CC2D2A/SHROOM3/PKD2/LEF1/INTU/PLK4/GAB1/SFRP2/CENPU/CCNB1/BTF3/MAN2A1/MGAT1/MDFI/BYSL/TAF8/PTK7/BMP5/GJA1/DLL1/LFNG/GLI3/SMO/NOS3/XRCC2/NCAPG2/NKX3-1/FZD3/FGFR1/SFRP1/…	184
	1	GO:0050432	catecholamine secretion	29/4577	38/13206	1.81527e-07	1.05366e-05	9.45119e-06	PINK1/KCNA2/CHRNB2/AGT/NISCH/CADPS/DRD3/SNCA/GDNF/CARTPT/DTNBP1/HTR1B/CNR1/PARK2/STX1A/CHRNA6/CRH/SNCG/ADRA2A/GRK2/DRD2/HTR2A/CHRNA7/ABAT/SYT4/KCNB1/HRH3/CHRNA4/MECP2	29
	1	GO:0070838	divalent metal ion transport	160/4577	332/13206	1.87842e-07	1.07846e-05	9.67364e-06	NPPA/NIPAL3/PDE4B/CHRNB2/TMCO1/ATP1B1/CACNA1E/SLC30A10/PSEN2/AGT/RYR2/UCN/EHD3/SLC8A1/PRKCE/CALM2/CACNB4/SLC40A1/RAMP1/GRM7/ATP2B2/CACNA2D2/CACNA1D/CACNA2D3/ATP2C1/TF/TRPC1/STIM2/SLC30A9/SNCA/PPP3CA/ANK2/CAMK2D/TRPC3/GPM6A/PDE4D/VDAC1/CATSPER3/TRPC7/CAMK2A/DRD1/MCUR1/HTR1B/IBTK/HTR1E/FYN/OPRM1/TSPAN13/ADCYAP1R1/GCK/CAMK2B/RAMP3/CACNA2D1/SRI/TFR2/ORAI2/CAV1/CDK5/TUSC3/ADRA1A/PTK2B/SARAF/CRH/NIPAL2…	160
	7	GO:0045785	positive regulation of cell adhesion	27/420	274/13206	1.87999e-07	1.04935e-05	7.21616e-06	TNFSF4/TGFB2/ITPKB/FN1/IGFBP2/FBLN2/WNT5A/COL8A1/CCDC80/HES1/ITGA2/CDK6/ADAM9/HAS2/CD274/ANXA1/GATA3/RAG1/ETS1/CIB1/FOXC2/CCL2/MALT1/TGFB1/TGM2/PREX1/BMP7	27
	4	GO:0050900	leukocyte migration	38/847	240/13206	1.93329e-07	0.000167346	0.000156902	PTAFR/LCK/ARTN/S100A14/CXCR2/PIK3CB/ATP1B3/CXCL6/PF4/CXCL5/CXCL3/GOLPH3/HIST1H2BA/AIF1/PLA2G7/CCL26/WASL/ARHGEF5/RARRES2/SYK/CXCL12/CH25H/CALCA/PTPN6/FLT1/HMGB1/TNFSF11/SLC7A7/HSD3B7/PYCARD/TMEM102/GRB7/TNFRSF11A/SLC7A10/CD177/NLRP12/HMOX1/RAC2	38
	2	GO:2000045	regulation of G1/S transition of mitotic cell cycle	62/3517	130/13206	1.97335e-07	6.12912e-06	5.52562e-06	RPA2/KIF14/BTG2/ADAM17/RPS27A/CNOT11/CTDSP1/CNOT9/CNOT10/CTDSPL/TFDP2/PKD2/CCNB1/CDC25C/CNOT8/NPM1/CNOT6/PLAGL1/MEPCE/CASP2/EZH2/PRKDC/MTBP/CDK1/ECD/TNKS1BP1/CCND1/ATM/CCND2/ZNF385A/CDK2/CTDSP2/E2F7/CRADD/TRIAP1/CENPJ/RB1/CUL4A/TFDP1/PML/BRD7/CNOT1/E2F4/RFWD3/TP53/UBB/CDC6/ARID3A/CARM1/SMARCA4/KANK2/UBA52/BAX/PRMT1/PCNA/E2F1/AURKA/CDC45/CHEK2/FBXO7/EP300/GTSE1	62
	7	GO:0035051	cardiocyte differentiation	15/420	93/13206	2.16929e-07	1.19401e-05	8.21094e-06	LMNA/TGFB2/OBSL1/HES1/PDGFRB/NKX2-5/EDN1/GPER1/TWIST1/DKK1/NOX4/BMP4/GREM1/TBX2/TGFB1	15
	1	GO:0006874	cellular calcium ion homeostasis	137/4577	277/13206	2.19117e-07	1.24449e-05	1.1163e-05	GNB1/UTS2/ATP13A2/HCRTR1/PTGER3/PTGFR/SV2A/TMCO1/ATP1B1/KISS1/AGT/DISC1/RYR2/KCNK3/TMEM178A/SLC8A1/PRKCE/CALM2/ATP2B2/PTH1R/DRD3/GATA2/ATP2C1/TRPC1/ATP13A4/DRD5/CCKAR/STIM2/SNCA/RAP1GDS1/ANK2/CAMK2D/TRPC3/RXFP3/PTGER4/PDE4D/TRPC7/ADRA1B/DRD1/MCUR1/SCGN/SLC25A27/HCRTR2/HTR1B/IBTK/HTR1E/GRIK2/GPR6/GRM1/ADCYAP1R1/CACNA2D1/SRI/TAC1/FIS1/CAV1/ADRA1A/PTK2B/CALB1/GRINA/JAK2/GRIN1/CDH23/PLCE1/STIM1/RIC3/…	137
	2	GO:0071426	ribonucleoprotein complex export from nucleus	56/3517	114/13206	2.20988e-07	6.82318e-06	6.15134e-06	SRSF4/MAGOH/NDC1/RBM8A/TPR/ZC3H11A/NUP133/CPSF3/SRSF7/RANBP2/IWS1/POLR2D/NUP210/RPSA/THOC7/SLBP/NUP54/THOC3/NUP153/CDC40/NUP43/POM121C/SHFM1/NUP205/ZC3H3/CPSF1/GLE1/NUP214/NUP98/NUP160/BUD13/AAAS/NUP107/NUP37/SRSF9/NUP58/CPSF2/RNPS1/THOC6/SMG6/NUP88/NUP85/EIF4A3/ALYREF/RPS15/DDX39A/UPF1/NUP62/U2AF2/NXT1/RAE1/THOC5/POLDIP3/NUP50/NUP62CL/RBMX2	56
	2	GO:0000387	spliceosomal snRNP assembly	25/3517	37/13206	2.22795e-07	6.8385e-06	6.16515e-06	DDX20/PRPF3/SNRPE/SNRPG/SMN1/GEMIN5/SNRPC/TGS1/PRPF19/CLNS1A/STRAP/SNRPF/SART3/PRMT5/GEMIN2/CD2BP2/GEMIN4/PRPF8/SNRPD1/LSM4/GEMIN7/SNRPD2/PRPF31/SNRPB/PRPF6	25
	8	GO:0090501	RNA phosphodiester bond hydrolysis	12/206	115/13206	2.27409e-07	4.30941e-05	3.99522e-05	NOL9/TOE1/ISG20L2/RNASEH1/WDR33/RPP40/RRP36/RRS1/NCBP1/UTP20/TSR1/DGCR8	12
	7	GO:0001763	morphogenesis of a branching structure	20/420	163/13206	2.32366e-07	1.26146e-05	8.67476e-06	GBX2/WNT5A/PLXND1/ETV5/SPRY1/FAT4/HHIP/MSX2/EDN1/PRDM1/SNAI2/RDH10/SPRY2/BMP4/PGF/GREM1/FOXC2/TGFB1/TGM2/BMP7	20
	1	GO:0072511	divalent inorganic cation transport	160/4577	333/13206	2.39209e-07	1.34415e-05	1.20569e-05	NPPA/NIPAL3/PDE4B/CHRNB2/TMCO1/ATP1B1/CACNA1E/SLC30A10/PSEN2/AGT/RYR2/UCN/EHD3/SLC8A1/PRKCE/CALM2/CACNB4/SLC40A1/RAMP1/GRM7/ATP2B2/CACNA2D2/CACNA1D/CACNA2D3/ATP2C1/TF/TRPC1/STIM2/SLC30A9/SNCA/PPP3CA/ANK2/CAMK2D/TRPC3/GPM6A/PDE4D/VDAC1/CATSPER3/TRPC7/CAMK2A/DRD1/MCUR1/HTR1B/IBTK/HTR1E/FYN/OPRM1/TSPAN13/ADCYAP1R1/GCK/CAMK2B/RAMP3/CACNA2D1/SRI/TFR2/ORAI2/CAV1/CDK5/TUSC3/ADRA1A/PTK2B/SARAF/CRH/NIPAL2…	160
	7	GO:0007159	leukocyte cell-cell adhesion	29/420	313/13206	2.46566e-07	1.32046e-05	9.0805e-06	SELE/TNFSF4/ITPKB/IGFBP2/HES1/TNIP1/STK10/HFE/MICA/RUNX2/NT5E/PRDM1/CDK6/HAS2/DOCK8/CD274/ANXA1/GATA3/CD151/RAG1/ETS1/BMP4/NEDD4/CCL2/MALT1/TGFB1/PREX1/BMP7/ELF4	29
	4	GO:0098542	defense response to other organism	39/847	252/13206	2.46708e-07	0.000177959	0.000166853	IFNLR1/LCK/S100A14/ADAR/CD247/PPM1B/IFIH1/PRKCD/CXCL6/HERC5/TLR3/POLR3G/DOCK2/IRF4/MB21D1/TRAF3IP2/GSDMD/DDX58/SYK/POLR3A/TRIM22/ADM/CCDC88B/BATF2/OAS3/ISG20/PYCARD/TRIM25/UNC13D/PMAIP1/AP1M2/ACP5/KLK5/KLK7/SEMG1/MX2/MX1/APOBEC3B/APOBEC3D	39
	7	GO:0042476	odontogenesis	15/420	94/13206	2.50724e-07	1.32483e-05	9.11052e-06	TGFB2/MSX1/AMBN/MSX2/EDN1/RUNX2/TWIST1/AQP1/COL1A2/TNFRSF11B/HTRA1/BMP4/TGFB1/BMP7/TBX1	15
	7	GO:0031589	cell-substrate adhesion	26/420	261/13206	2.57156e-07	1.32571e-05	9.11662e-06	LAMC1/ROCK2/ANTXR1/COL3A1/FN1/FBLN2/COL8A1/CCDC80/ITGA1/ITGA2/CDK6/SERPINE1/ANGPT2/DLC1/ADAM9/HAS2/FREM1/FZD4/CD63/GREM1/SMAD6/ITGA11/CIB1/ID1/PREX1/ARHGAP6	26
	7	GO:0090596	sensory organ morphogenesis	23/420	211/13206	2.57582e-07	1.32571e-05	9.11662e-06	PRRX1/EFEMP1/COL5A2/GBX2/WNT5A/COL8A1/MSX1/FOXF2/EDN1/PRDM1/TWIST1/DLX5/INSIG1/CTHRC1/COL5A1/GATA3/ROM1/SPRY2/BMP4/NKD1/TBX2/BMP7/TBX1	23
	7	GO:1905331	negative regulation of morphogenesis of an epithelium	7/420	16/13206	2.79446e-07	1.4198e-05	9.76363e-06	WNT5A/GATA3/BMP4/GREM1/NKD1/TBX2/BMP7	7
	2	GO:0007126	meiotic nuclear division	63/3517	134/13206	3.01403e-07	9.19719e-06	8.29159e-06	CDC20/RAD54L/NDC1/ASPM/MSH6/SGO2/FANCD2/SGO1/MLH1/SMC4/MND1/TRIP13/RAD1/MSH3/PTTG1/BAG6/MSH5/KLHDC3/MEI4/FBXO5/LFNG/XRCC2/PTTG3P/RAD54B/FBXO43/RAD21/HSF1/CKS2/SMC2/MASTL/SMC3/MKI67/PSMD13/KIF18A/MRE11A/ATM/ZW10/ESPL1/CDK2/BRCA2/TUBGCP3/CCNB1IP1/REC8/FANCM/RAD51B/XRCC3/RAD51/TUBGCP4/PLK1/FANCA/TOP3A/TOP2A/P3H4/EME1/RAD51C/CENPX/SYCE2/CALR/ERCC1/DSN1/AURKA/DMC1/SMC1A	63
	2	GO:0006283	transcription-coupled nucleotide-excision repair	40/3517	73/13206	3.08326e-07	9.35374e-06	8.43273e-06	RPA2/PPIE/RPS27A/ERCC3/POLR2D/COPS7B/ISY1/POLR2H/RFC4/RFC1/POLR2B/ERCC8/RPA3/POLD2/RFC2/PRPF19/DDB1/POLR2G/POLD3/RFC5/RFC3/CUL4A/MNAT1/AQR/POLR2C/RPA1/POLR2A/UBB/ZNF830/LIG3/XAB2/UBA52/XRCC1/ERCC2/ERCC1/LIG1/POLD1/PCNA/HMGN1/EP300	40
	2	GO:0015931	nucleobase-containing compound transport	82/3517	188/13206	3.14685e-07	9.49147e-06	8.5569e-06	SRSF4/KHDRBS1/MAGOH/NDC1/SLC25A24/RBM8A/TPR/ZC3H11A/NUP133/AHCTF1/CPSF3/SRSF7/PNPT1/RANBP2/IWS1/POLR2D/RFTN2/SEC13/NUP210/RPSA/THOC7/IGF2BP2/SLBP/NUP54/THOC3/NUP153/SLC35B2/CDC40/GJA1/NUP43/IGF2BP3/POM121C/SHFM1/NUP205/XPO7/ZC3H3/CPSF1/SLC35D2/GLE1/NUP214/NUP98/CKAP5/NUP160/BUD13/PARP11/MAGOHB/AAAS/HNRNPA1/NUP107/NUP37/SRSF9/NUP58/HNRNPA1L2/C14orf166/CPSF2/RNPS1/THOC6/MYO1C/SMG6/NUP88/IGF2BP1/NUP…	82
	1	GO:0008277	regulation of G-protein coupled receptor protein signaling pathway	59/4577	99/13206	3.25786e-07	1.79355e-05	1.6088e-05	USP33/RGS4/RGS8/RGS2/CNTN2/GNG4/CALM2/RAMP1/GPR27/DRD3/MGLL/GRK4/SNCA/ARRDC3/KCTD16/RGS14/DTNBP1/GUCA1B/HTR1B/DYNLT1/RAMP3/RGS3/DNM1/USP20/GPSM1/GPR158/PLCE1/ADRA2A/GRK5/GRK2/ARRB1/DRD2/BICD1/LRRK2/RIC8B/GIT2/NOS1/RGS6/CALM1/TMOD2/HOMER2/RGS11/MGRN1/VPS35/RPGRIP1L/CNGB1/GIT1/PPP1R9B/RGS9/ADCYAP1/PALM/GSK3A/GIPR/PLCB1/YWHAB/PPEF1/SYP/UBQLN2/GPRASP1	59
	1	GO:0035235	ionotropic glutamate receptor signaling pathway	20/4577	23/13206	3.25977e-07	1.79355e-05	1.6088e-05	GRIK3/GRIA2/GRIA1/CPEB4/GRIK2/PTK2B/GRIN3A/GRIN1/GRID1/GRIA4/GRIK4/GRIN2B/GRIN2A/CLN3/CDK5R1/ATP1A3/GRIN2D/APP/GRIK1/GRIA3	20
	1	GO:0051480	regulation of cytosolic calcium ion concentration	103/4577	198/13206	3.3386e-07	1.81799e-05	1.63072e-05	GNB1/UTS2/HCRTR1/PTGER3/PTGFR/KISS1/AGT/RYR2/KCNK3/TMEM178A/SLC8A1/PRKCE/CALM2/ATP2B2/PTH1R/GATA2/TRPC1/CCKAR/SNCA/ANK2/CAMK2D/TRPC3/RXFP3/PTGER4/PDE4D/TRPC7/ADRA1B/DRD1/SCGN/HCRTR2/HTR1B/IBTK/HTR1E/GPR6/GRM1/ADCYAP1R1/CACNA2D1/SRI/TAC1/FIS1/CAV1/ADRA1A/PTK2B/CALB1/JAK2/CDH23/PLCE1/RIC3/P2RX3/GNG3/DRD2/UBASH3B/CACNA1C/KCNA5/CACNB3/DDIT3/NOS1/SPPL3/HTR2A/EDNRB/RASA3/JPH4/AKAP6/ERO1A/SLC8A3/CALM1/B…	103
	2	GO:0090329	regulation of DNA-dependent DNA replication	27/3517	42/13206	3.41804e-07	1.02502e-05	9.2409e-06	CDC7/ZRANB3/RFC4/BMP5/RFC2/DSCC1/STOML2/FBXO18/SMC3/E2F8/MRE11A/CDK2/E2F7/RFC5/BRCA2/RFC3/DACH1/TIPIN/TICRR/BLM/CHTF18/CDT1/ZNF830/LIG3/DBF4B/CHEK2/SMC1A	27
	7	GO:0061138	morphogenesis of a branching epithelium	19/420	152/13206	3.48127e-07	1.73622e-05	1.19396e-05	GBX2/WNT5A/PLXND1/ETV5/SPRY1/FAT4/HHIP/MSX2/EDN1/SNAI2/RDH10/SPRY2/BMP4/PGF/GREM1/FOXC2/TGFB1/TGM2/BMP7	19
	7	GO:0048598	embryonic morphogenesis	38/420	490/13206	3.50487e-07	1.73622e-05	1.19396e-05	ECE1/PRRX1/TGFB2/EFEMP1/COL5A2/FN1/GBX2/WNT5A/COL8A1/HES1/MSX1/ITGA2/NKX2-5/MSX2/FOXF2/EDN1/RUNX2/COL12A1/TWIST1/DLX5/INSIG1/DLC1/RDH10/CTHRC1/CER1/COL5A1/GATA3/DKK1/SPRY2/BMP4/GREM1/MMP2/FOXC2/TBX2/TGFB1/BMP7/TBX1/AMOT	38
	1	GO:0048675	axon extension	64/4577	110/13206	3.57848e-07	1.92873e-05	1.73005e-05	DVL1/BARHL2/SEMA6C/SEMA4A/TNR/PLXNA2/DISC1/RTN4/SEMA4F/TTL/BMPR2/RAPH1/SEMA3B/ALCAM/GSK3B/PLXNA1/SLIT2/RUFY3/POU4F2/MAP1B/SLIT3/VEGFA/SEMA3C/SEMA3E/NRCAM/IFRD1/PLXNA4/CDK5/DPYSL2/NRG1/OLFM1/ANAPC2/NRP1/PPP3CB/SLIT1/ZFYVE27/SEMA4G/SHTN1/TPBGL/RAB21/PLXNC1/DCLK1/NDN/SEMA6D/RAB11A/ISLR2/SEMA7A/NTRK3/MT3/PAFAH1B1/NDEL1/NTN1/ULK2/CDK5R1/MAPT/WNT3/MEGF8/CDH4/DSCAM/NLGN3/TRPC5/SLC9A6/L1CAM/PLXNA3	64
	2	GO:0006282	regulation of DNA repair	41/3517	76/13206	3.86939e-07	1.15374e-05	1.04014e-05	KDM1A/RPA2/EYA3/USP1/FIGN/PPP4R2/POLQ/RNF168/WHSC1/FAM175A/SLF1/UIMC1/DEK/RNF8/EYA4/FIGNL1/EYA1/FBXO18/MGMT/OTUB1/RNF169/RPS3/KDM4D/H2AFX/CHEK1/FOXM1/RAD51AP1/HMGA2/PARPBP/CUL4A/RAD51/PML/PPP4C/BRCA1/BABAM1/TMEM161A/TRIM28/PCNA/EYA2/UBE2V1/TFIP11	41
	7	GO:0050729	positive regulation of inflammatory response	12/420	61/13206	3.88649e-07	1.9015e-05	1.30762e-05	TNFSF4/WNT5A/ITGA2/TNIP1/EGFR/SERPINE1/LPL/TLR4/ETS1/TNFRSF1A/CCL2/TGM2	12
	1	GO:1990138	neuron projection extension	77/4577	139/13206	3.98961e-07	2.11203e-05	1.89447e-05	DVL1/PRKCZ/MUL1/BARHL2/SEMA6C/SEMA4A/TNR/PLXNA2/DISC1/ITSN2/RTN4/SEMA4F/TTL/BMPR2/RAPH1/SEMA3B/ALCAM/GSK3B/PLXNA1/SLIT2/RUFY3/POU4F2/MAP1B/SLIT3/CPNE5/VEGFA/RIMS1/PARK2/SEMA3C/SEMA3E/NRCAM/IFRD1/PLXNA4/CDK5/DPYSL2/NRG1/RIMS2/OLFM1/ANAPC2/NRP1/PPP3CB/SLIT1/ZFYVE27/SEMA4G/SHTN1/FLRT1/TPBGL/RAB21/SYT1/PLXNC1/DCLK1/NDN/SEMA6D/RAB11A/ISLR2/SEMA7A/NTRK3/SYT17/MT3/PAFAH1B1/NDEL1/NTN1/ULK2/CDK5R1/MAPT/WN…	77
	1	GO:0048588	developmental cell growth	95/4577	180/13206	3.99855e-07	2.11203e-05	1.89447e-05	DVL1/PRKCZ/NPPA/MUL1/BARHL2/SEMA6C/SEMA4A/TNR/PLXNA2/AGT/DISC1/ITSN2/RTN4/SEMA4F/TTL/BMPR2/RAPH1/SEMA3B/ALCAM/GSK3B/PLXNA1/SLIT2/RUFY3/SPP1/CAMK2D/POU4F2/SORBS2/MAP1B/GDF9/FSTL4/SLIT3/CPNE5/VEGFA/RIMS1/PARK2/SEMA3C/SEMA3E/NRCAM/IFRD1/PLXNA4/CDK5/DPYSL2/NRG1/RIMS2/OLFM1/ANAPC2/NRP1/PPP3CB/SLIT1/ZFYVE27/SEMA4G/SHTN1/BDNF/FLRT1/TPBGL/RAB21/SYT1/PLXNC1/IGF1/DCLK1/AKAP6/NDN/SEMA6D/RAB11A/ISLR2/SEMA7A/…	95
	1	GO:0006816	calcium ion transport	141/4577	289/13206	4.06525e-07	2.11677e-05	1.89872e-05	NPPA/PDE4B/CHRNB2/TMCO1/ATP1B1/CACNA1E/PSEN2/AGT/RYR2/UCN/EHD3/SLC8A1/PRKCE/CALM2/CACNB4/RAMP1/GRM7/ATP2B2/CACNA2D2/CACNA1D/CACNA2D3/ATP2C1/TRPC1/STIM2/SNCA/PPP3CA/ANK2/CAMK2D/TRPC3/GPM6A/PDE4D/VDAC1/CATSPER3/TRPC7/CAMK2A/DRD1/MCUR1/HTR1B/IBTK/HTR1E/FYN/OPRM1/TSPAN13/ADCYAP1R1/GCK/CAMK2B/RAMP3/CACNA2D1/SRI/ORAI2/CAV1/CDK5/ADRA1A/PTK2B/SARAF/CRH/TRPM3/GRIN3A/SLC25A25/NCS1/CACFD1/GRIN1/CACNA1B/CACN…	141
	1	GO:0007200	phospholipase C-activating G-protein coupled receptor signaling pathway	43/4577	66/13206	4.08767e-07	2.11677e-05	1.89872e-05	GNB1/PTGER3/GPR52/KISS1/AGT/ACTN2/CHRM3/TACR1/HRH1/PTH1R/GPR27/DRD5/CCKAR/NPR3/RXFP3/ADRA1B/DRD1/HCRTR2/HTR1B/HTR1E/NMBR/GRM1/OPRM1/CHRM2/ADRA1A/GNAQ/PLCE1/ADRA2A/CHRM4/GRM5/DRD2/BICD1/HTR2A/EDNRB/LTB4R/CHRM5/GPR139/HCRT/KISS1R/GNA11/C5AR1/HRH3/HTR2C	43
	6	GO:0044782	cilium organization	30/671	214/13206	4.09575e-07	0.000502958	0.000502958	NPHP4/TEKT2/HSPB11/TTC21B/SPAG16/CEP97/IFT57/IFT122/WDR19/BBS12/SCLT1/CCNO/ICK/TTC26/PCM1/TMEM67/RFX3/KIF27/TTC17/DYNC2H1/IFT46/IFT81/TCTN2/TTC8/BBS4/BBS2/TMEM231/B9D2/CEP250/ATXN10	30
	1	GO:2000463	positive regulation of excitatory postsynaptic potential	18/4577	20/13206	4.38008e-07	2.24617e-05	2.01479e-05	DVL1/PRKCZ/NRXN1/WNT7A/NLGN1/RIMS1/STX1A/RELN/PTK2B/RIMS2/GRIN1/PTEN/CUX2/STX1B/DLG4/SHANK1/SHANK3/NLGN3	18
	7	GO:0010862	positive regulation of pathway-restricted SMAD protein phosphorylation	10/420	41/13206	4.40909e-07	2.13088e-05	1.46536e-05	TGFB2/LEFTY2/DAB2/HFE/BMP1/GDF6/BMP4/GDF15/TGFB1/BMP7	10
	7	GO:0048844	artery morphogenesis	11/420	51/13206	4.46955e-07	2.13407e-05	1.46755e-05	PRRX1/TGFB2/COL3A1/HES1/HPGD/PDGFRB/PRDM1/BMP4/FOXC2/TBX2/TBX1	11
	7	GO:0060037	pharyngeal system development	8/420	24/13206	4.60346e-07	2.15966e-05	1.48515e-05	ECE1/TGFB2/HES1/NKX2-5/GATA3/BMP4/BMP7/TBX1	8
	7	GO:0001101	response to acid chemical	23/420	218/13206	4.63212e-07	2.15966e-05	1.48515e-05	CAPN2/COL3A1/COL5A2/IGFBP2/PPARG/WNT5A/PDGFC/ITGA2/PDGFRB/SPARC/EDN1/AQP1/EGFR/ABCB4/COL1A2/PDK4/DKK1/RELA/FZD4/AVPR1A/MMP2/CCL2/TBX1	23
	2	GO:0051225	spindle assembly	42/3517	79/13206	4.76153e-07	1.41169e-05	1.27268e-05	RCC1/CDC14A/TPR/ASPM/NEK2/MLH1/SPICE1/RNF4/TUBB/KIFC1/FBXO5/CHMP4C/HAUS6/NEK6/KIF11/LZTS2/RPS3/CHD4/RACGAP1/MZT1/PIBF1/TUBGCP3/HAUS4/STARD9/TUBGCP4/KIF23/PLK1/AURKB/KPNB1/BIRC5/CHMP1B/CEP192/HAUS1/HAUS8/HAUS5/CHMP2A/TPX2/MYBL2/AURKA/CHEK2/KIF4A/FLNA	42
	2	GO:0031123	RNA 3'-end processing	53/3517	108/13206	4.81594e-07	1.41975e-05	1.27995e-05	LIN28A/SRSF4/MAGOH/AHCYL1/RBM8A/ZC3H11A/CPSF3/SRSF7/PNPT1/PAPOLG/POLR2D/BARD1/RPSA/THOC7/SLBP/EXOSC9/CCNB1/THOC3/NELFE/LIN28B/CDC40/PTCD1/CPSF4/ERI1/PABPC1/ZC3H3/CPSF1/EXOSC3/EXOSC2/CSTF2T/CLP1/CPSF7/TUT1/CCNT1/SRSF9/EXOSC8/CPSF2/RNPS1/THOC6/ERI2/USB1/EIF4A3/ALYREF/DDX39A/FBL/SNRPA/SYMPK/U2AF2/PABPC1L/CSTF1/RPS21/THOC5/POLDIP3	53
	7	GO:0048754	branching morphogenesis of an epithelial tube	17/420	126/13206	4.84015e-07	2.23041e-05	1.5338e-05	GBX2/WNT5A/PLXND1/ETV5/SPRY1/FAT4/HHIP/MSX2/EDN1/RDH10/SPRY2/BMP4/PGF/GREM1/FOXC2/TGFB1/BMP7	17
	1	GO:0006820	anion transport	162/4577	341/13206	4.9659e-07	2.52211e-05	2.2623e-05	GABRD/CLCN6/PQLC2/FABP3/MFSD2A/BEST4/PRKAA2/ABCD3/CLCC1/SLC6A17/PRKAB2/MPC2/XPR1/CYB5R1/PPFIA4/ADORA1/NCOA1/SLC1A4/PCYOX1/SFXN5/SLC4A5/RAB3GAP1/SLC4A10/SLC25A12/GLS/SLC4A3/SLC16A14/ERFE/PER2/GRM7/SLC6A11/SLC6A1/IP6K2/SLC25A20/GRM2/ARL6IP5/DRD3/TRH/SLC7A14/ABCC5/CPLX1/SLC26A1/MFSD10/GABRG1/GABRA2/GABRA4/GABRB1/SLC10A4/SLC4A4/SNCA/PLA2G12A/GLRB/NPY5R/CLCN3/GLRA3/ACSL1/ANKH/SLC12A2/VDAC1/SLC6A7/SLC3…	162
	1	GO:0001964	startle response	21/4577	25/13206	5.38289e-07	2.70785e-05	2.42891e-05	DVL1/KCNH1/UCN/NRXN1/CTNNA2/DRD3/GLRB/GLRA1/DRD1/PARK2/NRG1/PENK/GRIN3A/GRIN1/PTEN/DRD2/KCNA1/SLITRK6/GRIN2A/GRIN2D/MECP2	21
	2	GO:0051169	nuclear transport	156/3517	416/13206	5.40121e-07	1.58334e-05	1.42744e-05	MTOR/SRSF4/KHDRBS1/ZC3H12A/MAGOH/NDC1/AHCYL1/DDX20/RBM8A/TXNIP/ANP32E/TPR/IPO9/ZC3H11A/SNRPE/PARP1/NUP133/CPSF3/SRSF7/SIX3/SNRPG/RANBP2/IWS1/POLR2D/FZD7/BARD1/NUP210/RPSA/CTNNB1/NCKIPSD/HYAL2/THOC7/CBLB/RSRC1/ECT2/SLBP/NUP54/PKD2/EGF/SFRP2/IPO11/SMN1/F2R/TMCO6/GEMIN5/NPM1/THOC3/NUP153/CCHCR1/HMGA1/MAPK14/MDFI/RAB23/CDC40/NUP43/GLI3/POM121C/SHFM1/TRIP6/TNPO3/SMO/NUP205/XPO7/WRN/RGS20/TGS1/ZC3H3/CP…	156
	2	GO:0031577	spindle checkpoint	24/3517	36/13206	5.71923e-07	1.6672e-05	1.50304e-05	TPR/CENPF/GEN1/BUB1/MAD2L1/CCNB1/SPDL1/TTK/MAD1L1/CDK5RAP2/BUB3/ATM/ZW10/USP44/PCID2/XRCC3/BUB1B/KNL1/PLK1/CSNK2A2/GSG2/AURKB/NDC80/PSMG2	24
	2	GO:0042770	signal transduction in response to DNA damage	55/3517	114/13206	5.951e-07	1.72513e-05	1.55526e-05	KDM1A/BTG2/RPS27A/CNOT11/CNOT9/CNOT10/TFDP2/CCNB1/CDC25C/CNOT8/NPM1/CNOT6/MAPK14/CDC5L/MYO6/PLAGL1/CASP2/PAXIP1/PRKDC/ABL1/CDK1/TNKS1BP1/PRPF19/ATM/FOXM1/ZNF385A/CDK2/E2F7/CRADD/TRIAP1/CENPJ/BRCA2/TFDP1/PML/TFAP4/CNOT1/E2F4/USP10/TP53/UBB/BRCA1/ARID3A/CARM1/UBA52/BAX/PRMT1/PCNA/E2F1/SNAI1/AURKA/PTTG1IP/CHEK2/EP300/GTSE1/SMC1A	55
	4	GO:0060326	cell chemotaxis	28/847	156/13206	6.06894e-07	0.000364027	0.000341309	ARHGEF16/S100A14/CXCR2/PRKCD/CXCL6/PF4/CXCL5/CXCL3/FGF2/AIF1/PLA2G7/CCL26/MET/ARHGEF5/RARRES2/SYK/CXCL12/CH25H/CALCA/FGF4/FLT1/HMGB1/TNFSF11/HSD3B7/TMEM102/TNFRSF11A/RAC2/FGF16	28
	1	GO:0055074	calcium ion homeostasis	139/4577	286/13206	6.4738e-07	3.22039e-05	2.88865e-05	GNB1/UTS2/ATP13A2/HCRTR1/PTGER3/PTGFR/SV2A/TMCO1/ATP1B1/KISS1/AGT/DISC1/RYR2/KCNK3/TMEM178A/SLC8A1/PRKCE/CALM2/ATP2B2/PTH1R/DRD3/GATA2/ATP2C1/TRPC1/ATP13A4/DRD5/CCKAR/STIM2/SNCA/RAP1GDS1/ANK2/CAMK2D/TRPC3/RXFP3/PTGER4/PDE4D/TRPC7/ADRA1B/DRD1/MCUR1/SCGN/SLC25A27/TFAP2B/HCRTR2/HTR1B/IBTK/HTR1E/GRIK2/GPR6/GRM1/ADCYAP1R1/CACNA2D1/SRI/TAC1/FIS1/CAV1/ADRA1A/PTK2B/CALB1/GRINA/JAK2/GRIN1/CDH23/PLCE1/STIM…	139
	1	GO:0048168	regulation of neuronal synaptic plasticity	32/4577	45/13206	6.52369e-07	3.22039e-05	2.88865e-05	NCDN/CNTN2/AGT/RAB3GAP1/KIT/SNCA/CAMK2A/SYNGAP1/GRIK2/CAMK2B/GRIN1/NSMF/NEURL1/HRAS/GRM5/DRD2/RAB11A/NPTN/RASGRF1/JPH3/DLG4/SHISA6/NF1/RAB3A/SLC8A2/PPFIA3/SHISA7/S100B/SYNGR1/SHISA8/SHANK3/SYP	32
	7	GO:0045992	negative regulation of embryonic development	8/420	25/13206	6.58286e-07	2.99861e-05	2.06207e-05	COL5A2/WNT5A/COL5A1/GATA3/DKK1/BMP4/TBX2/BMP7	8
	4	GO:0031349	positive regulation of defense response	41/847	282/13206	6.72879e-07	0.000364027	0.000341309	SMPDL3B/PSMA5/S100A14/CD1D/IKBKE/PSME4/VAMP8/IFIH1/PRKCD/IL17RB/UBE2K/UBE2D3/TLR3/KLKB1/POLR3G/IRF4/RIPK1/PSMB8/PSMB9/PLA2G7/MB21D1/CARD11/CCL26/IDO1/DDX58/SYK/PSMD5/IRAK3/HMGB1/TNFSF11/PSME2/PSMC6/GPRC5B/PYCARD/PSMD11/TNFRSF11A/C3/ICAM3/KLK5/KLK7/NLRP12	41
	7	GO:0002237	response to molecule of bacterial origin	23/420	223/13206	6.93053e-07	3.10647e-05	2.13624e-05	GNG12/SELE/TNFSF4/TFPI/WNT5A/MGST2/SPARC/EDN1/PRDM1/SERPINE1/TNFRSF10D/ADAM9/TNFRSF11B/TLR4/ANKRD1/RELA/TNFRSF1A/KCNJ8/CCL2/MALT1/TGFB1/THBD/TSPO	23
	7	GO:0050900	leukocyte migration	24/420	240/13206	6.97642e-07	3.10647e-05	2.13624e-05	SELE/TGFB2/FN1/INPP5D/ITGA9/WNT5A/ITGA1/ITGA2/STK10/COL1A2/SERPINE1/ANGPT2/DOCK8/ANXA1/GATA3/ESAM/PGF/GREM1/CCL2/PLVAP/TGFB1/THBD/PREX1/JAM2	24
	7	GO:0072132	mesenchyme morphogenesis	10/420	43/13206	7.12307e-07	3.13652e-05	2.15691e-05	TGFB2/ACTG2/WNT5A/MSX1/MSX2/TWIST1/SNAI2/FOXC2/TBX2/BMP7	10
	7	GO:0003279	cardiac septum development	14/420	89/13206	7.56033e-07	3.29248e-05	2.26416e-05	TGFB2/WNT5A/HEG1/PLXND1/HES1/NKX2-5/MSX2/PRDM1/GATA3/BMP4/SMAD6/TBX2/BMP7/TBX1	14
	2	GO:0006409	tRNA export from nucleus	22/3517	32/13206	7.6119e-07	2.18236e-05	1.96747e-05	NDC1/TPR/NUP133/RANBP2/NUP210/NUP54/NUP153/NUP43/POM121C/NUP205/NUP214/NUP98/NUP160/AAAS/NUP107/NUP37/NUP58/NUP88/NUP85/NUP62/RAE1/NUP50	22
	2	GO:0071431	tRNA-containing ribonucleoprotein complex export from nucleus	22/3517	32/13206	7.6119e-07	2.18236e-05	1.96747e-05	NDC1/TPR/NUP133/RANBP2/NUP210/NUP54/NUP153/NUP43/POM121C/NUP205/NUP214/NUP98/NUP160/AAAS/NUP107/NUP37/NUP58/NUP88/NUP85/NUP62/RAE1/NUP50	22
	7	GO:0003197	endocardial cushion development	9/420	34/13206	7.90626e-07	3.40571e-05	2.34202e-05	TGFB2/MSX1/MSX2/TWIST1/SNAI2/BMP4/NEDD4/TBX2/BMP7	9
	1	GO:0032412	regulation of ion transmembrane transporter activity	85/4577	159/13206	7.93627e-07	3.88143e-05	3.4816e-05	RNF207/NPPA/PDE4B/ATP1B1/CNIH3/ACTN2/RYR2/EHD3/PRKCE/CALM2/CACNB4/STK39/CAB39/GPD1L/CACNA1D/DRD3/KCNAB1/NLGN1/FGF12/PPARGC1A/STIM2/ANK2/CAMK2D/PDE4D/CRHBP/MEF2C/OPRM1/CACNA2D1/SRI/AKAP9/RELN/CAV1/TCAF2/TCAF1/PTK2B/CRH/KCNS2/WNK2/PTPN3/CACNB2/ANK3/KCNIP2/ADRA2A/STIM1/KCNJ11/CNIH2/DRD2/SCN2B/SCN3B/CACNB3/NOS1/FGF14/JPH4/AKAP6/CALM1/GNB5/MYO5A/RASGRF1/CACNG3/JPH3/MINK1/DLG4/ATP1B2/VAMP2/PIRT/CACNB1/…	85
	1	GO:0050805	negative regulation of synaptic transmission	38/4577	57/13206	8.08697e-07	3.91884e-05	3.51516e-05	GRIK3/RAP1A/SYT11/TNR/ADORA1/ARF1/PNKD/SLC6A1/DRD5/SNCA/NPY5R/GRIA1/DRD1/HTR1B/GRIK2/PARK2/GNAI1/PPP1R9A/ACHE/DGKI/BRAF/PTK2B/STXBP1/ATAD1/PTEN/SORCS3/DRD2/LRRK2/ASIC1/HTR2A/PCDH17/NF1/CELF4/KCNB1/PICK1/SHANK3/IQSEC2/NLGN3	38
	2	GO:0045653	negative regulation of megakaryocyte differentiation	15/3517	18/13206	8.14371e-07	2.32207e-05	2.09343e-05	HIST2H4A/HIST1H4A/HIST1H4B/HIST1H4C/HIST1H4D/HIST1H4E/HIST1H4F/HIST1H4H/HIST1H4I/HIST1H4J/HIST1H4K/HIST1H4L/HIST4H4/PRMT1/GABPA	15
	9	GO:0030199	collagen fibril organization	7/190	37/13206	8.1646e-07	0.000155504	0.000130303	DDR2/CYP1B1/ADAMTS3/FOXC1/TNXB/COL1A1/COL5A3	7
	2	GO:0006913	nucleocytoplasmic transport	153/3517	409/13206	8.21462e-07	2.32956e-05	2.10018e-05	MTOR/SRSF4/KHDRBS1/ZC3H12A/MAGOH/NDC1/AHCYL1/DDX20/RBM8A/TXNIP/ANP32E/TPR/IPO9/ZC3H11A/SNRPE/PARP1/NUP133/CPSF3/SRSF7/SIX3/SNRPG/RANBP2/IWS1/POLR2D/FZD7/BARD1/NUP210/RPSA/CTNNB1/NCKIPSD/HYAL2/THOC7/CBLB/RSRC1/ECT2/SLBP/NUP54/PKD2/EGF/SFRP2/IPO11/SMN1/F2R/TMCO6/GEMIN5/NPM1/THOC3/NUP153/CCHCR1/MAPK14/MDFI/RAB23/CDC40/NUP43/GLI3/POM121C/SHFM1/TRIP6/TNPO3/SMO/NUP205/XPO7/RGS20/TGS1/ZC3H3/CPSF1/TONSL/…	153
	2	GO:0019985	translesion synthesis	26/3517	41/13206	8.35653e-07	2.35699e-05	2.12491e-05	ISG15/RPA2/DTL/SPRTN/RPS27A/RFC4/RFC1/PRIMPOL/RPA3/POLD2/RFC2/VCP/UBE2L6/POLD3/RFC5/RFC3/POLE2/KIAA0101/USP10/RPA1/UBB/NPLOC4/POLI/UBA52/POLD1/PCNA	26
	2	GO:0090501	RNA phosphodiester bond hydrolysis	55/3517	115/13206	8.47351e-07	2.37714e-05	2.14307e-05	EXOSC10/PPP1R8/ZC3H12A/MOV10/TSEN15/EXO1/CPSF3/PNPT1/MRPL44/RPSA/DBR1/NOP14/EXOSC9/DROSHA/DCP2/CNOT8/NHP2/CNOT6/ABT1/CPSF4/ERI1/LACTB2/POP1/ZC3H3/CPSF1/EXOSC3/EXOSC2/CSTF2T/RPP30/CLP1/FEN1/TUT1/RNASEH2C/DCPS/TMBIM6/PAN2/PAN3/EXOSC8/DIS3/FCF1/CPSF2/EDC3/PARN/ERI2/ERN2/USB1/CNOT1/NOB1/SMG6/TSEN54/RNASEH2A/POP4/XRN2/CSTF1/RPS21	55
	7	GO:0048146	positive regulation of fibroblast proliferation	10/420	44/13206	8.95936e-07	3.81784e-05	2.62544e-05	FN1/WNT5A/PDGFC/PDGFRB/CDKN1A/AQP1/EGFR/CDK6/ANXA2/TGFB1	10
	7	GO:0060537	muscle tissue development	27/420	297/13206	9.37919e-07	3.94427e-05	2.71238e-05	PAX7/LMNA/TGFB2/VAMP5/COL3A1/OBSL1/WNT5A/HEG1/PRKAA1/PDGFRB/NKX2-5/EDN1/TWIST1/CAV2/DKK1/ANKRD1/TLL2/NOX4/KLF5/BMP4/GREM1/FOXC2/TBX2/TGFB1/JPH2/BMP7/TBX1	27
	7	GO:0007584	response to nutrient	17/420	132/13206	9.4551e-07	3.94427e-05	2.71238e-05	IGFBP2/PPARG/ITGA2/SPARC/EGFR/SNAI2/TNFRSF11B/CDKN2B/LDHA/RELA/DAD1/CCL2/LIPG/TGFB1/CYP24A1/BMP7/TSPO	17
	3	GO:1904872	regulation of telomerase RNA localization to Cajal body	9/1167	15/13206	9.77111e-07	0.000639589	0.000615213	CCT3/CCT7/RUVBL1/NAF1/CCT5/TCP1/CCT6A/NOP10/DKC1	9
	3	GO:1904874	positive regulation of telomerase RNA localization to Cajal body	9/1167	15/13206	9.77111e-07	0.000639589	0.000615213	CCT3/CCT7/RUVBL1/NAF1/CCT5/TCP1/CCT6A/NOP10/DKC1	9
	7	GO:0072001	renal system development	24/420	245/13206	1.01338e-06	4.18336e-05	2.8768e-05	APH1A/TGFB2/WNT5A/WWTR1/HES1/SPRY1/FAT4/PDGFRB/ANGPT2/RDH10/HAS2/CER1/GATA3/KCNJ8/BMP4/PGF/TMED10/GREM1/SMAD6/FOXC2/WNK4/CRLF1/TGFB1/BMP7	24
	1	GO:0061337	cardiac conduction	67/4577	119/13206	1.01364e-06	4.8673e-05	4.36591e-05	RNF207/NPPA/KCND3/ATP1B1/AGT/RYR2/KCNK3/EHD3/SLC8A1/CALM2/KCNIP3/CACNB4/NPPC/ATP2B2/CACNA2D2/CACNA1D/CACNA2D3/TRPC1/KCNIP4/ANK2/CAMK2D/PDE4D/KCNIP1/CACNA2D1/SRI/AKAP9/CAV1/KCND2/KCNH2/TMEM65/NPR2/CACNB2/KCNIP2/STIM1/KCNJ11/FXYD6/SCN2B/SCN3B/CACNA1C/KCNA5/CACNB3/ATP2B1/NOS1/SLC8A3/CALM1/RYR3/MEF2A/CACNG3/ATP1B2/KCNJ12/CACNB1/CACNA1G/CACNG5/CACNG4/CACNG1/KCNJ2/PRKACA/SCN1B/FXYD7/SPTBN4/ATP1A3/DMPK/…	67
	7	GO:0071229	cellular response to acid chemical	17/420	133/13206	1.05293e-06	4.30183e-05	2.95827e-05	CAPN2/COL3A1/COL5A2/PPARG/WNT5A/PDGFC/EDN1/AQP1/EGFR/ABCB4/COL1A2/PDK4/FZD4/AVPR1A/MMP2/CCL2/TBX1	17
	2	GO:0075733	intracellular transport of virus	35/3517	63/13206	1.08354e-06	3.02349e-05	2.72578e-05	NDC1/TPR/NUP133/RPS27A/RANBP2/NUP210/THOC7/NUP54/THOC3/NUP153/NUP43/POM121C/NUP205/NUP214/NUP98/NUP160/VPS37C/AAAS/NUP107/NUP37/VPS37B/NUP58/THOC6/NUP88/UBB/KPNB1/KPNA2/NUP85/ALYREF/BST2/UBA52/NUP62/RAE1/THOC5/NUP50	35
	7	GO:0043535	regulation of blood vessel endothelial cell migration	10/420	45/13206	1.11959e-06	4.52749e-05	3.11345e-05	NFE2L2/ANGPT2/PRCP/AMOTL1/HDAC7/STARD13/CIB1/FOXC2/TGFB1/SRPX2	10
	1	GO:0006875	cellular metal ion homeostasis	167/4577	357/13206	1.12683e-06	5.36206e-05	4.80971e-05	GNB1/UTS2/ATP13A2/HCRTR1/PTGER3/PTGFR/SV2A/TMCO1/ATP1B1/KISS1/SLC30A10/ARF1/AGT/EGLN1/DISC1/RYR2/KCNK3/TMEM178A/SLC8A1/PRKCE/CALM2/SLC40A1/ABCB6/ERFE/ATP2B2/PTH1R/DRD3/GATA2/ATP2C1/TF/TRPC1/ATP13A4/TFRC/DRD5/CCKAR/STIM2/SNCA/RAP1GDS1/ANK2/CAMK2D/TRPC3/RXFP3/PTGER4/PDE4D/TRPC7/NDFIP1/ATOX1/ADRA1B/DRD1/BMP6/MCUR1/SCGN/SLC25A27/HCRTR2/HTR1B/IBTK/HTR1E/GRIK2/GPR6/GRM1/ADCYAP1R1/CACNA2D1/SRI/TAC1/TFR2…	167
	7	GO:1905209	positive regulation of cardiocyte differentiation	7/420	19/13206	1.13285e-06	4.53484e-05	3.1185e-05	TGFB2/NKX2-5/EDN1/GPER1/BMP4/GREM1/TGFB1	7
	2	GO:0006296	nucleotide-excision repair, DNA incision, 5'-to lesion	24/3517	37/13206	1.21647e-06	3.37634e-05	3.04389e-05	RPA2/CHD1L/PARP1/RPS27A/ERCC3/RFC4/RFC1/RPA3/POLD2/RFC2/DDB2/DDB1/POLD3/RFC5/RFC3/CUL4A/NTHL1/RPA1/UBB/UBA52/ERCC2/ERCC1/POLD1/PCNA	24
	7	GO:0032102	negative regulation of response to external stimulus	21/420	197/13206	1.23968e-06	4.91284e-05	3.37844e-05	PPARG/WNT5A/EDN1/NT5E/PRDM1/GPER1/SEMA3D/SERPINE1/ANGPT2/PLAT/SNAI2/GATA3/HTRA1/ETS1/TNFRSF1A/SPX/GREM1/ANXA2/ADAMTS18/CCL2/THBD	21
	1	GO:0072503	cellular divalent inorganic cation homeostasis	142/4577	296/13206	1.25573e-06	5.91271e-05	5.30363e-05	GNB1/UTS2/ATP13A2/HCRTR1/PTGER3/PTGFR/SV2A/TMCO1/ATP1B1/KISS1/SLC30A10/AGT/DISC1/RYR2/KCNK3/TMEM178A/SLC8A1/PRKCE/CALM2/ATP2B2/PTH1R/DRD3/GATA2/ATP2C1/TRPC1/ATP13A4/DRD5/CCKAR/STIM2/SNCA/RAP1GDS1/ANK2/CAMK2D/TRPC3/RXFP3/PTGER4/PDE4D/TRPC7/ADRA1B/DRD1/MCUR1/SCGN/SLC25A27/HCRTR2/HTR1B/IBTK/HTR1E/GRIK2/GPR6/GRM1/ADCYAP1R1/CACNA2D1/SRI/TAC1/FIS1/CAV1/ADRA1A/PTK2B/CALB1/GRINA/JAK2/GRIN1/CDH23/PLCE1/ST…	142
	1	GO:0007218	neuropeptide signaling pathway	45/4577	72/13206	1.26493e-06	5.91271e-05	5.30363e-05	NPPA/HCRTR1/UCN/NMS/ECEL1/GPR149/SORCS2/GLRB/RAPGEF2/NPY1R/NPY5R/CPE/GLRA3/RXFP3/CARTPT/GLRA1/HCRTR2/OPRM1/CRCP/TAC1/PNOC/PENK/SORCS3/SORCS1/NPS/GPR83/NXPH4/LTB4R/SSTR1/SCG5/GPR139/HCRT/SSTR2/NPB/ADCYAP1/GRP/GALR1/KISS1R/PTH2/NTSR1/OPRL1/MCHR1/GLRA2/PCSK1N/TENM1	45
	2	GO:0051321	meiotic cell cycle	74/3517	170/13206	1.27954e-06	3.53262e-05	3.18478e-05	CDC20/RAD54L/NDC1/ASPM/NEK2/EXO1/MSH6/SGO2/FANCD2/SGO1/MLH1/SMC4/MND1/TRIP13/RAD1/MSH3/PTTG1/BAG6/MSH5/KLHDC3/MEI4/FBXO5/LFNG/XRCC2/PTTG3P/RAD54B/FBXO43/RAD21/HSF1/CKS2/SMC2/MASTL/SMC3/BUB3/MKI67/PSMD13/KIF18A/NUMA1/MRE11A/ATM/ZW10/H2AFX/NCAPD3/NCAPD2/ESPL1/CDK2/BRCA2/TUBGCP3/CCNB1IP1/REC8/FANCM/RAD51B/XRCC3/RAD51/TUBGCP4/PLK1/FANCA/TOP3A/TOP2A/P3H4/PSMC3IP/TUBG1/EME1/RAD51C/CENPX/RBBP8/SYCE2/CAL…	74
	7	GO:0014706	striated muscle tissue development	26/420	284/13206	1.31065e-06	5.14266e-05	3.53649e-05	PAX7/LMNA/TGFB2/VAMP5/OBSL1/WNT5A/HEG1/PRKAA1/PDGFRB/NKX2-5/EDN1/TWIST1/CAV2/DKK1/ANKRD1/TLL2/NOX4/KLF5/BMP4/GREM1/FOXC2/TBX2/TGFB1/JPH2/BMP7/TBX1	26
	2	GO:1904837	beta-catenin-TCF complex assembly	27/3517	44/13206	1.3246e-06	3.63778e-05	3.27958e-05	HDAC1/BCL9/HIST2H4A/PYGO2/TCF7L1/CTNNB1/LEF1/HIST1H4A/HIST1H4B/HIST1H4C/HIST1H4D/HIST1H4E/HIST1H4F/HIST1H4H/HIST1H4I/HIST1H4J/HIST1H4K/HIST1H4L/TRRAP/TLE4/TLE1/TCF7L2/HIST4H4/KMT2D/TLE3/SMARCA4/EP300	27
	9	GO:0002526	acute inflammatory response	9/190	76/13206	1.3569e-06	0.000239978	0.000201087	PTGS2/CFH/ACVR1/CFI/OSMR/C7/NUPR1/ICAM1/APOL2	9
	1	GO:0008306	associative learning	43/4577	68/13206	1.37477e-06	6.31436e-05	5.66391e-05	B4GALT2/CHRNB2/TNR/UCN/TBR1/GRM7/HRH1/DRD3/DRD5/KIT/DRD1/RGS14/SYNGAP1/TAC1/NPTX2/RELN/BRAF/CDK5/DDHD2/CRH/DBH/GRIN1/NPS/RIC8A/DEAF1/DRD2/ASIC1/PDE1B/FOS/CHRNA7/MEIS2/NPTN/GRIN2A/CLN3/NDRG4/IFT20/NF1/ATP1A3/SHANK1/SNAP25/APP/NLGN3/MECP2	43
	1	GO:0048814	regulation of dendrite morphogenesis	43/4577	68/13206	1.37477e-06	6.31436e-05	5.66391e-05	LRP8/CHRNB2/DNM3/NGEF/GORASP1/KALRN/TNIK/NLGN1/PPP3CA/RAPGEF2/ADGRB3/CAMK2B/PPP1R9A/CUX1/RELN/CDK5/LZTS1/PTPRD/GRIN1/ANAPC2/NSMF/PTEN/KNDC1/CAPRIN2/LRRK2/RAB21/CUX2/RAP2A/ITPKA/CHRNA3/PAFAH1B1/SARM1/CDK5R1/SRCIN1/SKOR2/SS18L1/YWHAH/SHANK3/IL1RAPL1/NLGN3/BHLHB9/PAK3/TRPC5	43
	7	GO:0032496	response to lipopolysaccharide	22/420	215/13206	1.38578e-06	5.38416e-05	3.70256e-05	GNG12/SELE/TNFSF4/TFPI/WNT5A/MGST2/SPARC/EDN1/PRDM1/SERPINE1/TNFRSF10D/ADAM9/TNFRSF11B/TLR4/ANKRD1/RELA/TNFRSF1A/KCNJ8/CCL2/TGFB1/THBD/TSPO	22
	1	GO:0022898	regulation of transmembrane transporter activity	86/4577	163/13206	1.42031e-06	6.4673e-05	5.80109e-05	RNF207/NPPA/PDE4B/ATP1B1/CNIH3/ACTN2/RYR2/EHD3/PRKCE/CALM2/CACNB4/STK39/CAB39/GPD1L/CACNA1D/DRD3/KCNAB1/NLGN1/FGF12/PPARGC1A/STIM2/ANK2/CAMK2D/PDE4D/CRHBP/MEF2C/OPRM1/CACNA2D1/SRI/AKAP9/RELN/CAV1/TCAF2/TCAF1/PTK2B/CRH/KCNS2/WNK2/PTPN3/CACNB2/ANK3/KCNIP2/ADRA2A/STIM1/KCNJ11/CNIH2/DRD2/SCN2B/SCN3B/CACNB3/NOS1/FGF14/JPH4/AKAP6/CALM1/GNB5/MYO5A/RASGRF1/CACNG3/JPH3/MINK1/DLG4/ATP1B2/VAMP2/PIRT/CACNB1/…	86
	2	GO:1901796	regulation of signal transduction by p53 class mediator	69/3517	156/13206	1.43728e-06	3.92656e-05	3.53993e-05	KDM1A/RPA2/HDAC1/RBBP4/TP53BP2/EXO1/RPS27A/BARD1/ATRIP/TOPBP1/RFC4/RAD1/EHMT2/MAPK14/HDAC2/RPA3/RFC2/TAF6/TRIM24/WRN/TP53INP1/TAF2/RMI1/EHMT1/DNA2/TAF5/TAF10/SSRP1/MTA2/MRE11A/ATM/CHEK1/RHNO1/CHD4/ZNF385A/CDK2/RFC5/TRIAP1/RNF34/RFC3/SUPT16H/PRMT5/PML/BLM/RMI2/BRD7/CSNK2A2/BANP/RPA1/TP53/AURKB/UBB/TOP3A/BRCA1/HEXIM1/BRIP1/RBBP8/STK11/MBD3/UBA52/PPP1R13L/BCL2L12/TPX2/SNAI1/AURKA/PTTG1IP/CHEK2/EP300…	69
	2	GO:0042769	DNA damage response, detection of DNA damage	23/3517	35/13206	1.44924e-06	3.93861e-05	3.5508e-05	RPA2/USP1/DTL/PARP1/RPS27A/RAD18/RFC4/RFC1/RPA3/POLD2/RFC2/DDB1/POLD3/RPS3/HMGA2/RFC5/RFC3/CUL4A/RPA1/UBB/UBA52/POLD1/PCNA	23
	1	GO:0045055	regulated exocytosis	109/4577	217/13206	1.44948e-06	6.54371e-05	5.86963e-05	SDF4/RIMS3/RAP1A/SYT11/TMEM79/CYB5R1/SNAP47/ARF1/ACTN2/OTOF/CALM2/RAB11FIP5/RAB3GAP1/RAPGEF4/ABCA12/CDK5R2/RAB5A/CADPS/PROS1/SNX4/GATA2/TF/PFN2/NLGN1/CPLX1/PCDH7/KIT/VEGFC/CRHBP/FER/CPLX2/VEGFA/RIMS1/STX11/SYTL3/VPS41/STX1A/HGF/PCLO/BRAF/CDK5/DMTN/RIMS2/CDC37L1/HABP4/NR4A3/STXBP1/PPP3CB/ADRA2A/RAB11FIP2/SYT9/SYT13/SYT7/VEGFB/SYT12/GAB2/C12orf4/LRRK2/SYT1/IGF1/RPH3A/TRIM9/RAB15/TGFB3/CALM1/RASGRP1…	109
	9	GO:0030335	positive regulation of cell migration	18/190	334/13206	1.5541e-06	0.00025653	0.000214956	DDR2/PTGS2/IL1R1/TNFAIP6/ACVR1/PDGFRA/CXCL1/CXCL2/ADGRA2/WNT11/CMKLR1/POSTN/MMP14/LGALS3/CEMIP/CXCL16/COL1A1/ICAM1	18
	1	GO:0007193	adenylate cyclase-inhibiting G-protein coupled receptor signaling pathway	38/4577	58/13206	1.56277e-06	6.93421e-05	6.21991e-05	CORT/GRIK3/ADORA1/CHRM3/GRM7/GRM2/DRD3/NPY1R/ADCY2/NPR3/GABBR1/HTR1B/HTR1E/OPRM1/ADCY1/GNAI1/GRM3/GPR37/GRM8/CHRM2/HTR5A/ADCY8/ADRA2A/RIC8A/CHRM4/DRD2/HTR2A/CHRM5/ADCY9/ADCY7/SSTR2/GNAL/APLP1/HRH3/OPRL1/GNAZ/MCHR1/HTR2C	38
	1	GO:0015844	monoamine transport	38/4577	58/13206	1.56277e-06	6.93421e-05	6.21991e-05	PINK1/KCNA2/CHRNB2/AGT/NISCH/CADPS/DRD3/SNCA/GDNF/CARTPT/DRD1/DTNBP1/HTR1B/CNR1/PARK2/STX1A/SLC18A1/CHRNA6/CRH/SLC18A3/SNCG/ADRA2A/GRK2/DRD2/NOS1/HTR2A/CHRNA7/CHRM5/ABAT/SLC6A2/SYT4/KCNB1/HRH3/CHRNA4/PICK1/GPM6B/MAOB/MECP2	38
	1	GO:0015837	amine transport	36/4577	54/13206	1.57536e-06	6.93421e-05	6.21991e-05	PINK1/KCNA2/CHRNB2/AGT/PER2/ARL6IP5/DRD3/SNCA/GDNF/CARTPT/DRD1/DTNBP1/HTR1B/CNR1/PARK2/DDC/STX1A/SLC18A1/CHRNA6/CRH/SNCG/ADRA2A/TH/GRK2/DRD2/HTR2A/CHRNA7/CHRNA3/RHCG/ABAT/SYT4/CACNA1A/SLC32A1/KCNB1/HRH3/CHRNA4	36
	7	GO:0001822	kidney development	23/420	234/13206	1.60876e-06	6.18984e-05	4.25661e-05	APH1A/TGFB2/WWTR1/HES1/SPRY1/FAT4/PDGFRB/ANGPT2/RDH10/HAS2/CER1/GATA3/KCNJ8/BMP4/PGF/TMED10/GREM1/SMAD6/FOXC2/WNK4/CRLF1/TGFB1/BMP7	23
	1	GO:0009187	cyclic nucleotide metabolic process	78/4577	145/13206	1.61493e-06	7.04962e-05	6.32343e-05	NPPA/HPCA/PDE4B/AMPD2/EGLN1/UCN/CALM2/PDE11A/PDE1A/NPPC/RAMP1/GRM7/ATP2B2/GRM2/DRD3/DRD5/GUCY1A3/GUCY1B3/MTNR1A/ADCY2/PDE4D/PDE8B/DRD1/GABBR1/GUCA1B/VEGFA/HTR1B/MRAP2/HTR1E/PDE7B/OPRM1/PDE10A/ADCYAP1R1/ADCY1/GRM3/AKAP9/CALCR/GRM8/PTK2B/CRH/ADCY8/NPR2/GABBR2/ADRA2A/PDE2A/GUCY1A2/DRD2/RAPGEF3/PDE1B/NUDT4/NOS1/ADGRD1/EDNRB/AKAP6/AKAP5/CALM1/RORA/PDE8A/ADCY9/ADCY7/MC1R/MAPK7/NF1/RUNDC3A/NME2/TIMP2/AD…	78
	7	GO:0001654	eye development	26/420	288/13206	1.70525e-06	6.31311e-05	4.34138e-05	TGFB2/EFEMP1/COL5A2/WNT5A/COL8A1/BMPR1B/PDGFRB/FOXF2/PRDM1/TWIST1/EGFR/RDH10/COL5A1/GATA3/VIM/ROM1/FZD4/BMP4/RHOJ/NKD1/ADAMTS18/FOXC2/TBX2/TGFB1/CST3/BMP7	26
	2	GO:0044786	cell cycle DNA replication	22/3517	33/13206	1.70832e-06	4.61057e-05	4.15659e-05	CDC7/SLBP/ORC3/DNA2/SMC3/E2F8/MRE11A/E2F7/DACH1/TIPIN/GINS2/CDT1/ZNF830/DBF4B/UPF1/LIG1/PCNA/GINS1/DONSON/CDC45/CHEK2/SMC1A	22
	2	GO:0051168	nuclear export	75/3517	174/13206	1.71417e-06	4.61057e-05	4.15659e-05	SRSF4/KHDRBS1/MAGOH/NDC1/AHCYL1/RBM8A/TPR/ZC3H11A/NUP133/CPSF3/SRSF7/RANBP2/IWS1/POLR2D/BARD1/NUP210/RPSA/THOC7/SLBP/NUP54/THOC3/NUP153/CCHCR1/CDC40/NUP43/POM121C/SHFM1/NUP205/XPO7/ZC3H3/CPSF1/ANP32B/GLE1/NUP214/LZTS2/TCF7L2/NUP98/NUP160/BUD13/AAAS/HNRNPA1/NUP107/NUP37/SRSF9/NUP58/CPSF2/CHP1/CTDSPL2/AKAP13/RNPS1/THOC6/NUTF2/SMG6/NUP88/TP53/NUP85/EIF4A3/ALYREF/RPS15/RANBP3/CALR/DDX39A/UPF1/NUP62/U…	75
	7	GO:0035904	aorta development	10/420	47/13206	1.71671e-06	6.31311e-05	4.34138e-05	TGFB2/COL3A1/PLXND1/HES1/LOX/PDGFRB/PRDM1/SMAD6/TBX2/TBX1	10
	7	GO:0030278	regulation of ossification	18/420	153/13206	1.73817e-06	6.31311e-05	4.34138e-05	TGFB2/WNT5A/BMPR1B/MSX2/RUNX2/TWIST1/CDK6/SNAI2/CTHRC1/HDAC7/BMP4/GREM1/SMAD6/CHSY1/SOST/TGFB1/ID1/BMP7	18
	7	GO:0044706	multi-multicellular organism process	18/420	153/13206	1.73817e-06	6.31311e-05	4.34138e-05	IGFBP2/OXTR/HPGD/ITGA2/EDN1/HFE/PRDM1/ANGPT2/PAPPA/ETS1/ARHGDIB/AVPR1A/PGF/MMP2/CCL2/TGFB1/THBD/CST3	18
	7	GO:1905207	regulation of cardiocyte differentiation	8/420	28/13206	1.73937e-06	6.31311e-05	4.34138e-05	TGFB2/NKX2-5/EDN1/GPER1/DKK1/BMP4/GREM1/TGFB1	8
	4	GO:0030595	leukocyte chemotaxis	22/847	111/13206	1.75484e-06	0.000843885	0.000791219	S100A14/CXCR2/CXCL6/PF4/CXCL5/CXCL3/AIF1/PLA2G7/CCL26/ARHGEF5/RARRES2/SYK/CXCL12/CH25H/CALCA/FLT1/HMGB1/TNFSF11/HSD3B7/TMEM102/TNFRSF11A/RAC2	22
	7	GO:0030326	embryonic limb morphogenesis	15/420	109/13206	1.77178e-06	6.31311e-05	4.34138e-05	ECE1/PRRX1/TGFB2/WNT5A/MSX1/MSX2/RUNX2/TWIST1/DLX5/RDH10/DKK1/BMP4/GREM1/TBX2/BMP7	15
	7	GO:0035113	embryonic appendage morphogenesis	15/420	109/13206	1.77178e-06	6.31311e-05	4.34138e-05	ECE1/PRRX1/TGFB2/WNT5A/MSX1/MSX2/RUNX2/TWIST1/DLX5/RDH10/DKK1/BMP4/GREM1/TBX2/BMP7	15
	7	GO:0048771	tissue remodeling	15/420	109/13206	1.77178e-06	6.31311e-05	4.34138e-05	TGFB2/INPP5D/EGFR/PDK4/CTHRC1/TNFRSF11B/ANXA1/NOX4/GREM1/CSPG4/FOXC2/TGFB1/CST3/TGM2/BGN	15
	2	GO:0002227	innate immune response in mucosa	3517-10-01	10/13206	1.77799e-06	4.70548e-05	4.24215e-05	HIST2H2BE/HIST1H2BC/HIST1H2BE/HIST1H2BF/HIST1H2BG/HIST1H2BI/HIST1H2BJ/HIST1H2BK/NOS2/RPL39	10
	2	GO:1902581	multi-organism cellular localization	35/3517	64/13206	1.7814e-06	4.70548e-05	4.24215e-05	NDC1/TPR/NUP133/RPS27A/RANBP2/NUP210/THOC7/NUP54/THOC3/NUP153/NUP43/POM121C/NUP205/NUP214/NUP98/NUP160/VPS37C/AAAS/NUP107/NUP37/VPS37B/NUP58/THOC6/NUP88/UBB/KPNB1/KPNA2/NUP85/ALYREF/BST2/UBA52/NUP62/RAE1/THOC5/NUP50	35
	2	GO:1902583	multi-organism intracellular transport	35/3517	64/13206	1.7814e-06	4.70548e-05	4.24215e-05	NDC1/TPR/NUP133/RPS27A/RANBP2/NUP210/THOC7/NUP54/THOC3/NUP153/NUP43/POM121C/NUP205/NUP214/NUP98/NUP160/VPS37C/AAAS/NUP107/NUP37/VPS37B/NUP58/THOC6/NUP88/UBB/KPNB1/KPNA2/NUP85/ALYREF/BST2/UBA52/NUP62/RAE1/THOC5/NUP50	35
	7	GO:0050727	regulation of inflammatory response	20/420	185/13206	1.78417e-06	6.31311e-05	4.34138e-05	SELE/TNFSF4/PPARG/WNT5A/ITGA2/TNIP1/NT5E/GPER1/EGFR/SERPINE1/LPL/ANXA1/TLR4/GATA3/RELA/ETS1/TNFRSF1A/A2M/CCL2/TGM2	20
	2	GO:1902749	regulation of cell cycle G2/M phase transition	33/3517	59/13206	1.78552e-06	4.70548e-05	4.24215e-05	MIIP/RCC2/SYF2/CLSPN/CDC7/KIF14/CENPF/TOPBP1/CCNA2/SLF1/H2AFY/NPM1/PAXIP1/CDK1/STOX1/CCND1/MRE11A/ATM/CDK4/HMGA2/RAD51B/SIN3A/FANCI/TICRR/BLM/PLK1/NAE1/TP53/ZNF830/DBF4B/RAD51C/BRD4/GTSE1	33
	9	GO:0030282	bone mineralization	9/190	79/13206	1.88885e-06	0.0002923	0.000244929	ECM1/DDR2/PTGS2/OSR1/ACVR1/OMD/ASPN/WNT11/MGP	9
	1	GO:0050433	regulation of catecholamine secretion	26/4577	35/13206	1.94501e-06	8.42094e-05	7.55349e-05	PINK1/KCNA2/CHRNB2/AGT/DRD3/SNCA/GDNF/CARTPT/DTNBP1/HTR1B/CNR1/PARK2/STX1A/CHRNA6/CRH/SNCG/ADRA2A/GRK2/DRD2/HTR2A/CHRNA7/ABAT/SYT4/KCNB1/HRH3/CHRNA4	26
	7	GO:0001655	urogenital system development	25/420	272/13206	1.95462e-06	6.855e-05	4.71402e-05	APH1A/TGFB2/WNT5A/WWTR1/HES1/SPRY1/FAT4/PDGFRB/ANGPT2/RDH10/HAS2/CER1/ANXA1/GATA3/KCNJ8/BMP4/PGF/TMED10/GREM1/SMAD6/FOXC2/WNK4/CRLF1/TGFB1/BMP7	25
	2	GO:0030330	DNA damage response, signal transduction by p53 class mediator	49/3517	101/13206	1.96683e-06	5.15723e-05	4.64943e-05	KDM1A/BTG2/RPS27A/CNOT11/CNOT9/CNOT10/TFDP2/CCNB1/CDC25C/CNOT8/NPM1/CNOT6/MYO6/PLAGL1/CASP2/PAXIP1/CDK1/TNKS1BP1/ATM/FOXM1/ZNF385A/CDK2/E2F7/CRADD/TRIAP1/CENPJ/BRCA2/TFDP1/PML/TFAP4/CNOT1/E2F4/USP10/TP53/UBB/BRCA1/ARID3A/CARM1/UBA52/BAX/PRMT1/PCNA/E2F1/SNAI1/AURKA/PTTG1IP/CHEK2/EP300/GTSE1	49
	8	GO:0008380	RNA splicing	20/206	379/13206	1.98176e-06	0.000341403	0.000316513	TARDBP/SFPQ/HNRNPU/ZNF638/TRA2B/PRPF4B/WTAP/SRRT/RBM28/HNRNPK/NCBP1/SF1/PSPC1/ACIN1/SUPT6H/SRSF2/POLR2E/HNRNPM/SRSF6/PQBP1	20
	7	GO:0061061	muscle structure development	36/420	485/13206	2.02491e-06	7.03924e-05	4.84072e-05	PAX7/LMNA/TGFB2/CAPN2/VAMP5/COL3A1/OBSL1/WNT5A/HEG1/HES1/MSX1/PRKAA1/PDGFRB/NKX2-5/EDN1/GPER1/TWIST1/CAV2/DKK1/ANKRD1/TLL2/NOX4/AVPR1A/KLF5/BMP4/GREM1/TMOD3/ITGA11/NKD1/FOXC2/TBX2/ACTG1/GDF15/TGFB1/JPH2/TBX1	36
	3	GO:0090670	RNA localization to Cajal body	9/1167	16/13206	2.05789e-06	0.000909608	0.000874941	CCT3/CCT7/RUVBL1/NAF1/CCT5/TCP1/CCT6A/NOP10/DKC1	9
	3	GO:0090671	telomerase RNA localization to Cajal body	9/1167	16/13206	2.05789e-06	0.000909608	0.000874941	CCT3/CCT7/RUVBL1/NAF1/CCT5/TCP1/CCT6A/NOP10/DKC1	9
	3	GO:0090672	telomerase RNA localization	9/1167	16/13206	2.05789e-06	0.000909608	0.000874941	CCT3/CCT7/RUVBL1/NAF1/CCT5/TCP1/CCT6A/NOP10/DKC1	9
	1	GO:0021533	cell differentiation in hindbrain	18/4577	21/13206	2.06456e-06	8.86586e-05	7.95258e-05	ATP2B2/WNT7A/GATA2/PHOX2B/MTPN/AGTPBP1/LDB1/KNDC1/CEND1/FAIM2/RORA/HERC1/CBLN1/LHX1/NOG/SKOR2/CACNA1A/ATP7A	18
	7	GO:0050678	regulation of epithelial cell proliferation	23/420	238/13206	2.15435e-06	7.42407e-05	5.10536e-05	LAMC1/TGFB2/LIMS2/WNT5A/HES1/SPARC/TWIST1/EGFR/CDK6/DLX5/CAV2/SNAI2/HAS2/CDKN2B/GATA3/HTRA1/ANG/BMP4/PGF/CCL2/TGFB1/ID1/TBX1	23
	9	GO:2000147	positive regulation of cell motility	18/190	342/13206	2.17641e-06	0.000316988	0.000265617	DDR2/PTGS2/IL1R1/TNFAIP6/ACVR1/PDGFRA/CXCL1/CXCL2/ADGRA2/WNT11/CMKLR1/POSTN/MMP14/LGALS3/CEMIP/CXCL16/COL1A1/ICAM1	18
	3	GO:0006520	cellular amino acid metabolic process	46/1167	255/13206	2.18369e-06	0.000909608	0.000874941	ALDH4A1/CTPS1/CTH/PHGDH/DARS2/PYCR2/ADSS/CAD/PSMD1/SCLY/PSMD2/PPAT/GATB/MCCC2/LARS/GFPT2/QRSL1/PSMA2/PSMC2/AASS/PYCRL/YARS2/SHMT2/CARS2/SLC7A8/PSMA6/SLC25A21/PSMA3/MTHFD1/DLST/ASPG/PSMA4/EARS2/GPT2/GOT2/KARS/PFAS/POLG2/PYCR1/OAZ1/PEPD/SARS2/PSMA7/MRPL39/GART/CBS	46
	2	GO:0060968	regulation of gene silencing	30/3517	52/13206	2.1862e-06	5.7038e-05	5.14218e-05	LIN28A/ZC3H12A/SETDB1/TRIM71/LIMD1/HIST1H3A/HIST1H3B/HIST1H3C/HIST1H3E/HIST1H3F/HIST1H3G/HIST1H3H/HIST1H3I/HIST1H3J/HMGA1/ATAD2/UHRF2/TET1/CDK2/NCOR2/AJUBA/SIN3A/UHRF1/ELAVL1/DNMT1/WTIP/ZFP36/TRIM28/CDC45/PHF8	30
	7	GO:1904018	positive regulation of vasculature development	15/420	111/13206	2.23832e-06	7.64697e-05	5.25864e-05	NFE2L2/WNT5A/GPER1/TWIST1/AQP1/SERPINE1/ANGPT2/ETS1/HDAC7/PGF/GREM1/CIB1/FOXC2/ANGPTL4/SRPX2	15
	7	GO:0048738	cardiac muscle tissue development	18/420	156/13206	2.30629e-06	7.81181e-05	5.372e-05	LMNA/TGFB2/OBSL1/WNT5A/HEG1/PDGFRB/NKX2-5/EDN1/DKK1/ANKRD1/NOX4/BMP4/GREM1/FOXC2/TBX2/TGFB1/JPH2/BMP7	18
	7	GO:0060325	face morphogenesis	8/420	29/13206	2.33575e-06	7.84456e-05	5.39452e-05	TGFB2/MSX1/DLX5/CRISPLD1/DKK1/MMP2/TGFB1/TBX1	8
	1	GO:0072507	divalent inorganic cation homeostasis	147/4577	311/13206	2.37535e-06	0.000100426	9.00807e-05	GNB1/UTS2/ATP13A2/HCRTR1/PTGER3/PTGFR/SV2A/TMCO1/ATP1B1/KISS1/SLC30A10/AGT/DISC1/RYR2/KCNK3/TMEM178A/SLC8A1/PRKCE/CALM2/ATP2B2/PTH1R/DRD3/GATA2/ATP2C1/TRPC1/ATP13A4/DRD5/CCKAR/STIM2/SNCA/RAP1GDS1/ANK2/CAMK2D/TRPC3/RXFP3/PTGER4/PDE4D/TRPC7/ADRA1B/DRD1/MCUR1/SCGN/SLC25A27/TFAP2B/HCRTR2/HTR1B/IBTK/HTR1E/GRIK2/GPR6/GRM1/PARK2/ADCYAP1R1/CACNA2D1/SRI/TAC1/FIS1/CAV1/ADRA1A/PTK2B/CALB1/GRINA/JAK2/GRIN1/A…	147
	1	GO:0007018	microtubule-based movement	107/4577	214/13206	2.3766e-06	0.000100426	9.00807e-05	PRKCZ/TMEM201/KIF1B/CDC42/NGF/SPAG17/KIFAP3/KIF21B/DNAH14/CCSAP/FMN2/KIF3C/SPAST/RAB1A/DCTN1/DNAH6/ACTR3/CFAP221/KIF5C/DYNC1I2/TTC30A/DNAH7/TRAF3IP1/KIF1A/DYNC1LI1/TTC21A/KIF9/MAP4/DNAH1/DNAH12/CFAP100/COPG1/CCDC39/AP2M1/UCHL1/ROPN1L/DNAH5/KIF2A/MAP1B/AP3S1/KIF3A/NME5/DTNBP1/KIF6/RSPH9/CFAP206/RSPH4A/DYNC1I1/NEFL/AP3M2/LRRC6/KIFC2/SH3GL2/DNAI1/APBA1/BICD2/CCDC183/ARHGAP21/BLOC1S2/DPCD/ARL3/CFAP46…	107
	1	GO:0043266	regulation of potassium ion transport	43/4577	69/13206	2.4288e-06	0.000101817	9.13286e-05	KCNAB2/RNF207/NPPA/AMIGO1/ATP1B1/ADORA1/ACTN2/KCNIP3/DPP10/STK39/CAB39/CACNA1D/KCNAB1/KCNIP4/ANK2/KCNIP1/DRD1/GCK/AKAP9/CAV1/KCNH2/DPP6/PTK2B/KCNS2/ANK3/KCNIP2/ADRA2A/ABCC8/KCNC1/DRD2/KCNA5/KCNC2/NOS1/HTR2A/AKAP6/ATP1B2/VAMP2/HCRT/KCNJ2/ADCYAP1/NEDD4L/PRNP/FHL1	43
	4	GO:0006954	inflammatory response	51/847	404/13206	2.45941e-06	0.000936092	0.000877672	TNFRSF8/SMPDL3B/PTAFR/CD55/VAMP8/NMI/CXCR2/IL17RE/HYAL1/PRKCD/IL17RB/IL20RB/CXCL6/PF4/CXCL5/CXCL3/TLR3/KLKB1/HIST1H2BA/AIF1/PLA2G7/CCL26/RARRES2/SLC7A2/TNFRSF10A/IDO1/GSDMD/PLAA/SYK/ORM2/CXCL12/LIPA/SIGIRR/CALCA/GAL/LTBR/HMGB1/TNFSF11/MMP25/GPRC5B/PYCARD/CHST4/SERPINF2/UNC13D/TNFRSF11A/C3/ACP5/NFKBID/NLRP12/GGT1/HMOX1	51
	1	GO:0032409	regulation of transporter activity	90/4577	174/13206	2.47098e-06	0.000102769	9.21829e-05	RNF207/NPPA/PDE4B/ATP1B1/CNIH3/ACTN2/RYR2/EHD3/PRKCE/CALM2/CACNB4/STK39/CAB39/GPD1L/CACNA1D/DRD3/KCNAB1/NLGN1/FGF12/PPARGC1A/STIM2/SNCA/ANK2/CAMK2D/PDE4D/CRHBP/MEF2C/NDFIP1/OPRM1/CACNA2D1/SRI/AKAP9/RELN/CAV1/TCAF2/TCAF1/PTK2B/CRH/KCNS2/WNK2/PTPN3/CACNB2/ANK3/KCNIP2/ADRA2A/STIM1/KCNJ11/CNIH2/DRD2/SCN2B/SCN3B/CACNB3/NOS1/NDFIP2/FGF14/JPH4/AKAP6/CALM1/GNB5/MYO5A/RASGRF1/SYNGR3/CACNG3/JPH3/MINK1/DLG4…	90
	2	GO:0051310	metaphase plate congression	27/3517	45/13206	2.47245e-06	6.41854e-05	5.78654e-05	CDCA8/KIF2C/PSRC1/KIF14/CENPF/MLH1/SPICE1/CENPE/CCNB1/CDC23/SPDL1/KIFC1/CENPQ/MAD1L1/CHMP4C/GEM/KIF18A/CDCA5/ZW10/PIBF1/KIF22/MIS12/KPNB1/NDC80/CHMP1B/CHMP2A/FAM83D	27
	7	GO:0003148	outflow tract septum morphogenesis	7/420	21/13206	2.47376e-06	8.2246e-05	5.65587e-05	TGFB2/NKX2-5/MSX2/BMP4/SMAD6/TBX2/TBX1	7
	7	GO:0045766	positive regulation of angiogenesis	14/420	98/13206	2.49042e-06	8.2246e-05	5.65587e-05	NFE2L2/WNT5A/TWIST1/AQP1/SERPINE1/ANGPT2/ETS1/HDAC7/PGF/GREM1/CIB1/FOXC2/ANGPTL4/SRPX2	14
	2	GO:0007127	meiosis I	39/3517	75/13206	2.51304e-06	6.49161e-05	5.85241e-05	NDC1/MSH6/FANCD2/MLH1/MND1/TRIP13/MSH3/PTTG1/BAG6/MSH5/KLHDC3/MEI4/FBXO5/XRCC2/PTTG3P/RAD54B/RAD21/CKS2/PSMD13/MRE11A/ATM/ESPL1/BRCA2/CCNB1IP1/REC8/FANCM/RAD51B/XRCC3/RAD51/PLK1/TOP2A/P3H4/EME1/RAD51C/CENPX/SYCE2/ERCC1/AURKA/DMC1	39
	2	GO:0045005	DNA-dependent DNA replication maintenance of fidelity	19/3517	27/13206	2.55893e-06	6.57758e-05	5.92992e-05	NUCKS1/ZRANB3/SMARCAL1/PRIMPOL/MMS22L/WRN/TONSL/FBXO18/BRCA2/FANCM/RAD51/TIPIN/BLM/ZNF830/EME1/ALYREF/CENPX/POLD1/PCNA	19
	4	GO:0071674	mononuclear cell migration	12/847	38/13206	2.56586e-06	0.000936092	0.000877672	S100A14/HIST1H2BA/AIF1/PLA2G7/CCL26/RARRES2/CXCL12/CALCA/FLT1/HMGB1/TNFSF11/TNFRSF11A	12
	4	GO:0071276	cellular response to cadmium ion	7/847	12/13206	2.59545e-06	0.000936092	0.000877672	AKR1C3/MT1E/MT1F/MT1G/MT1H/MT1X/HMOX1	7
	1	GO:0010720	positive regulation of cell development	181/4577	396/13206	2.62597e-06	0.000107677	9.65851e-05	DVL1/TP73/NBL1/MUL1/CDC42/FOXO6/DMRTA2/LRP8/DAB1/NEGR1/PLPPR5/AMIGO1/RAP1A/NGF/S100A10/BRINP2/BRINP3/ARF1/TRIM67/DISC1/KIDINS220/GDF7/ITSN2/NCOA1/BIN1/PROC/BMPR2/VWC2L/STK25/CAMK1/RARB/ROBO2/EPHA3/GSK3B/KALRN/GATA2/SKIL/NLGN1/IL1RAP/SLIT2/PHOX2B/KIT/RUFY3/SLC9B2/RAPGEF2/VEGFC/IL6ST/MAP1B/ENC1/MEF2C/RGS14/BMP6/CPNE5/VEGFA/BEND6/RIMS1/TMEM30A/CNR1/SNX3/FIG4/FYN/OPRM1/PARK2/MMD2/CAMK2B/VWC2/MAGI2/HG…	181
	1	GO:0008016	regulation of heart contraction	98/4577	193/13206	2.62975e-06	0.000107677	9.65851e-05	RNF207/UTS2/NPPA/PDE4B/KCND3/ATP1B1/RGS2/ADORA1/AGT/RYR2/KCNK3/UCN/EHD3/SLC8A1/CALM2/KCNIP3/CACNB4/NPPC/ATP2B2/GPD1L/CACNA2D2/CACNA1D/CACNA2D3/POPDC2/TRPC1/KCNIP4/HOPX/ANK2/CAMK2D/PDE4D/HBEGF/ADRA1B/KCNIP1/CACNA2D1/SRI/AKAP9/TAC1/CAV1/KCND2/CHRM2/KCNH2/ADRA1A/TMEM65/SLC1A1/JAK2/NPR2/CACNA1B/CELF2/CACNB2/KCNIP2/TH/STIM1/KCNJ11/GRK2/DRD2/FXYD6/SCN2B/SCN3B/CACNA1C/KCNA5/CACNB3/ATP2B1/NOS1/MYH7/SLC8A…	98
	1	GO:0015711	organic anion transport	116/4577	236/13206	2.67999e-06	0.00010889	9.7673e-05	PQLC2/FABP3/MFSD2A/PRKAA2/ABCD3/SLC6A17/PRKAB2/MPC2/CYB5R1/PPFIA4/ADORA1/NCOA1/SLC1A4/SFXN5/SLC4A5/RAB3GAP1/SLC4A10/SLC25A12/GLS/SLC4A3/SLC16A14/ERFE/PER2/GRM7/SLC6A11/SLC6A1/SLC25A20/GRM2/ARL6IP5/DRD3/TRH/SLC7A14/ABCC5/CPLX1/SLC26A1/MFSD10/SLC10A4/SLC4A4/SNCA/PLA2G12A/NPY5R/ACSL1/SLC6A7/SLC36A1/SLC22A23/SLC26A8/RIMS1/SLC17A5/CYB5R4/SERINC1/MPC1/STX1A/PNPLA8/PRKAG2/DPYSL2/SLCO5A1/SLC10A5/SLC1A1/A…	116
	2	GO:0070987	error-free translesion synthesis	15/3517	19/13206	2.90917e-06	7.44119e-05	6.7085e-05	RPA2/SPRTN/RPS27A/RFC4/RFC1/RPA3/RFC2/VCP/RFC5/RFC3/RPA1/UBB/NPLOC4/UBA52/PCNA	15
	7	GO:0001657	ureteric bud development	13/420	86/13206	2.98383e-06	9.77265e-05	6.72043e-05	HES1/SPRY1/FAT4/CER1/GATA3/BMP4/PGF/GREM1/SMAD6/FOXC2/CRLF1/TGFB1/BMP7	13
	1	GO:0050795	regulation of behavior	32/4577	47/13206	2.99375e-06	0.000119795	0.000107455	UTS2/HCRTR1/KCNA2/CHRNB2/ADORA1/UCN/NRXN1/NR2C2/DRD3/TRH/NLGN1/MEF2C/ARRDC3/HCRTR2/HTR1B/CNR1/AHI1/RELN/PENK/CRH/NR4A3/PTGDS/NPS/DRD2/HTR2A/ZFHX3/CNTNAP4/DLG4/STAT3/MC4R/GHRH/OPRL1	32
	1	GO:0060291	long-term synaptic potentiation	32/4577	47/13206	2.99375e-06	0.000119795	0.000107455	PRKCZ/TNR/SNAP47/LRRTM1/NLGN1/SNCA/LRRTM2/DRD1/RGS14/PPP1R9A/RELN/BRAF/PTK2B/CRH/NTRK2/PTEN/SYT12/DRD2/SLC8A3/NPTN/GRIN2A/VAMP2/NF1/GFAP/CRTC1/SLC8A2/SNAP25/S100B/MAPK1/SHANK3/NLGN3/MECP2	32
	7	GO:0042493	response to drug	28/420	335/13206	3.10781e-06	0.000100953	6.94228e-05	TGFB2/NFE2L2/IGFBP2/OXTR/PPARG/ITGA2/LOX/EDN1/CDKN1A/AQP1/EGFR/ABCB4/ABCB1/LPL/TNFRSF11B/ANXA1/GATA3/ANKRD1/LDHA/RELA/NNMT/PDE3A/DAD1/PGF/CCL2/TGFB1/CST3/TSPO	28
	7	GO:0035107	appendage morphogenesis	16/420	129/13206	3.26402e-06	0.000104317	7.17363e-05	ECE1/PRRX1/TGFB2/WNT5A/MSX1/BMPR1B/MSX2/RUNX2/TWIST1/DLX5/RDH10/DKK1/BMP4/GREM1/TBX2/BMP7	16
	7	GO:0035108	limb morphogenesis	16/420	129/13206	3.26402e-06	0.000104317	7.17363e-05	ECE1/PRRX1/TGFB2/WNT5A/MSX1/BMPR1B/MSX2/RUNX2/TWIST1/DLX5/RDH10/DKK1/BMP4/GREM1/TBX2/BMP7	16
	9	GO:0040017	positive regulation of locomotion	18/190	352/13206	3.26779e-06	0.000425845	0.000356832	DDR2/PTGS2/IL1R1/TNFAIP6/ACVR1/PDGFRA/CXCL1/CXCL2/ADGRA2/WNT11/CMKLR1/POSTN/MMP14/LGALS3/CEMIP/CXCL16/COL1A1/ICAM1	18
	9	GO:0051272	positive regulation of cellular component movement	18/190	352/13206	3.26779e-06	0.000425845	0.000356832	DDR2/PTGS2/IL1R1/TNFAIP6/ACVR1/PDGFRA/CXCL1/CXCL2/ADGRA2/WNT11/CMKLR1/POSTN/MMP14/LGALS3/CEMIP/CXCL16/COL1A1/ICAM1	18
	7	GO:0050878	regulation of body fluid levels	30/420	375/13206	3.36669e-06	0.000105886	7.28152e-05	NPPB/NFE2L2/TFPI/COL3A1/ITPR1/OXTR/HEG1/MMRN1/PDGFC/ITGA2/EDN1/AQP1/TFPI2/COL1A2/SERPINE1/PLAT/HAS2/DOCK8/AK3/TLR4/GATA3/PRCP/FLI1/A2M/ANXA2/VKORC1/ADAMTS18/WNK4/ACTG1/THBD	30
	4	GO:0009615	response to virus	34/847	228/13206	3.39469e-06	0.00106891	0.0010022	IFNLR1/LCK/ADAR/CD247/IKBKE/PPM1B/IFIH1/MST1R/HYAL1/HERC5/TLR3/POLR3G/DOCK2/MB21D1/TRAF3IP2/CLU/DDX58/CXCL12/POLR3A/TRIM22/FOSL1/IRAK3/OAS3/ISG20/PYCARD/TRIM25/UNC13D/PMAIP1/AP1M2/MX2/MX1/APOBEC3B/APOBEC3D/PIM2	34
	7	GO:0072163	mesonephric epithelium development	13/420	87/13206	3.40828e-06	0.000105886	7.28152e-05	HES1/SPRY1/FAT4/CER1/GATA3/BMP4/PGF/GREM1/SMAD6/FOXC2/CRLF1/TGFB1/BMP7	13
	7	GO:0072164	mesonephric tubule development	13/420	87/13206	3.40828e-06	0.000105886	7.28152e-05	HES1/SPRY1/FAT4/CER1/GATA3/BMP4/PGF/GREM1/SMAD6/FOXC2/CRLF1/TGFB1/BMP7	13
	7	GO:0009617	response to bacterium	26/420	299/13206	3.41998e-06	0.000105886	7.28152e-05	GNG12/SELE/TNFSF4/TFPI/WNT5A/MGST2/SPARC/EDN1/MICA/PRDM1/FUCA2/SERPINE1/TNFRSF10D/ADAM9/TNFRSF11B/TLR4/ANKRD1/RELA/TNFRSF1A/KCNJ8/ANG/CCL2/MALT1/TGFB1/THBD/TSPO	26
	4	GO:0002548	monocyte chemotaxis	10/847	27/13206	3.45766e-06	0.00106891	0.0010022	S100A14/AIF1/PLA2G7/CCL26/CXCL12/CALCA/FLT1/HMGB1/TNFSF11/TNFRSF11A	10
	7	GO:0048732	gland development	28/420	337/13206	3.48676e-06	0.000107117	7.36616e-05	TGFB2/LIMS2/OXTR/WNT5A/PLXND1/ETV5/HES1/MSX1/ITGA2/NKX2-5/MSX2/HFE/EGFR/SNAI2/ANXA1/GATA3/RAG1/RELA/ETS1/IRS2/BMP4/TBX2/TGFB1/CST3/TGM2/BMP7/TBX1/TSPO	28
	2	GO:0051031	tRNA transport	22/3517	34/13206	3.62188e-06	9.21901e-05	8.31126e-05	NDC1/TPR/NUP133/RANBP2/NUP210/NUP54/NUP153/NUP43/POM121C/NUP205/NUP214/NUP98/NUP160/AAAS/NUP107/NUP37/NUP58/NUP88/NUP85/NUP62/RAE1/NUP50	22
	3	GO:0070126	mitochondrial translational termination	22/1167	86/13206	3.71137e-06	0.00132877	0.00127813	AURKAIP1/MRPL20/MRPS15/MRPL19/MRPS9/MRPL32/MRRF/MRPL17/MRPL16/MRPL49/MRPS31/MTRF1/MRPL52/MRPS34/MRPL58/MRPL12/MRPL54/MRPL4/GADD45GIP1/MRPS12/MRPS26/MRPL39	22
	7	GO:0003002	regionalization	25/420	282/13206	3.74754e-06	0.000114242	7.85619e-05	PAX7/GBX2/WNT5A/HES1/MSX1/BMPR1B/SPRY1/HHIP/NKX2-5/MSX2/EDN1/CER1/BARX1/DKK1/RFX4/BMP4/GREM1/MNS1/SMAD6/CHSY1/NKD1/FOXC2/MEOX1/SOST/TBX1	25
	2	GO:0006301	postreplication repair	30/3517	53/13206	3.75832e-06	9.51986e-05	8.58249e-05	ISG15/RPA2/DTL/SPRTN/RPS27A/RAD18/RFC4/RFC1/PRIMPOL/RPA3/POLD2/RFC2/VCP/UBE2L6/POLD3/RFC5/RFC3/POLE2/KIAA0101/NSMCE1/USP10/RPA1/UBB/BRCA1/NPLOC4/POLI/UBA52/POLD1/PCNA/UBE2V1	30
	3	GO:0016072	rRNA metabolic process	46/1167	260/13206	3.76997e-06	0.00132877	0.00127813	NSUN4/RPS27/HEATR1/RPL31/MRPS9/EXOSC7/RPL35A/NAF1/RPL37/SKIV2L2/DIMT1/WDR36/WDR46/MDN1/TFB1M/MRM2/DDX56/WBSCR22/DCAF13/EXOSC4/BOP1/RCL1/TEX10/GTPBP4/RPP38/BMS1/DDX21/EXOSC1/NPM3/SART1/NOC4L/UTP14C/NOP10/RPS27L/TBL3/RSL1D1/MRM3/SENP3/UTP18/RPL17/WDR18/EXOSC5/DEDD2/EIF6/LAS1L/DKC1	46
	2	GO:0051298	centrosome duplication	32/3517	58/13206	3.80898e-06	9.60157e-05	8.65615e-05	STIL/SASS6/GEN1/PDCD6IP/SPICE1/CEP135/PKD2/PLK4/CEP72/NPM1/CHMP4C/CDK5RAP2/C2CD3/CDK2/MDM1/CENPJ/BRCA2/TUBGCP3/XRCC3/TUBGCP4/CEP152/CCNF/NUBP1/NDE1/KIAA0753/BRCA1/CEP131/CHMP1B/CEP76/CEP192/WDR62/CHMP2A	32
	7	GO:0001656	metanephros development	12/420	75/13206	3.89669e-06	0.000116699	8.02513e-05	APH1A/WWTR1/HES1/SPRY1/FAT4/PDGFRB/RDH10/GATA3/BMP4/GREM1/FOXC2/BMP7	12
	7	GO:0072012	glomerulus vasculature development	6/420	15/13206	3.91647e-06	0.000116699	8.02513e-05	HES1/PDGFRB/ANGPT2/BMP4/FOXC2/BMP7	6
	7	GO:0097094	craniofacial suture morphogenesis	6/420	15/13206	3.91647e-06	0.000116699	8.02513e-05	MSX2/TWIST1/INSIG1/FREM1/BMP4/TGFB1	6
	1	GO:0030902	hindbrain development	69/4577	127/13206	3.98429e-06	0.000158233	0.000141933	SDF4/RERE/B4GALT2/DAB1/PTBP2/PLXNA2/NCOA1/CTNNA2/EN1/TBR1/CDK5R2/ATP2B2/WNT7A/NR2C2/GATA2/PPARGC1A/PHOX2B/SMAD1/C5orf42/UQCRQ/AHI1/FOXP2/MTPN/CDK5/EN2/SHH/NFIB/AGTPBP1/GRIN1/LDB1/NANOS1/KNDC1/CEND1/KCNC1/SPTBN2/PHOX2A/CNTN1/FAIM2/CEP290/ASCL1/SMAD9/KLHL1/POU4F1/MYO16/SSTR1/RORA/HERC1/MAP2K1/ABAT/CBLN1/RPGRIP1L/CDK5R1/LHX1/SOCS7/HAP1/HOXB2/HOXB3/NOG/SSTR2/SKOR2/BCL2/CACNA1A/C5AR1/ATRN/MAFB/SEZ6L/R…	69
	7	GO:0045995	regulation of embryonic development	14/420	102/13206	4.04247e-06	0.000119555	8.22149e-05	NFE2L2/COL5A2/WNT5A/HES1/LAMA4/COL5A1/GATA3/DKK1/PHLDA2/BMP4/NKD1/TBX2/BMP7/AMOT	14
	9	GO:0048745	smooth muscle tissue development	5/190	18/13206	4.30396e-06	0.00053283	0.000446479	OSR1/ENG/ITGA8/SIX1/STRA6	5
	7	GO:0007599	hemostasis	24/420	266/13206	4.3322e-06	0.000126287	8.6845e-05	NFE2L2/TFPI/COL3A1/ITPR1/MMRN1/PDGFC/ITGA2/EDN1/TFPI2/COL1A2/SERPINE1/PLAT/DOCK8/AK3/TLR4/GATA3/PRCP/FLI1/A2M/ANXA2/VKORC1/ADAMTS18/ACTG1/THBD	24
	7	GO:0010463	mesenchymal cell proliferation	9/420	41/13206	4.33386e-06	0.000126287	8.6845e-05	LMNA/PRRX1/WNT5A/MSX1/FAT4/IRS2/BMP4/BMP7/TBX1	9
	7	GO:0001823	mesonephros development	13/420	89/13206	4.42065e-06	0.000127876	8.79375e-05	HES1/SPRY1/FAT4/CER1/GATA3/BMP4/PGF/GREM1/SMAD6/FOXC2/CRLF1/TGFB1/BMP7	13
	2	GO:0046794	transport of virus	35/3517	66/13206	4.56226e-06	0.000114451	0.000103182	NDC1/TPR/NUP133/RPS27A/RANBP2/NUP210/THOC7/NUP54/THOC3/NUP153/NUP43/POM121C/NUP205/NUP214/NUP98/NUP160/VPS37C/AAAS/NUP107/NUP37/VPS37B/NUP58/THOC6/NUP88/UBB/KPNB1/KPNA2/NUP85/ALYREF/BST2/UBA52/NUP62/RAE1/THOC5/NUP50	35
	3	GO:0006415	translational termination	24/1167	100/13206	4.58777e-06	0.00150151	0.00144429	AURKAIP1/MRPL20/MRPS15/MRPL19/MRPS9/ABCE1/MRPL32/RIDA/MRRF/MRPL17/MRPL16/MRPL49/MRPS31/MTRF1/MRPL52/MRPS34/MRPL58/MRPL12/MRPL54/MRPL4/GADD45GIP1/MRPS12/MRPS26/MRPL39	24
	7	GO:0030855	epithelial cell differentiation	32/420	421/13206	4.66845e-06	0.000133323	9.16832e-05	TAGLN2/ROCK2/PPARG/WNT5A/HEG1/WWTR1/HES1/FAT4/DAB2/ITGA2/MSX2/CDKN1A/PRDM1/CDK6/DLX5/PLOD3/ADAM9/ANXA1/BARX1/GATA3/VIM/TNFRSF1A/KLF5/BMP4/GREM1/CDH5/FOXC2/TGFB1/CST3/ID1/BMP7/TBX1	32
	7	GO:0071417	cellular response to organonitrogen compound	31/420	401/13206	4.67623e-06	0.000133323	9.16832e-05	GNG12/CAPN2/COL3A1/COL5A2/IRS1/PPARG/CISH/MSX1/PDGFC/PRKAA1/EDN1/GPER1/AQP1/EGFR/GNG11/COL1A2/PDK4/CAV2/REPIN1/RELA/NOX4/PDE3A/HSP90B1/KLF5/IRS2/MMP2/FOXC2/CCL2/RAB31/TGFB1/ID1	31
	7	GO:1901654	response to ketone	16/420	133/13206	4.88259e-06	0.000137874	9.48124e-05	TNFSF4/TGFB2/ROCK2/OXTR/PPARG/PRKAA1/EDN1/CDKN1A/AQP1/EGFR/ABCB4/RELA/AVPR1A/CCL2/TGFB1/TSPO	16
	7	GO:0043536	positive regulation of blood vessel endothelial cell migration	7/420	23/13206	4.93543e-06	0.000137874	9.48124e-05	NFE2L2/AMOTL1/HDAC7/CIB1/FOXC2/TGFB1/SRPX2	7
	7	GO:0031667	response to nutrient levels	27/420	324/13206	4.94021e-06	0.000137874	9.48124e-05	NFE2L2/IGFBP2/PPARG/UCN2/PRKAA1/ITGA2/SPARC/HFE/CDKN1A/EGFR/PDK4/SNAI2/TNFRSF11B/CDKN2B/LDHA/RELA/SPX/DAD1/CHSY1/CCL2/LIPG/TGFB1/CST3/CYP24A1/BMP7/GAS2L1/TSPO	27
	1	GO:0055065	metal ion homeostasis	184/4577	407/13206	5.09476e-06	0.000200825	0.000180138	GNB1/UTS2/ATP13A2/HCRTR1/PTGER3/PTGFR/SV2A/TMCO1/ATP1B1/ADORA1/KISS1/SLC30A10/ARF1/AGT/EGLN1/DISC1/RYR2/KCNK3/TMEM178A/SLC8A1/PRKCE/CALM2/SFXN5/SCN7A/SLC40A1/ABCB6/ERFE/ATP2B2/PTH1R/DRD3/GATA2/ATP2C1/TF/TRPC1/ATP13A4/TFRC/DRD5/FBXL5/CCKAR/STIM2/SNCA/RAP1GDS1/ANK2/CAMK2D/TRPC3/RXFP3/PTGER4/PDE4D/TRPC7/NDFIP1/ATOX1/ADRA1B/DRD1/BMP6/MCUR1/SCGN/BTBD9/SLC25A27/TFAP2B/HCRTR2/HTR1B/IBTK/HTR1E/GRIK2/GPR6…	184
	7	GO:0001837	epithelial to mesenchymal transition	14/420	104/13206	5.10225e-06	0.0001414	9.72377e-05	TGFB2/WNT5A/WWTR1/MSX1/DAB2/MSX2/FOXF2/TWIST1/SNAI2/HAS2/GREM1/TGFB1I1/TGFB1/BMP7	14
	3	GO:0006364	rRNA processing	45/1167	255/13206	5.13972e-06	0.00157001	0.00151018	NSUN4/RPS27/HEATR1/RPL31/MRPS9/EXOSC7/RPL35A/NAF1/RPL37/SKIV2L2/DIMT1/WDR36/WDR46/MDN1/TFB1M/MRM2/DDX56/WBSCR22/DCAF13/EXOSC4/BOP1/RCL1/TEX10/GTPBP4/RPP38/BMS1/DDX21/EXOSC1/NPM3/SART1/NOC4L/UTP14C/NOP10/RPS27L/TBL3/RSL1D1/MRM3/SENP3/UTP18/RPL17/WDR18/EXOSC5/EIF6/LAS1L/DKC1	45
	7	GO:0070661	leukocyte proliferation	18/420	165/13206	5.15756e-06	0.00014194	9.76091e-05	TNFSF4/IGFBP2/INPP5D/HES1/BST1/CDKN1A/PRDM1/DOCK8/CD274/ANXA1/TLR4/CD151/IRS2/BMP4/GREM1/MALT1/TGFB1/ELF4	18
	7	GO:0034405	response to fluid shear stress	8/420	32/13206	5.26363e-06	0.00014386	9.89295e-05	NFE2L2/PDGFRB/TFPI2/ADAM9/HAS2/ETS1/SMAD6/TGFB1	8
	1	GO:0086010	membrane depolarization during action potential	28/4577	40/13206	5.42018e-06	0.00021207	0.000190224	CACNA1E/SLC8A1/SCN3A/SCN2A/SCN1A/SCN9A/SCN7A/CACNA1D/ANK2/CATSPER3/CACNA2D1/KCNH2/PTPN3/CACNA1B/CACNB2/ANK3/SCN2B/SCN3B/CACNA1C/SCN8A/NALCN/CATSPER2/CACNA1G/KCNJ2/CACNA1A/SCN1B/YWHAH/CACNA1I	28
	8	GO:0042273	ribosomal large subunit biogenesis	8/206	63/13206	5.67853e-06	0.000896735	0.000831357	NOL9/MRTO4/FASTKD2/SDAD1/NOP16/RPF2/MAK16/RRS1	8
	1	GO:0048791	calcium ion-regulated exocytosis of neurotransmitter	21/4577	27/13206	5.68269e-06	0.000220706	0.00019797	RIMS3/SYT11/RAB3GAP1/RIMS1/SYTL3/RIMS2/SYT9/SYT13/SYT7/SYT12/SYT1/RPH3A/SYT17/DOC2A/DOC2B/SYT4/CACNA1A/SYT3/SYT5/RIMS4/SYTL5	21
	7	GO:0003206	cardiac chamber morphogenesis	14/420	105/13206	5.7194e-06	0.000155247	0.000106759	TGFB2/WNT5A/HEG1/HES1/NKX2-5/MSX2/GATA3/BMP4/SMAD6/FOXC2/TBX2/TGFB1/BMP7/TBX1	14
	2	GO:2000779	regulation of double-strand break repair	23/3517	37/13206	5.93383e-06	0.000148147	0.00013356	KDM1A/RPA2/FIGN/PPP4R2/POLQ/WHSC1/SLF1/DEK/FIGNL1/FBXO18/MGMT/OTUB1/RNF169/KDM4D/CHEK1/FOXM1/RAD51AP1/HMGA2/PARPBP/RAD51/PML/PPP4C/TFIP11	23
	1	GO:0046942	carboxylic acid transport	101/4577	203/13206	5.94681e-06	0.000229278	0.00020566	PQLC2/FABP3/MFSD2A/PRKAA2/ABCD3/SLC6A17/PRKAB2/MPC2/PPFIA4/ADORA1/NCOA1/SLC1A4/SFXN5/RAB3GAP1/SLC25A12/GLS/SLC16A14/ERFE/PER2/GRM7/SLC6A11/SLC6A1/SLC25A20/GRM2/ARL6IP5/DRD3/TRH/SLC7A14/CPLX1/SLC26A1/SLC10A4/SNCA/PLA2G12A/NPY5R/ACSL1/SLC6A7/SLC36A1/SLC26A8/RIMS1/SLC17A5/SERINC1/MPC1/STX1A/PNPLA8/PRKAG2/DPYSL2/SLC10A5/SLC1A1/APBA1/NTRK2/STXBP1/SLC27A4/LCN12/AKR1C1/SLC25A22/SLC17A6/SLC1A2/STARD10/DR…	101
	2	GO:0098534	centriole assembly	19/3517	28/13206	5.96882e-06	0.000148311	0.000133708	STIL/SASS6/SPICE1/CEP135/PLK4/CEP72/NPM1/CDK5RAP2/C2CD3/CDK2/MDM1/CENPJ/CEP152/E2F4/KIAA0753/BRCA1/CEP76/WDR62/CHMP2A	19
	7	GO:0002683	negative regulation of immune system process	24/420	271/13206	5.97021e-06	0.000160952	0.000110683	TNFSF4/TGFB2/ITPKB/NFE2L2/COL3A1/INPP5D/PPARG/HES1/HFE/MICA/PRDM1/GPER1/CDK6/LRRC17/CD274/ANXA1/TLR4/HTRA1/A2M/BMP4/GREM1/CIB1/CCL2/TGFB1	24
	1	GO:0051937	catecholamine transport	32/4577	48/13206	5.99904e-06	0.000229615	0.000205962	PINK1/KCNA2/CHRNB2/AGT/NISCH/CADPS/DRD3/SNCA/GDNF/CARTPT/DRD1/DTNBP1/HTR1B/CNR1/PARK2/STX1A/CHRNA6/CRH/SNCG/ADRA2A/GRK2/DRD2/HTR2A/CHRNA7/CHRM5/ABAT/SLC6A2/SYT4/KCNB1/HRH3/CHRNA4/MECP2	32
	7	GO:0060602	branch elongation of an epithelium	6/420	16/13206	6.09869e-06	0.000163305	0.000112301	WNT5A/SPRY1/RDH10/SPRY2/BMP4/TGFB1	6
	7	GO:0070486	leukocyte aggregation	25/420	290/13206	6.15318e-06	0.000163658	0.000112544	TNFSF4/ITPKB/IGFBP2/HES1/STK10/HFE/MICA/RUNX2/PRDM1/CDK6/HAS2/DOCK8/CD274/ANXA1/GATA3/CD151/RAG1/BMP4/NEDD4/CCL2/MALT1/TGFB1/PREX1/BMP7/ELF4	25
	1	GO:0007204	positive regulation of cytosolic calcium ion concentration	90/4577	177/13206	6.16641e-06	0.000234324	0.000210186	GNB1/UTS2/PTGER3/PTGFR/KISS1/AGT/RYR2/SLC8A1/PRKCE/CALM2/PTH1R/GATA2/TRPC1/CCKAR/SNCA/ANK2/CAMK2D/TRPC3/RXFP3/PTGER4/PDE4D/ADRA1B/DRD1/HTR1B/IBTK/HTR1E/GPR6/GRM1/ADCYAP1R1/CACNA2D1/SRI/TAC1/FIS1/CAV1/ADRA1A/PTK2B/JAK2/PLCE1/RIC3/P2RX3/GNG3/DRD2/UBASH3B/CACNA1C/CACNB3/DDIT3/NOS1/SPPL3/HTR2A/EDNRB/RASA3/JPH4/AKAP6/ERO1A/SLC8A3/CALM1/BDKRB2/RYR3/MYO5A/NPTN/CIB2/PKD1/PDPK1/CORO1A/NOL3/JPH3/TRPV1/DLG4…	90
	7	GO:0048545	response to steroid hormone	26/420	309/13206	6.22695e-06	0.000164516	0.000113134	TGFB2/HNMT/IGFBP2/OXTR/PPARG/DAB2/LOX/SPARC/EDN1/CDKN1A/UFL1/GPER1/AQP1/EGFR/ADAM9/ANXA1/PAPPA/RELA/AVPR1A/BMP4/NEDD4/TGFB1I1/CCL2/TGFB1/BMP7/TSPO	26
	1	GO:0061387	regulation of extent of cell growth	56/4577	99/13206	6.31094e-06	0.000237715	0.000213228	BARHL2/SEMA6C/SEMA4A/TNR/PLXNA2/DISC1/RTN4/SEMA4F/TTL/BMPR2/SEMA3B/GSK3B/PLXNA1/RUFY3/SPP1/MAP1B/FSTL4/VEGFA/SEMA3C/SEMA3E/NRCAM/IFRD1/PLXNA4/CDK5/DPYSL2/NRG1/OLFM1/ANAPC2/NRP1/ZFYVE27/SEMA4G/SHTN1/BDNF/RAB21/PLXNC1/SEMA6D/RAB11A/ISLR2/SEMA7A/NTRK3/MT3/PAFAH1B1/NDEL1/NTN1/ULK2/CDK5R1/MAPT/WNT3/DCC/MEGF8/CDH4/DSCAM/TRPC5/FGF13/L1CAM/PLXNA3	56
	1	GO:0001764	neuron migration	68/4577	126/13206	6.34568e-06	0.000237715	0.000213228	DAB1/BARHL2/ASTN1/CNTN2/SRGAP2/MARK1/DISC1/SDCCAG8/NR4A2/ERBB4/CDK5R2/DNER/CHL1/TOP2B/POMGNT2/CELSR3/GATA2/FBXO45/CCKAR/APBB2/PHOX2B/RAPGEF2/GPM6A/MEF2C/SPOCK1/TLX3/DRD1/TUBB2B/DCDC2/KIAA0319/MDGA1/FYN/RELN/NRCAM/CDK5/GNRH1/NRG1/POMK/SCRT1/NTRK2/DAB2IP/NSMF/NRP1/NRG3/SHTN1/DRD2/KIRREL3/ASCL1/DCLK1/FLRT2/NDN/DYX1C1/NTRK3/ADGRG1/PAFAH1B1/NDEL1/NTN1/CDK5R1/LHX1/STAT3/MAPT/ITGA3/DCC/SCRT2/MKL1/GPR173…	68
	2	GO:1903900	regulation of viral life cycle	64/3517	147/13206	6.46382e-06	0.000159849	0.00014411	ISG15/HDAC1/ZC3H12A/PPIE/PPIH/PKN2/IFI16/NUCKS1/PROX1/POLR2D/PTX3/POLR2H/NELFA/REST/POLR2B/LEF1/CHD1/NELFE/SRPK1/PPIA/CHMP4C/PABPC1/GSN/STOM/NOTCH1/IFITM2/IFITM3/TRIM21/TRIM5/DDB1/POLR2G/CCNT1/SP1/HMGA2/VPS37B/GTF2F2/SNW1/CCNK/HACD3/PML/TFAP4/POLR2C/POLR2A/TOP2A/SNF8/SUPT4H1/BTBD17/P4HB/GTF2F1/ILF3/SMARCA4/RAD23A/BST2/MVB12A/ZFP36/NECTIN2/TRIM28/CHMP2A/MAVS/STAU1/NELFCD/SMARCB1/APOBEC3F/EP300	64
	8	GO:0000380	alternative mRNA splicing, via spliceosome	7/206	46/13206	6.48475e-06	0.000945277	0.00087636	SFPQ/TRA2B/WTAP/SRSF2/HNRNPM/SRSF6/PQBP1	7
	1	GO:0052652	cyclic purine nucleotide metabolic process	60/4577	108/13206	6.54115e-06	0.000243312	0.000218248	NPPA/HPCA/AMPD2/UCN/CALM2/NPPC/RAMP1/GRM7/GRM2/DRD3/DRD5/GUCY1A3/GUCY1B3/MTNR1A/ADCY2/DRD1/GABBR1/GUCA1B/HTR1B/MRAP2/OPRM1/ADCYAP1R1/ADCY1/GRM3/AKAP9/CALCR/GRM8/PTK2B/CRH/ADCY8/NPR2/GABBR2/ADRA2A/PDE2A/GUCY1A2/DRD2/NOS1/ADGRD1/EDNRB/AKAP6/AKAP5/CALM1/ADCY9/ADCY7/MC1R/NF1/RUNDC3A/NME2/TIMP2/ADCYAP1/GNAL/MC4R/GALR1/PALM/APLP1/GSK3A/GIPR/GHRH/OPRL1/HTR2C	60
	9	GO:0061061	muscle structure development	21/190	485/13206	6.6516e-06	0.000784255	0.000657158	EPAS1/ACVR1/COL6A3/MYL3/PDGFRA/FOXC1/LAMA2/MSC/ENG/ITGA8/ALX4/DCN/TBX3/MMP14/SIX1/STRA6/TMEM204/NUPR1/WFIKKN2/GATA6/LGALS1	21
	7	GO:0060323	head morphogenesis	8/420	33/13206	6.75663e-06	0.000177328	0.000121944	TGFB2/MSX1/DLX5/CRISPLD1/DKK1/MMP2/TGFB1/TBX1	8
	2	GO:0000083	regulation of transcription involved in G1/S transition of mitotic cell cycle	18/3517	26/13206	6.84006e-06	0.000167565	0.000151066	ORC1/RRM2/E2F6/DHFR/FBXO5/CDK1/HINFP/E2F7/RB1/E2F4/CDT1/CDC6/TYMS/BRD4/PCNA/E2F1/CDC45/POLA1	18
	2	GO:0007099	centriole replication	18/3517	26/13206	6.84006e-06	0.000167565	0.000151066	STIL/SASS6/SPICE1/CEP135/PLK4/CEP72/NPM1/CDK5RAP2/C2CD3/CDK2/MDM1/CENPJ/CEP152/KIAA0753/BRCA1/CEP76/WDR62/CHMP2A	18
	1	GO:0030516	regulation of axon extension	50/4577	86/13206	6.84759e-06	0.00025293	0.000226875	BARHL2/SEMA6C/SEMA4A/TNR/PLXNA2/DISC1/RTN4/SEMA4F/TTL/BMPR2/SEMA3B/GSK3B/PLXNA1/RUFY3/MAP1B/VEGFA/SEMA3C/SEMA3E/NRCAM/IFRD1/PLXNA4/CDK5/DPYSL2/NRG1/OLFM1/ANAPC2/NRP1/ZFYVE27/SEMA4G/SHTN1/RAB21/PLXNC1/SEMA6D/RAB11A/ISLR2/SEMA7A/NTRK3/MT3/PAFAH1B1/NDEL1/NTN1/CDK5R1/MAPT/WNT3/MEGF8/CDH4/DSCAM/TRPC5/L1CAM/PLXNA3	50
	1	GO:1900449	regulation of glutamate receptor signaling pathway	22/4577	29/13206	6.90775e-06	0.00025338	0.000227279	CNIH3/NLGN1/PPARGC1A/CRHBP/MEF2C/OPRM1/RELN/PTK2B/CRH/CNIH2/RASGRF1/CACNG3/MINK1/DLG4/CACNG5/CACNG4/SHANK1/CACNG8/CACNG2/MAPK8IP2/SHANK3/NLGN3	22
	1	GO:0022604	regulation of cell morphogenesis	192/4577	429/13206	7.02802e-06	0.000256014	0.000229641	MUL1/CDC42/ZMYM6/LRP8/DAB1/BARHL2/AMIGO1/STRIP1/NGF/SEMA6C/S100A10/CHRNB2/SEMA4A/DNM3/TNR/CNTN2/PLXNA2/DISC1/ITGB1BP1/ITSN2/RHOQ/RTN4/SEMA4F/TTL/TBR1/CHN1/BMPR2/NGEF/STK25/WNT7A/GORASP1/MAP4/SEMA3B/ROBO2/GSK3B/KALRN/PLXNA1/SKIL/TNIK/NLGN1/TAPT1/SLIT2/KIT/RUFY3/SPP1/PPP3CA/AP1AR/RAPGEF2/MAP1B/RASA1/CEP120/CDC42SE2/FSTL4/SLIT3/DCDC2/SYNGAP1/CPNE5/TTBK1/VEGFA/ADGRB3/RIMS1/FYN/ARHGAP18/PARK2/SEPT7/CA…	192
	4	GO:0002252	immune effector process	54/847	453/13206	7.03797e-06	0.00197397	0.00185077	IFNLR1/PTAFR/LCK/ADAR/CD247/CD55/CR2/COLEC11/PPM1B/VAMP8/IFIH1/PRKCD/IL20RB/PIK3CB/CXCL6/CXCL5/HERC5/TLR3/POLR3G/DOCK2/IRF4/MB21D1/TRAF3IP2/WIPF3/WASL/CLU/DDX58/SYK/POLR3A/TRIM22/PTPN6/IRAK3/OAS3/HMGB1/LCP1/CTSH/ISG20/GPRC5B/PYCARD/TRIM25/UNC13D/PMAIP1/SERPINB4/C3/AP1M2/KLK5/KLK7/NCR1/MX2/MX1/HMOX1/RAC2/APOBEC3B/APOBEC3D	54
	1	GO:0030808	regulation of nucleotide biosynthetic process	59/4577	106/13206	7.19186e-06	0.000258418	0.000231798	PINK1/HPCA/UCN/CALM2/PID1/NPPC/RAMP1/GRM7/GRM2/DRD3/DRD5/PPARGC1A/GUCY1A3/MTNR1A/ADCY2/DRD1/GABBR1/GUCA1B/HTR1B/MRAP2/OPRM1/ADCYAP1R1/ADCY1/GRM3/AKAP9/CALCR/GRM8/PTK2B/CRH/ADCY8/GABBR2/ADRA2A/PDE2A/GUCY1A2/DRD2/NOS1/ADGRD1/EDNRB/AKAP6/AKAP5/CALM1/ADCY9/ADCY7/MC1R/NF1/STAT3/RUNDC3A/NME2/TIMP2/ADCYAP1/GNAL/MC4R/GALR1/PALM/APLP1/GSK3A/GIPR/GHRH/OPRL1	59
	1	GO:1900371	regulation of purine nucleotide biosynthetic process	59/4577	106/13206	7.19186e-06	0.000258418	0.000231798	PINK1/HPCA/UCN/CALM2/PID1/NPPC/RAMP1/GRM7/GRM2/DRD3/DRD5/PPARGC1A/GUCY1A3/MTNR1A/ADCY2/DRD1/GABBR1/GUCA1B/HTR1B/MRAP2/OPRM1/ADCYAP1R1/ADCY1/GRM3/AKAP9/CALCR/GRM8/PTK2B/CRH/ADCY8/GABBR2/ADRA2A/PDE2A/GUCY1A2/DRD2/NOS1/ADGRD1/EDNRB/AKAP6/AKAP5/CALM1/ADCY9/ADCY7/MC1R/NF1/STAT3/RUNDC3A/NME2/TIMP2/ADCYAP1/GNAL/MC4R/GALR1/PALM/APLP1/GSK3A/GIPR/GHRH/OPRL1	59
	4	GO:0031638	zymogen activation	10/847	29/13206	7.29747e-06	0.00197397	0.00185077	DHCR24/KLKB1/HIST1H2BA/CUZD1/CIDEB/CTSH/PYCARD/SERPINF2/HPN/GGT1	10
	7	GO:0007389	pattern specification process	29/420	370/13206	7.31949e-06	0.000188832	0.000129856	PAX7/GBX2/WNT5A/PLXND1/HES1/MSX1/BMPR1B/SPRY1/HHIP/NKX2-5/MSX2/EDN1/CER1/BARX1/DKK1/RFX4/BMP4/GREM1/MNS1/SMAD6/CHSY1/NKD1/FOXC2/MEOX1/SOST/TBX2/BMP7/TBX1/MID1	29
	7	GO:0046651	lymphocyte proliferation	17/420	153/13206	7.35606e-06	0.000188832	0.000129856	TNFSF4/IGFBP2/INPP5D/HES1/BST1/CDKN1A/PRDM1/DOCK8/CD274/ANXA1/TLR4/CD151/IRS2/BMP4/MALT1/TGFB1/ELF4	17
	7	GO:0048839	inner ear development	17/420	153/13206	7.35606e-06	0.000188832	0.000129856	PRRX1/TGFB2/GBX2/WNT5A/HES1/FAT4/PDGFRB/SPARC/DLX5/INSIG1/CTHRC1/GATA3/SPRY2/LRP10/BMP4/TGFB1/TBX1	17
	7	GO:0048562	embryonic organ morphogenesis	22/420	238/13206	7.38557e-06	0.000188832	0.000129856	PRRX1/EFEMP1/GBX2/WNT5A/HES1/MSX1/NKX2-5/FOXF2/EDN1/RUNX2/TWIST1/DLX5/INSIG1/RDH10/CTHRC1/GATA3/SPRY2/BMP4/FOXC2/TBX2/BMP7/TBX1	22
	1	GO:0048169	regulation of long-term neuronal synaptic plasticity	18/4577	22/13206	7.65128e-06	0.000273068	0.000244939	AGT/KIT/SNCA/SYNGAP1/GRIK2/CAMK2B/GRIN1/NEURL1/HRAS/GRM5/DRD2/RAB11A/NPTN/DLG4/NF1/SYNGR1/SHANK3/SYP	18
	2	GO:0033260	nuclear DNA replication	17/3517	24/13206	7.66773e-06	0.000186964	0.000168554	CDC7/SLBP/ORC3/DNA2/DACH1/TIPIN/GINS2/CDT1/ZNF830/DBF4B/UPF1/LIG1/PCNA/GINS1/DONSON/CDC45/CHEK2	17
	7	GO:0007565	female pregnancy	16/420	138/13206	7.89543e-06	0.000200574	0.00013793	IGFBP2/OXTR/HPGD/ITGA2/HFE/PRDM1/ANGPT2/PAPPA/ETS1/ARHGDIB/PGF/MMP2/CCL2/TGFB1/THBD/CST3	16
	1	GO:0046058	cAMP metabolic process	62/4577	113/13206	7.95326e-06	0.00028194	0.000252897	HPCA/PDE4B/EGLN1/UCN/CALM2/PDE11A/PDE1A/NPPC/RAMP1/GRM7/GRM2/DRD3/DRD5/ADCY2/PDE4D/PDE8B/DRD1/GABBR1/HTR1B/MRAP2/HTR1E/PDE7B/OPRM1/PDE10A/ADCYAP1R1/ADCY1/GRM3/AKAP9/CALCR/GRM8/CRH/ADCY8/GABBR2/ADRA2A/PDE2A/DRD2/RAPGEF3/PDE1B/ADGRD1/EDNRB/AKAP6/AKAP5/CALM1/PDE8A/ADCY9/ADCY7/MC1R/MAPK7/NF1/NME2/TIMP2/ADCYAP1/GNAL/MC4R/GALR1/PALM/PDE4A/APLP1/GSK3A/GIPR/GHRH/OPRL1	62
	7	GO:0009991	response to extracellular stimulus	28/420	352/13206	7.99333e-06	0.000201768	0.000138751	NFE2L2/IGFBP2/PPARG/UCN2/PRKAA1/ITGA2/SPARC/HFE/CDKN1A/EGFR/PDK4/SNAI2/TNFRSF11B/CDKN2B/LDHA/RELA/SPX/AVPR1A/DAD1/CHSY1/CCL2/LIPG/TGFB1/CST3/CYP24A1/BMP7/GAS2L1/TSPO	28
	2	GO:0071459	protein localization to chromosome, centromeric region	13/3517	16/13206	7.99935e-06	0.000193733	0.000174657	RCC2/CENPA/SPDL1/CENPQ/MTBP/CDK1/ZW10/RB1/BUB1B/KNL1/GSG2/MIS12/AURKB	13
	2	GO:0071479	cellular response to ionizing radiation	31/3517	57/13206	8.01962e-06	0.000193733	0.000174657	KDM1A/IFI16/NUCKS1/XRCC5/ECT2/SFRP2/RAD1/EGR1/MAPK14/FIGNL1/WRN/SFRP1/EEF1D/SWI5/NET1/MGMT/TMEM109/KDM4D/YAP1/ATM/H2AFX/RHNO1/RAD51AP1/HMGA2/RAD51/BLM/CYBA/TP53/TLK2/DNM2/XRCC6	31
	7	GO:0051146	striated muscle cell differentiation	19/420	187/13206	8.06106e-06	0.00020219	0.000139041	LMNA/CAPN2/OBSL1/MSX1/PDGFRB/NKX2-5/EDN1/CAV2/DKK1/ANKRD1/NOX4/AVPR1A/BMP4/GREM1/TMOD3/ACTG1/GDF15/TGFB1/TBX1	19
	7	GO:0003205	cardiac chamber development	16/420	139/13206	8.66701e-06	0.000216021	0.000148553	TGFB2/WNT5A/HEG1/PLXND1/HES1/NKX2-5/MSX2/PRDM1/GATA3/BMP4/SMAD6/FOXC2/TBX2/TGFB1/BMP7/TBX1	16
	7	GO:0032943	mononuclear cell proliferation	17/420	155/13206	8.76228e-06	0.000217031	0.000149247	TNFSF4/IGFBP2/INPP5D/HES1/BST1/CDKN1A/PRDM1/DOCK8/CD274/ANXA1/TLR4/CD151/IRS2/BMP4/MALT1/TGFB1/ELF4	17
	7	GO:0033273	response to vitamin	11/420	68/13206	8.84676e-06	0.000217762	0.00014975	PPARG/ITGA2/SPARC/EGFR/SNAI2/RELA/CCL2/TGFB1/CYP24A1/BMP7/TSPO	11
	2	GO:0006284	base-excision repair	24/3517	40/13206	8.96986e-06	0.000214701	0.00019356	RPA2/MUTYH/POLQ/MBD4/NEIL3/RPA3/WRN/RECQL4/DNA2/FEN1/RPS3/HMGA2/TDG/POLE/POLG/MPG/NTHL1/RPA1/TP53/LIG3/XRCC1/LIG1/POLD1/APEX2	24
	2	GO:0033683	nucleotide-excision repair, DNA incision	24/3517	40/13206	8.96986e-06	0.000214701	0.00019356	RPA2/CHD1L/PARP1/RPS27A/ERCC3/RFC4/RFC1/RPA3/POLD2/RFC2/DDB2/DDB1/POLD3/RFC5/RFC3/CUL4A/NTHL1/RPA1/UBB/UBA52/ERCC2/ERCC1/POLD1/PCNA	24
	4	GO:0002274	myeloid leukocyte activation	19/847	96/13206	9.00057e-06	0.00229144	0.00214843	PTAFR/VAMP8/CXCR2/PRKCD/TLR3/DOCK2/IRF4/AIF1/SLC7A2/CLU/SYK/BATF2/LTBR/HMGB1/PYCARD/MT1G/UNC13D/HMOX1/RAC2	19
	7	GO:0061036	positive regulation of cartilage development	7/420	25/13206	9.15804e-06	0.000220323	0.000151511	WNT5A/BMPR1B/RUNX2/BMP1/GDF6/RELA/BMP4	7
	7	GO:0042481	regulation of odontogenesis	6/420	17/13206	9.17319e-06	0.000220323	0.000151511	MSX1/EDN1/RUNX2/TNFRSF11B/BMP4/TGFB1	6
	7	GO:0061437	renal system vasculature development	6/420	17/13206	9.17319e-06	0.000220323	0.000151511	HES1/PDGFRB/ANGPT2/BMP4/FOXC2/BMP7	6
	7	GO:0061440	kidney vasculature development	6/420	17/13206	9.17319e-06	0.000220323	0.000151511	HES1/PDGFRB/ANGPT2/BMP4/FOXC2/BMP7	6
	2	GO:0060249	anatomical structure homeostasis	112/3517	294/13206	9.27414e-06	0.00022097	0.000199212	CROCC/RPA2/FGGY/S1PR1/DRAM2/DCLRE1B/HIST2H4A/NEK2/PARP1/FH/HAAO/CCT4/VPS54/BARD1/XRCC5/CTNNB1/IQCB1/NPHP3/RFC4/PROM1/RFC1/F2R/ADGRV1/ADRB2/NHP2/MAK/HIST1H4A/HIST1H4B/HIST1H4C/HIST1H4D/HIST1H4E/HIST1H4F/HIST1H4H/HIST1H4I/HIST1H4J/HIST1H4K/HIST1H4L/PRIM2/CTGF/TNFAIP3/MAP3K4/ACTB/RPA3/POLD2/RFC2/POT1/SMO/WRN/PRKDC/CA2/NSMCE2/SMC5/DNA2/OBFC1/DCLRE1A/TPP1/NAT10/TNKS1BP1/FEN1/POLA2/POLD3/MRE11A/ATM/KMT…	112
	1	GO:0009190	cyclic nucleotide biosynthetic process	60/4577	109/13206	9.66677e-06	0.000338145	0.000303312	NPPA/HPCA/AMPD2/UCN/CALM2/NPPC/RAMP1/GRM7/GRM2/DRD3/DRD5/GUCY1A3/GUCY1B3/MTNR1A/ADCY2/DRD1/GABBR1/GUCA1B/HTR1B/MRAP2/OPRM1/ADCYAP1R1/ADCY1/GRM3/AKAP9/CALCR/GRM8/PTK2B/CRH/ADCY8/NPR2/GABBR2/ADRA2A/PDE2A/GUCY1A2/DRD2/NOS1/ADGRD1/EDNRB/AKAP6/AKAP5/CALM1/ADCY9/ADCY7/MC1R/NF1/RUNDC3A/NME2/TIMP2/ADCYAP1/GNAL/MC4R/GALR1/PALM/APLP1/GSK3A/GIPR/GHRH/OPRL1/HTR2C	60
	1	GO:0055067	monovalent inorganic cation homeostasis	60/4577	109/13206	9.66677e-06	0.000338145	0.000303312	UTS2/ATP6V0B/ATP1B1/SLC9C2/ADORA1/AGT/ATP6V1C2/SLC8A1/SLC4A5/SLC9A2/SLC4A10/SCN7A/SLC4A3/ATP6V1A/DRD3/RAB7A/SLC9A9/TMEM175/SLC26A1/SLC4A4/CAMK2D/CLCN3/ATP6V1G2/SLC26A8/TFAP2B/TAC1/ATP6V1F/ATP6V0E2/KCNH2/ATP6V1B2/ATP6V1H/ATP6V1C1/ATP6V1G1/KCNMA1/AQP11/DRD2/KCNA5/LRRK2/SLC4A8/SLC26A10/EDNRB/ATP6V1D/RHCG/ATP6V0C/CLN3/ATP6V0D1/ATP1B2/ATP6V0A1/PDK2/KCNJ2/SLC26A11/NEDD4L/BCL2/ATP1A3/SLC17A7/SLC9A8/COMT…	60
	1	GO:2000310	regulation of N-methyl-D-aspartate selective glutamate receptor activity	13/4577	14/13206	9.78438e-06	0.000340007	0.000304983	NLGN1/PPARGC1A/CRHBP/MEF2C/OPRM1/RELN/PTK2B/CRH/CNIH2/RASGRF1/DLG4/MAPK8IP2/NLGN3	13
	7	GO:0072073	kidney epithelium development	15/420	125/13206	9.94481e-06	0.000237417	0.000163266	WWTR1/HES1/SPRY1/FAT4/CER1/GATA3/BMP4/PGF/GREM1/SMAD6/FOXC2/WNK4/CRLF1/TGFB1/BMP7	15
	1	GO:0051640	organelle localization	192/4577	431/13206	1.00219e-05	0.000345984	0.000310344	PRKCZ/TMEM201/KIF1B/MFN2/PLEKHM2/MUL1/PINK1/CDC42/TRAPPC3/RIMS3/DAB1/FNBP1L/RAP1A/SYT11/KIFAP3/PLXNA2/CNIH3/SNAP47/ARF1/FMN2/TRAPPC12/KIF3C/OTOF/SPAST/RAB1A/TGFA/SLC4A5/DCTN1/ACTR3/CLASP1/BIN1/RAB3GAP1/BBS5/STK25/ARL8B/WNT7A/RAB5A/CLASP2/GORASP1/MYRIP/MAP4/COL7A1/CADPS/ARL6/SNX4/GATA2/COPG1/PFN2/NLGN1/CPLX1/UCHL1/KIT/SNCA/AP1AR/BBS7/FGF10/MAP1B/FER/AP3S1/CEP120/KIF3A/UBE2B/SAR1B/DCTN4/GRIA1/CPLX2…	192
	4	GO:0008544	epidermis development	30/847	199/13206	1.01598e-05	0.00244287	0.00229041	SFN/KDF1/MCOLN3/IRF6/HPSE/HEY2/GRHL2/AQP3/AGPAT2/AKR1C3/OVOL1/CST6/GAL/MYO7A/EXPH5/POU2F3/ST14/GDF3/GLI1/CYP27B1/PRKCH/CDH3/AARS/FA2H/KEAP1/KLK5/KLK7/OVOL2/EDA/NSDHL	30
	2	GO:0071478	cellular response to radiation	61/3517	140/13206	1.02341e-05	0.000242735	0.000218834	KDM1A/IFI16/NUCKS1/OPN3/XRCC5/RHBDD1/XPC/CDC25A/HYAL2/ECT2/PDE6B/SFRP2/RAD1/PAPD4/EGR1/MAPK14/FIGNL1/OPN1SW/PBK/WRN/SFRP1/FNTA/TP53INP1/EEF1D/HSF1/SWI5/NET1/MGMT/DDB2/TMEM109/DDB1/KDM4D/YAP1/ATM/H2AFX/CHEK1/RHNO1/RAD51AP1/HMGA2/METAP2/CRY1/TRIAP1/NFATC4/RAD51/BLM/N4BP1/CYBA/TP53/AURKB/TLK2/STK11/DNM2/TMEM161A/ERCC1/BAX/RUVBL2/POLD1/PCNA/ACTR5/EP300/XRCC6	61
	7	GO:0022612	gland morphogenesis	13/420	96/13206	1.03723e-05	0.000245329	0.000168707	TGFB2/LIMS2/WNT5A/PLXND1/ETV5/MSX2/EGFR/SNAI2/BMP4/TBX2/TGFB1/TGM2/BMP7	13
	7	GO:0050673	epithelial cell proliferation	24/420	280/13206	1.04e-05	0.000245329	0.000168707	LAMC1/TGFB2/LIMS2/WNT5A/COL8A1/HES1/SPARC/TWIST1/EGFR/CDK6/DLX5/CAV2/SNAI2/HAS2/CDKN2B/GATA3/HTRA1/ANG/BMP4/PGF/CCL2/TGFB1/ID1/TBX1	24
	7	GO:0045321	leukocyte activation	34/420	480/13206	1.07617e-05	0.000251028	0.000172626	TNFSF4/ITPKB/IGFBP2/INPP5D/WNT5A/HES1/BST1/EDN1/HFE/MICA/CDKN1A/RUNX2/PRDM1/GPER1/IKZF1/CDK6/ADAM9/DOCK8/CD274/ANXA1/TLR4/GATA3/CD151/RAG1/IRS2/BMP4/NEDD4/CCL2/MALT1/TGFB1/IL11/PREX1/PLA2G3/ELF4	34
	7	GO:0007596	blood coagulation	23/420	262/13206	1.07795e-05	0.000251028	0.000172626	NFE2L2/TFPI/COL3A1/ITPR1/MMRN1/PDGFC/ITGA2/EDN1/TFPI2/COL1A2/SERPINE1/PLAT/DOCK8/AK3/TLR4/GATA3/PRCP/A2M/ANXA2/VKORC1/ADAMTS18/ACTG1/THBD	23
	2	GO:0006298	mismatch repair	20/3517	31/13206	1.08123e-05	0.000255289	0.000230152	RPA2/MUTYH/EXO1/MSH6/PMS1/XPC/MLH1/MSH3/MSH5/RPA3/POLD2/ABL1/POLD3/TDG/RPA1/RNASEH2A/ERCC1/LIG1/POLD1/PCNA	20
	7	GO:0007431	salivary gland development	8/420	35/13206	1.08316e-05	0.000251028	0.000172626	TGFB2/PLXND1/EGFR/SNAI2/TGFB1/CST3/TGM2/BMP7	8
	1	GO:0008344	adult locomotory behavior	44/4577	74/13206	1.08985e-05	0.000373805	0.000335299	DAB1/CNTN2/HTRA2/EN1/NR4A2/SCN1A/CHL1/TRH/ZIC1/FGF12/UCHL1/SNCA/GLRB/GDNF/GLRA1/DRD1/BTBD9/PARK2/ADAM22/HIPK2/OXR1/PBX3/DNM1/TSC1/GRIN1/SNCG/INPP5F/CEND1/DRD2/EPS8/KLHL1/SLITRK6/PAFAH1B1/EFNB3/MAPT/HOXB8/CACNA1A/SPTBN4/ATP1A3/GRIN2D/NTSR1/APP/SEZ6L/MECP2	44
	7	GO:0050679	positive regulation of epithelial cell proliferation	15/420	126/13206	1.09663e-05	0.000252403	0.000173572	LAMC1/WNT5A/TWIST1/EGFR/DLX5/CAV2/HAS2/HTRA1/ANG/BMP4/PGF/CCL2/TGFB1/ID1/TBX1	15
	2	GO:0021915	neural tube development	64/3517	149/13206	1.10141e-05	0.00025888	0.00023339	SKI/HES5/EPHA2/LUZP1/ARID1A/PHACTR4/STIL/VANGL2/PROX1/NUP133/RPS7/SEMA4C/GLI2/TRIM71/ARL13B/NPHP3/CC2D2A/SHROOM3/PKD2/INTU/SFRP2/PTK7/BMP5/GLI3/SMO/FZD3/SFRP1/STK3/FZD6/PTCH1/NOTCH1/KIF20B/FGF8/SUFU/PAX6/FOLR1/C2CD3/TULP3/LRP6/ALX1/APAF1/KDM2B/SALL2/HIF1A/PSEN1/GSC/FOXB1/IFT140/DVL2/FZD2/MKS1/MIB1/FKBP8/VASP/TEAD2/FUZ/IFT52/STK4/SDC4/SALL4/CECR2/CELSR1/PLXNB2/MED12	64
	7	GO:0090288	negative regulation of cellular response to growth factor stimulus	14/420	111/13206	1.10184e-05	0.000252403	0.000173572	WNT5A/SPRY1/CAV2/CER1/GATA3/DKK1/HTRA1/SPRY2/GREM1/NEDD4/SMAD6/TGFB1I1/SOST/TGFB1	14
	1	GO:0060997	dendritic spine morphogenesis	27/4577	39/13206	1.10821e-05	0.000377649	0.000338747	DVL1/LRP8/DNM3/NGEF/WNT7A/KALRN/EPHB1/NLGN1/CTNND2/CAMK2B/PPP1R9A/RELN/CDK5/PTEN/CAPRIN2/LRRK2/CUX2/ITPKA/PAFAH1B1/DLG4/CDK5R1/SRCIN1/SHANK1/SHANK3/NLGN3/BHLHB9/PAK3	27
	4	GO:0043588	skin development	26/847	161/13206	1.1339e-05	0.0025829	0.0024217	SFN/KDF1/DHCR24/IRF6/FRAS1/HPSE/CLDN4/GRHL2/AQP3/AKR1C3/OVOL1/GAL/EXPH5/ST14/CYP27B1/PRKCH/CDH3/AARS/FA2H/ALOX12/ITGB4/RYR1/TCF15/OVOL2/EDA/NSDHL	26
	2	GO:0045931	positive regulation of mitotic cell cycle	50/3517	109/13206	1.15195e-05	0.000269545	0.000243004	RCC2/PKN2/CDC7/TPR/GEN1/IL1A/EGF/MAD2L1/CCNB1/SLF1/H2AFY/PHIP/MEPCE/NKX3-1/MTBP/NSMCE2/SMC5/ABL1/CDK1/STOX1/KIF20B/FGF8/CDCA5/LRP5/CCND1/CCND2/PHB2/ESPL1/CDK4/BRCA2/RB1/PCID2/CUL4A/DLGAP5/RAD51B/XRCC3/NUSAP1/SIN3A/CDC6/STAT5B/DBF4B/RAD51C/SPHK1/ANAPC11/NDC80/BRD4/UBE2C/AURKA/CDC45/RANBP1	50
	1	GO:0007632	visual behavior	31/4577	47/13206	1.1693e-05	0.000393973	0.000353389	B4GALT2/CHRNB2/NPHP1/HRH1/DRD3/KIT/DRD1/RGS14/SYNGAP1/BRAF/CDK5/DDHD2/DBH/GRIN1/NPS/RIC8A/DEAF1/SLC1A2/DRD2/PDE1B/MEIS2/NPTN/GRIN2A/NDRG4/IFT20/NF1/ATP1A3/DYNLRB1/APP/NLGN3/MECP2	31
	1	GO:0060996	dendritic spine development	43/4577	72/13206	1.17103e-05	0.000393973	0.000353389	DVL1/FOXO6/LRP8/DNM3/SRGAP2/ARF1/DISC1/NGEF/CAMK1/WNT7A/ARF4/KALRN/EPHB1/NLGN1/CTNND2/MEF2C/FSTL4/SDK1/CAMK2B/PPP1R9A/RELN/CDK5/NRG1/PTEN/CPEB3/NEURL1/CAPRIN2/LRRK2/CUX2/ITPKA/PAFAH1B1/DLG4/CDK5R1/SRCIN1/PALM/SHANK1/SLC12A5/SHANK3/NLGN3/BHLHB9/ACSL4/PAK3/SLC9A6	43
	7	GO:0034330	cell junction organization	21/420	227/13206	1.17564e-05	0.000267076	0.000183662	GJA4/RHOC/LAMC1/TGFB2/ROCK2/LIMS2/FN1/HEG1/CDH6/ITGA2/FSCN1/DLC1/SNAI2/CD151/HDAC7/ANG/GREM1/CDH5/ACTG1/TGFB1/ARHGAP6	21
	7	GO:0048145	regulation of fibroblast proliferation	11/420	70/13206	1.17937e-05	0.000267076	0.000183662	FN1/PPARG/WNT5A/PDGFC/PDGFRB/CDKN1A/AQP1/EGFR/CDK6/ANXA2/TGFB1	11
	1	GO:0061025	membrane fusion	97/4577	196/13206	1.19627e-05	0.000399917	0.000358721	MFN2/RSG1/MUL1/STX12/MIGA1/EVI5/SYT11/VAMP4/DNM3/RABIF/SNAP47/OTOF/TGFBRAP1/MFF/PID1/RBSN/SEC22C/SEC22A/ROPN1B/RAB7A/MFN1/VPS8/TMEM175/TBC1D14/TBCK/TBC1D9/NKD2/BNIP1/RIMS1/STX7/STX11/SYTL3/PARK2/VPS41/STX1A/FIS1/UBXN2B/GDAP1/STXBP1/DNM1/TBC1D13/TBC1D12/VTI1A/BNIP3/SYT9/SYT13/SYT7/SYT12/UVRAG/VPS11/VAMP1/C2CD5/DNM1L/TBC1D30/SYT1/EEA1/RPH3A/ADPRHL1/STXBP6/TRIM9/SYT16/BLOC1S6/VPS33B/SYT17/DOC2A/CORO…	97
	2	GO:0002009	morphogenesis of an epithelium	160/3517	449/13206	1.22775e-05	0.000286	0.000257839	SKI/HES5/EPHA2/LUZP1/CLIC4/ARID1A/PHACTR4/STIL/CYR61/CELSR2/RBM15/WNT2B/PSMD4/PSMB4/VANGL2/KDM5B/PROX1/RPS7/ADAM17/RPS27A/SEMA4C/EPB41L5/GLI2/FRZB/STAT1/FZD7/FZD5/IGFBP5/EPHA4/TGFBR2/TRIM71/CTNNB1/PSMD6/ARL13B/PHLDB2/NPHP3/RYK/DLG1/CC2D2A/SHROOM3/PKD2/LEF1/EGF/INTU/SFRP2/ADAMTS12/KLHL3/RREB1/PTK7/BMP5/EPHA7/GJA1/DLL1/PSMB1/GLI3/SEMA3A/SMO/NKX3-1/FZD3/FGFR1/SFRP1/SULF1/EYA1/CA2/STK3/FZD6/B4GALT1/R…	160
	6	GO:0060271	cilium morphogenesis	28/671	227/13206	1.2351e-05	0.0113752	0.0113752	TEKT2/TTC21B/SPAG16/CEP97/IFT57/IFT122/WDR19/SCLT1/CCNO/ICK/TTC26/PCM1/TMEM67/RFX3/KIF27/DYNC2H1/IFT46/IFT81/TCTN1/TCTN2/TTC8/BBS4/BBS2/CFAP20/TMEM231/B9D2/CEP250/ATXN10	28
	7	GO:0043206	extracellular fibril organization	5/420	11/13206	1.25295e-05	0.000282127	0.000194012	COL3A1/COL5A1/MFAP5/LTBP2/CST3	5
	7	GO:0060411	cardiac septum morphogenesis	10/420	58/13206	1.2656e-05	0.000282978	0.000194598	TGFB2/WNT5A/HES1/NKX2-5/MSX2/BMP4/SMAD6/TBX2/BMP7/TBX1	10
	7	GO:0050867	positive regulation of cell activation	19/420	193/13206	1.27101e-05	0.000282978	0.000194598	TNFSF4/ITPKB/IGFBP2/INPP5D/WNT5A/HES1/BST1/PDGFRB/CDKN1A/PRDM1/CD274/ANXA1/TLR4/GATA3/RAG1/IRS2/CCL2/MALT1/TGFB1	19
	7	GO:0043410	positive regulation of MAPK cascade	29/420	381/13206	1.28154e-05	0.000283728	0.000195113	TGFB2/FAM150B/WNT5A/PDGFC/PRKAA1/ITGA1/PDGFRB/EDN1/GPER1/EGFR/MDFIC/CAV2/ADAM9/GDF6/TNFRSF11B/TLR4/FZD4/NOX4/TNFRSF19/SPRY2/BMP4/CSPG4/CIB1/CCL2/TGFB1/IL11/TBX1/MID1/EDA2R	29
	2	GO:0050000	chromosome localization	31/3517	58/13206	1.28541e-05	0.0002981	0.000268748	CDCA8/KIF2C/PSRC1/KIF14/CENPF/MLH1/SPICE1/CENPE/CCNB1/CDC23/SPDL1/KIFC1/CENPQ/MAD1L1/CHMP4C/GEM/NUP98/KIF18A/CDCA5/ATM/ZW10/PIBF1/DLGAP5/NDE1/KIF22/MIS12/KPNB1/NDC80/CHMP1B/CHMP2A/FAM83D	31
	7	GO:0050817	coagulation	23/420	265/13206	1.29778e-05	0.000285727	0.000196488	NFE2L2/TFPI/COL3A1/ITPR1/MMRN1/PDGFC/ITGA2/EDN1/TFPI2/COL1A2/SERPINE1/PLAT/DOCK8/AK3/TLR4/GATA3/PRCP/A2M/ANXA2/VKORC1/ADAMTS18/ACTG1/THBD	23
	2	GO:0071173	spindle assembly checkpoint	19/3517	29/13206	1.29822e-05	0.000299738	0.000270225	TPR/CENPF/GEN1/BUB1/MAD2L1/CCNB1/TTK/MAD1L1/BUB3/ATM/ZW10/USP44/PCID2/XRCC3/BUB1B/KNL1/PLK1/NDC80/PSMG2	19
	4	GO:0050921	positive regulation of chemotaxis	18/847	90/13206	1.32464e-05	0.00286652	0.00268762	ARTN/S100A14/CXCR2/CXCL6/PF4/CXCL5/CXCL3/FGF2/AIF1/PLA2G7/MET/RARRES2/CXCL12/STX3/HMGB1/TMEM102/RAC2/FGF16	18
	1	GO:0021953	central nervous system neuron differentiation	77/4577	149/13206	1.33641e-05	0.000443956	0.000398223	CHD5/SZT2/CHRNB2/CNTN2/DISC1/GDF7/IFT172/NR4A2/TBR1/SLC4A10/DLX1/MAP2/ERBB4/ATP2B2/WNT7A/ROBO2/GATA2/EPHB1/FBXO45/SLIT2/PHOX2B/GABRB1/DCLK2/RAPGEF2/ISL1/UQCRQ/SPOCK1/DRD1/SOX4/MDGA1/UNCX/EVX1/PLXNA4/MTPN/CDK5/SHH/NFIB/GBA2/GNAQ/NTRK2/AGTPBP1/NRP1/PTEN/LDB1/NANOS1/NKX6-2/KNDC1/CEND1/PHOX2A/GDPD5/DRD2/FAIM2/SMARCC2/ASCL1/DCLK1/POU4F1/MDGA2/BCL11B/DLL4/RORA/HERC1/CBLN1/PAFAH1B1/NDEL1/LHX1/SKOR2/DCC/…	77
	7	GO:0030510	regulation of BMP signaling pathway	11/420	71/13206	1.35631e-05	0.000295333	0.000203093	WNT5A/HES1/MSX1/MSX2/CER1/DKK1/HTRA1/BMP4/GREM1/SMAD6/SOST	11
	7	GO:0048144	fibroblast proliferation	11/420	71/13206	1.35631e-05	0.000295333	0.000203093	FN1/PPARG/WNT5A/PDGFC/PDGFRB/CDKN1A/AQP1/EGFR/CDK6/ANXA2/TGFB1	11
	2	GO:0031572	G2 DNA damage checkpoint	22/3517	36/13206	1.40515e-05	0.000322998	0.000291194	SYF2/CLSPN/MAPKAPK2/DTL/TOPBP1/FAM175A/CCNA2/SLF1/UIMC1/CDC14B/NEK6/CDK1/MRE11A/ATM/CHEK1/HMGA2/FANCI/BLM/PLK1/BRCA1/RBBP8/BABAM1	22
	7	GO:0060324	face development	9/420	47/13206	1.42339e-05	0.000308245	0.000211973	TGFB2/WNT5A/MSX1/DLX5/CRISPLD1/DKK1/MMP2/TGFB1/TBX1	9
	8	GO:0050684	regulation of mRNA processing	9/206	93/13206	1.4235e-05	0.00176552	0.0016368	TRA2B/WTAP/HNRNPK/NCBP1/RNF20/ZC3H14/SUPT6H/SRSF2/SRSF6	9
	8	GO:0071166	ribonucleoprotein complex localization	10/206	117/13206	1.43386e-05	0.00176552	0.0016368	NOP58/SDAD1/LTV1/RRS1/NOL6/NCBP1/SUPT6H/SRSF2/SEH1L/SRSF6	10
	7	GO:0032355	response to estradiol	13/420	99/13206	1.45811e-05	0.000314048	0.000215963	TFPI/IGFBP2/OXTR/ITGA2/PDGFRB/MSX2/GPER1/EGFR/ANXA1/ETS1/TGFB1/CST3/BMP7	13
	4	GO:0052547	regulation of peptidase activity	38/847	286/13206	1.48271e-05	0.00305579	0.00286508	SFN/LCK/NRDC/DHCR24/PSME4/VIL1/TIMP4/FOXL2/PCOLCE2/SPINK2/RIPK1/PSMB8/PSMB9/PDCD2/TNFRSF10A/ACER2/AMBP/SIRT1/NODAL/CST6/A2ML1/HMGB1/PSME2/CIDEB/SPINT1/CTSH/PYCARD/SERPINF2/ALOX12/RFFL/PMAIP1/SERPINB4/SERPINB3/C3/NLRP12/SEMG1/BCAP31/RENBP	38
	8	GO:1903312	negative regulation of mRNA metabolic process	6/206	35/13206	1.49068e-05	0.00176552	0.0016368	TRA2B/HNRNPK/RNF20/ZC3H14/DHX34/SRSF6	6
	9	GO:1901342	regulation of vasculature development	12/190	186/13206	1.56507e-05	0.00169678	0.0014218	ECM1/PTGS2/CYP1B1/ERAP1/FOXC1/ADGRA2/KLF4/ENG/DCN/TNFSF12/TMEM100/GATA6	12
	9	GO:0038084	vascular endothelial growth factor signaling pathway	5/190	23/13206	1.59426e-05	0.00169678	0.0014218	PDGFRA/ADAMTS3/FOXC1/ADGRA2/DCN	5
	7	GO:0003203	endocardial cushion morphogenesis	7/420	27/13206	1.60112e-05	0.000339318	0.000233341	TGFB2/MSX1/MSX2/TWIST1/SNAI2/TBX2/BMP7	7
	7	GO:0003401	axis elongation	7/420	27/13206	1.60112e-05	0.000339318	0.000233341	WNT5A/SPRY1/RDH10/SPRY2/BMP4/NKD1/TGFB1	7
	7	GO:0010712	regulation of collagen metabolic process	7/420	27/13206	1.60112e-05	0.000339318	0.000233341	PPARG/ITGA2/PDGFRB/BMP4/CCL2/TGFB1/CST3	7
	2	GO:0046605	regulation of centrosome cycle	24/3517	41/13206	1.61822e-05	0.000370345	0.000333879	CEP85/STIL/NEK2/GEN1/PDCD6IP/SPICE1/PLK4/NPM1/CHMP4C/CDK5RAP2/KIF11/CHEK1/MDM1/CENPJ/XRCC3/CCNF/NUBP1/BRCA1/CEP131/CHMP1B/CEP76/CHMP2A/AURKA/RANBP1	24
	7	GO:0048736	appendage development	16/420	146/13206	1.62328e-05	0.000340374	0.000234067	ECE1/PRRX1/TGFB2/WNT5A/MSX1/BMPR1B/MSX2/RUNX2/TWIST1/DLX5/RDH10/DKK1/BMP4/GREM1/TBX2/BMP7	16
	7	GO:0060173	limb development	16/420	146/13206	1.62328e-05	0.000340374	0.000234067	ECE1/PRRX1/TGFB2/WNT5A/MSX1/BMPR1B/MSX2/RUNX2/TWIST1/DLX5/RDH10/DKK1/BMP4/GREM1/TBX2/BMP7	16
	9	GO:0070167	regulation of biomineral tissue development	7/190	57/13206	1.6447e-05	0.00169678	0.0014218	ECM1/DDR2/OSR1/ACVR1/OMD/ASPN/MGP	7
	7	GO:0032787	monocarboxylic acid metabolic process	31/420	427/13206	1.64617e-05	0.000343357	0.000236119	ENO1/ELOVL1/PGM1/HADHB/CYP27A1/IRS1/PPARG/MGST2/MSMO1/HPGD/PRKAA1/STARD4/ECI2/EDN1/TWIST1/PDK4/INSIG1/LPL/RDH10/DECR1/ANXA1/LDHA/FADS2/TNFRSF1A/TPI1/AVPR1A/IRS2/PKM/ALDOA/ACSF2/PLA2G3	31
	3	GO:0000375	RNA splicing, via transesterification reactions	48/1167	291/13206	1.66293e-05	0.00476221	0.00458071	SRRM1/DNAJC8/SRSF11/WDR77/SF3B4/DDX1/GEMIN6/SF3B1/DHX15/HNRNPD/PLRG1/SKIV2L2/DDX46/HNRNPH1/DDX39B/SRSF3/PPIL1/POLR2J/RBPMS/PSIP1/RBM17/HNRNPF/CCAR1/SMNDC1/CELF1/SART1/SF3B2/RBM7/HELB/ZCCHC8/PNN/RBM25/PAPOLA/SNRPA1/SNRNP25/NUDT21/DHX38/C1QBP/NSRP1/DAZAP1/LSM7/CACTIN/SUGP1/RBM42/AAR2/SNRPD3/RBM41/UPF3B	48
	7	GO:0002718	regulation of cytokine production involved in immune response	8/420	37/13206	1.6804e-05	0.000348661	0.000239766	TNFSF4/TGFB2/WNT5A/HFE/TLR4/GATA3/MALT1/TGFB1	8
	7	GO:0060415	muscle tissue morphogenesis	10/420	60/13206	1.72779e-05	0.000356627	0.000245244	PAX7/TGFB2/COL3A1/WNT5A/HEG1/NKX2-5/ANKRD1/FOXC2/TGFB1/TBX1	10
	1	GO:0099601	regulation of neurotransmitter receptor activity	22/4577	30/13206	1.7402e-05	0.000574485	0.000515306	CNIH3/NLGN1/PPARGC1A/CRHBP/MEF2C/OPRM1/RELN/PTK2B/CRH/CNIH2/RASGRF1/CACNG3/MINK1/DLG4/CACNG5/CACNG4/SHANK1/CACNG8/CACNG2/MAPK8IP2/SHANK3/NLGN3	22
	8	GO:1903311	regulation of mRNA metabolic process	10/206	120/13206	1.79174e-05	0.00199727	0.00185165	TRA2B/WTAP/HNRNPK/NCBP1/RNF20/ZC3H14/SUPT6H/SRSF2/DHX34/SRSF6	10
	6	GO:0042384	cilium assembly	25/671	195/13206	1.8466e-05	0.0130877	0.0130877	TEKT2/SPAG16/CEP97/IFT57/IFT122/WDR19/SCLT1/CCNO/ICK/TTC26/PCM1/TMEM67/RFX3/KIF27/DYNC2H1/IFT46/IFT81/TCTN2/TTC8/BBS4/BBS2/TMEM231/B9D2/CEP250/ATXN10	25
	1	GO:0051656	establishment of organelle localization	167/4577	371/13206	1.85121e-05	0.000607334	0.000544772	PRKCZ/TMEM201/KIF1B/PINK1/CDC42/TRAPPC3/RIMS3/FNBP1L/RAP1A/SYT11/KIFAP3/CNIH3/SNAP47/ARF1/FMN2/TRAPPC12/KIF3C/OTOF/SPAST/RAB1A/TGFA/DCTN1/ACTR3/CLASP1/RAB3GAP1/BBS5/STK25/WNT7A/RAB5A/CLASP2/GORASP1/MYRIP/MAP4/COL7A1/CADPS/ARL6/SNX4/GATA2/COPG1/PFN2/NLGN1/CPLX1/UCHL1/KIT/SNCA/AP1AR/BBS7/FGF10/MAP1B/FER/AP3S1/KIF3A/UBE2B/SAR1B/DCTN4/GRIA1/CPLX2/CANX/DTNBP1/BTBD9/RIMS1/STX11/DYNLT1/SYTL3/PARK2/STX1A…	167
	3	GO:0000959	mitochondrial RNA metabolic process	12/1167	34/13206	1.86854e-05	0.00503627	0.00484432	DARS2/LRPPRC/MTO1/MTERF1/YARS2/KIAA0391/EARS2/ELAC2/TEFM/MRPL12/POLRMT/CDK5RAP1	12
	1	GO:1903522	regulation of blood circulation	114/4577	239/13206	1.87986e-05	0.000612926	0.000549788	RNF207/UTS2/NPPA/PDE4B/KCND3/ATP1B1/RGS2/ADORA1/AGT/RYR2/CHRM3/KCNK3/UCN/EHD3/SLC8A1/CALM2/KCNIP3/CACNB4/BMPR2/NPPC/PER2/ATP2B2/HRH1/GPD1L/CACNA2D2/CACNA1D/CACNA2D3/POPDC2/TRPC1/KCNMB2/KCNIP4/HOPX/ANK2/CAMK2D/PDE4D/HBEGF/ADRA1B/KCNIP1/CACNA2D1/SRI/AKAP9/TAC1/DOCK4/CAV1/KCND2/CHRM2/KCNH2/ADRA1A/TMEM65/SLC1A1/JAK2/NPR2/DBH/CACNA1B/CELF2/CACNB2/KCNIP2/ADRA2A/TH/STIM1/KCNJ11/GRK2/DRD2/FXYD6/SCN2B/SCN…	114
	4	GO:0052548	regulation of endopeptidase activity	36/847	268/13206	1.94684e-05	0.0037209	0.00348868	SFN/LCK/NRDC/DHCR24/VIL1/TIMP4/FOXL2/SPINK2/RIPK1/PSMB8/PSMB9/PDCD2/TNFRSF10A/ACER2/AMBP/SIRT1/NODAL/CST6/A2ML1/HMGB1/PSME2/CIDEB/SPINT1/CTSH/PYCARD/SERPINF2/ALOX12/RFFL/PMAIP1/SERPINB4/SERPINB3/C3/NLRP12/SEMG1/BCAP31/RENBP	36
	4	GO:0051607	defense response to virus	26/847	166/13206	1.97737e-05	0.0037209	0.00348868	IFNLR1/LCK/ADAR/CD247/PPM1B/IFIH1/HERC5/TLR3/POLR3G/DOCK2/MB21D1/TRAF3IP2/DDX58/POLR3A/TRIM22/OAS3/ISG20/PYCARD/TRIM25/UNC13D/PMAIP1/AP1M2/MX2/MX1/APOBEC3B/APOBEC3D	26
	9	GO:0001501	skeletal system development	18/190	402/13206	2.01456e-05	0.00199522	0.00167187	TBX15/OSR1/PDGFRA/TGFBI/FOXC1/ENG/IGF2/ALX4/WNT11/MGP/PTHLH/CMKLR1/TBX3/POSTN/MMP14/SIX1/COL1A1/WFIKKN2	18
	2	GO:0031124	mRNA 3'-end processing	40/3517	83/13206	2.04455e-05	0.000463526	0.000417885	SRSF4/MAGOH/AHCYL1/RBM8A/ZC3H11A/CPSF3/SRSF7/PNPT1/PAPOLG/POLR2D/BARD1/THOC7/SLBP/CCNB1/THOC3/NELFE/CDC40/CPSF4/PABPC1/ZC3H3/CPSF1/CSTF2T/CLP1/CPSF7/TUT1/CCNT1/SRSF9/CPSF2/RNPS1/THOC6/EIF4A3/ALYREF/DDX39A/SNRPA/SYMPK/U2AF2/PABPC1L/CSTF1/THOC5/POLDIP3	40
	2	GO:0007131	reciprocal meiotic recombination	23/3517	39/13206	2.05202e-05	0.000463526	0.000417885	MSH6/MLH1/MND1/TRIP13/MSH3/MSH5/KLHDC3/XRCC2/RAD54B/RAD21/MRE11A/ATM/CCNB1IP1/REC8/FANCM/RAD51B/XRCC3/RAD51/TOP2A/EME1/RAD51C/CENPX/DMC1	23
	2	GO:0035825	reciprocal DNA recombination	23/3517	39/13206	2.05202e-05	0.000463526	0.000417885	MSH6/MLH1/MND1/TRIP13/MSH3/MSH5/KLHDC3/XRCC2/RAD54B/RAD21/MRE11A/ATM/CCNB1IP1/REC8/FANCM/RAD51B/XRCC3/RAD51/TOP2A/EME1/RAD51C/CENPX/DMC1	23
	3	GO:0043487	regulation of RNA stability	28/1167	137/13206	2.0582e-05	0.00521109	0.00501248	TNFRSF1B/YTHDF2/SERBP1/SMG5/RC3H1/ANGEL2/ZFP36L2/XPO1/PSMD1/DAZL/EXOSC7/PSMD2/HNRNPD/TNPO1/PSMA2/PSMC2/EXOSC4/EXOSC1/APEX1/PSMA6/PSMA3/PSMA4/TNFSF13/MEIOC/SAMD4B/EXOSC5/PSMA7/DKC1	28
	8	GO:0009451	RNA modification	10/206	122/13206	2.07086e-05	0.00218015	0.00202121	NOP58/GAR1/NSUN2/WTAP/TRUB2/METTL1/PUS1/NOP56/TRMT6/WDR4	10
	7	GO:0032964	collagen biosynthetic process	7/420	28/13206	2.07685e-05	0.000424256	0.000291751	PPARG/ITGA2/PDGFRB/COL5A1/BMP4/CCL2/TGFB1	7
	7	GO:0044246	regulation of multicellular organismal metabolic process	7/420	28/13206	2.07685e-05	0.000424256	0.000291751	PPARG/ITGA2/PDGFRB/BMP4/CCL2/TGFB1/CST3	7
	7	GO:1901213	regulation of transcription from RNA polymerase II promoter involved in heart development	5/420	12/13206	2.09188e-05	0.000425135	0.000292355	MSX1/MSX2/BMP4/GREM1/TBX2	5
	2	GO:0034501	protein localization to kinetochore	3517-11-01	13/13206	2.11041e-05	0.00047466	0.000427922	RCC2/SPDL1/CENPQ/MTBP/CDK1/ZW10/BUB1B/KNL1/GSG2/MIS12/AURKB	11
	6	GO:0031503	protein complex localization	16/671	95/13206	2.13155e-05	0.0130877	0.0130877	HSPB11/RALB/TTC21B/IFT57/IFT122/WDR19/BBS12/ICK/TTC26/PCM1/DYNC2H1/IFT46/IFT81/CEP112/DLG3/PSMD10	16
	9	GO:0006954	inflammatory response	18/190	404/13206	2.15234e-05	0.00204969	0.00171751	ECM1/PTGS2/CFH/IL1R1/TNFAIP6/ACVR1/CALCRL/CXCL1/CXCL2/CFI/OSMR/C7/IL33/KLF4/NUPR1/ADORA2B/ICAM1/APOL2	18
	3	GO:0034248	regulation of cellular amide metabolic process	54/1167	344/13206	2.16086e-05	0.00521109	0.00501248	RPS6KA1/YTHDF2/NSUN4/RC3H1/DDX1/ZFP36L2/LRPPRC/MTIF2/EIF5B/PASK/DAZL/EIF2A/FXR1/GUF1/HNRNPD/METAP1/EIF4EBP3/LARS/DDX39B/XPO5/EIF3B/CNOT7/EIF4EBP1/C8orf88/RIDA/EIF3H/AGO2/CDC123/EIF3M/CELF1/SORL1/TIGAR/TARBP2/PYM1/GCN1/EIF2B1/RAN/MTRF1/THBS1/EIF2AK4/RPS27L/TRAP1/EIF3CL/C1QBP/TACO1/MRPL58/MAP2K2/SAMD4B/APOE/CNOT3/CDK5RAP1/EIF6/PGAM4/UPF3B	54
	4	GO:0002690	positive regulation of leukocyte chemotaxis	13/847	53/13206	2.16234e-05	0.00374345	0.00350983	S100A14/CXCR2/CXCL6/PF4/CXCL5/CXCL3/AIF1/PLA2G7/RARRES2/CXCL12/HMGB1/TMEM102/RAC2	13
	4	GO:0045682	regulation of epidermis development	13/847	53/13206	2.16234e-05	0.00374345	0.00350983	SFN/KDF1/HPSE/HEY2/GRHL2/AQP3/GAL/GDF3/CYP27B1/PRKCH/CDH3/KEAP1/OVOL2	13
	1	GO:1902476	chloride transmembrane transport	41/4577	69/13206	2.20743e-05	0.000711008	0.000637766	GABRD/CLCN6/BEST4/CLCC1/SLC1A4/PCYOX1/SLC4A3/SLC26A1/GABRG1/GABRA2/GABRA4/GABRB1/GLRB/CLCN3/GLRA3/SLC12A2/GLRA1/GABRB2/GABRA1/GABRG2/SLC26A8/CLIC5/GABRR1/TTYH3/ANO5/BEST1/ANO2/SLC26A10/ANO4/GABRG3/SLC12A6/SLC26A11/ANO8/SLC17A7/SLC12A5/CLCN4/GLRA2/CLCN5/GABRE/GABRA3/CLIC2	41
	1	GO:0051952	regulation of amine transport	31/4577	48/13206	2.2076e-05	0.000711008	0.000637766	PINK1/KCNA2/CHRNB2/AGT/PER2/ARL6IP5/DRD3/SNCA/GDNF/CARTPT/DRD1/DTNBP1/HTR1B/CNR1/PARK2/STX1A/CHRNA6/CRH/SNCG/ADRA2A/GRK2/DRD2/HTR2A/CHRNA7/CHRNA3/ABAT/SYT4/CACNA1A/KCNB1/HRH3/CHRNA4	31
	1	GO:0035082	axoneme assembly	30/4577	46/13206	2.25615e-05	0.000722242	0.000647843	SPAG17/DRC1/DNAH7/ZMYND10/DNAH1/CFAP100/CCDC39/IQCG/DNAH5/SPEF2/UBE2B/RSPH9/CFAP206/RSPH4A/SPAG1/LRRC6/DNAI1/CCDC183/NEURL1/CFAP46/C11orf63/FAM179B/DYX1C1/HYDIN/DNAAF1/CCDC40/TPGS1/CCDC151/RSPH1/TTLL1	30
	1	GO:0030802	regulation of cyclic nucleotide biosynthetic process	55/4577	100/13206	2.3128e-05	0.000735915	0.000660107	HPCA/UCN/CALM2/NPPC/RAMP1/GRM7/GRM2/DRD3/DRD5/GUCY1A3/MTNR1A/ADCY2/DRD1/GABBR1/GUCA1B/HTR1B/MRAP2/OPRM1/ADCYAP1R1/ADCY1/GRM3/AKAP9/CALCR/GRM8/PTK2B/CRH/ADCY8/GABBR2/ADRA2A/PDE2A/GUCY1A2/DRD2/NOS1/ADGRD1/EDNRB/AKAP6/AKAP5/CALM1/ADCY9/ADCY7/MC1R/NF1/RUNDC3A/NME2/TIMP2/ADCYAP1/GNAL/MC4R/GALR1/PALM/APLP1/GSK3A/GIPR/GHRH/OPRL1	55
	2	GO:0016570	histone modification	145/3517	405/13206	2.36743e-05	0.000530182	0.000477978	SKI/KDM1A/EYA3/HDAC1/RBBP4/KDM4A/SETDB1/PYGO2/KDM5B/ELK4/KANSL3/IWS1/SAP130/HAT1/WDR75/HDAC4/TADA3/SATB1/UBE2E1/CTNNB1/BAP1/ATXN7/TBL1XR1/ACTL6A/YEATS2/RNF168/WHSC1/REST/LEF1/PRDM5/SAP30/CCNB1/H2AFY/BRD8/KDM3B/TAF7/UIMC1/CDYL/HIST1H1C/HIST1H1E/HIST1H1D/HIST1H1B/EHMT2/NELFE/RNF8/USP49/MAP3K7/HDAC2/EYA4/BAZ1B/TRRAP/EZH2/PAXIP1/LOXL2/ELP3/EYA1/POLE3/PHF19/SET/GTF3C4/WDR5/EHMT1/SUV39H2/CDK1/TET1/TAF5…	145
	4	GO:0034340	response to type I interferon	14/847	61/13206	2.37318e-05	0.00395044	0.00370389	ADAR/IKBKE/IRF6/UBE2K/IRF4/HLA-F/PSMB8/PTPN6/OAS3/ISG20/IFI35/MX2/MX1/USP18	14
	1	GO:2000300	regulation of synaptic vesicle exocytosis	18/4577	23/13206	2.37326e-05	0.000750632	0.000673308	RIMS3/RAP1A/RAB3GAP1/RAB5A/PFN2/NLGN1/RIMS1/STX1A/BRAF/RIMS2/STXBP1/LRRK2/STX1B/RAB3A/NAPA/RIMS4/SEPT5/SYN1	18
	7	GO:0060395	SMAD protein signal transduction	9/420	50/13206	2.40518e-05	0.000486314	0.000334427	TGFB2/LEFTY2/BMP1/GDF6/VIM/BMP4/GDF15/TGFB1/BMP7	9
	3	GO:0000377	RNA splicing, via transesterification reactions with bulged adenosine as nucleophile	47/1167	287/13206	2.45532e-05	0.00535727	0.00515309	SRRM1/DNAJC8/SRSF11/WDR77/SF3B4/DDX1/GEMIN6/SF3B1/DHX15/HNRNPD/PLRG1/SKIV2L2/DDX46/HNRNPH1/DDX39B/SRSF3/PPIL1/POLR2J/RBPMS/PSIP1/RBM17/HNRNPF/CCAR1/CELF1/SART1/SF3B2/RBM7/HELB/ZCCHC8/PNN/RBM25/PAPOLA/SNRPA1/SNRNP25/NUDT21/DHX38/C1QBP/NSRP1/DAZAP1/LSM7/CACTIN/SUGP1/RBM42/AAR2/SNRPD3/RBM41/UPF3B	47
	3	GO:0000398	mRNA splicing, via spliceosome	47/1167	287/13206	2.45532e-05	0.00535727	0.00515309	SRRM1/DNAJC8/SRSF11/WDR77/SF3B4/DDX1/GEMIN6/SF3B1/DHX15/HNRNPD/PLRG1/SKIV2L2/DDX46/HNRNPH1/DDX39B/SRSF3/PPIL1/POLR2J/RBPMS/PSIP1/RBM17/HNRNPF/CCAR1/CELF1/SART1/SF3B2/RBM7/HELB/ZCCHC8/PNN/RBM25/PAPOLA/SNRPA1/SNRNP25/NUDT21/DHX38/C1QBP/NSRP1/DAZAP1/LSM7/CACTIN/SUGP1/RBM42/AAR2/SNRPD3/RBM41/UPF3B	47
	2	GO:0071168	protein localization to chromatin	3517-12-01	15/13206	2.46096e-05	0.000545416	0.000491711	H2AFY/HIST1H1B/EZH2/ESCO2/RAD21/H2AFY2/CDCA5/RB1/PLK1/SGF29/RUVBL2/PIH1D1	12
	2	GO:0044766	multi-organism transport	35/3517	70/13206	2.46681e-05	0.000545416	0.000491711	NDC1/TPR/NUP133/RPS27A/RANBP2/NUP210/THOC7/NUP54/THOC3/NUP153/NUP43/POM121C/NUP205/NUP214/NUP98/NUP160/VPS37C/AAAS/NUP107/NUP37/VPS37B/NUP58/THOC6/NUP88/UBB/KPNB1/KPNA2/NUP85/ALYREF/BST2/UBA52/NUP62/RAE1/THOC5/NUP50	35
	2	GO:1902579	multi-organism localization	35/3517	70/13206	2.46681e-05	0.000545416	0.000491711	NDC1/TPR/NUP133/RPS27A/RANBP2/NUP210/THOC7/NUP54/THOC3/NUP153/NUP43/POM121C/NUP205/NUP214/NUP98/NUP160/VPS37C/AAAS/NUP107/NUP37/VPS37B/NUP58/THOC6/NUP88/UBB/KPNB1/KPNA2/NUP85/ALYREF/BST2/UBA52/NUP62/RAE1/THOC5/NUP50	35
	2	GO:0042276	error-prone translesion synthesis	14/3517	19/13206	2.49174e-05	0.000548603	0.000494585	RPA2/RPS27A/RFC4/RFC1/RPA3/RFC2/RFC5/RFC3/POLE2/RPA1/UBB/POLI/UBA52/PCNA	14
	7	GO:0032330	regulation of chondrocyte differentiation	8/420	39/13206	2.53259e-05	0.000509476	0.000350355	EFEMP1/BMPR1B/RUNX2/SNAI2/GDF6/RELA/BMP4/GREM1	8
	2	GO:0051303	establishment of chromosome localization	30/3517	57/13206	2.62496e-05	0.000572762	0.000516366	CDCA8/KIF2C/PSRC1/KIF14/CENPF/MLH1/SPICE1/CENPE/CCNB1/CDC23/SPDL1/KIFC1/CENPQ/MAD1L1/CHMP4C/GEM/KIF18A/CDCA5/ATM/ZW10/PIBF1/DLGAP5/NDE1/KIF22/MIS12/KPNB1/NDC80/CHMP1B/CHMP2A/FAM83D	30
	9	GO:0007162	negative regulation of cell adhesion	11/190	165/13206	2.62797e-05	0.00240994	0.00201938	GBP1/CYP1B1/TGFBI/DACT2/KLF4/LRRC32/POSTN/MMP14/LGALS3/COL1A1/LGALS1	11
	2	GO:0045841	negative regulation of mitotic metaphase/anaphase transition	19/3517	30/13206	2.65635e-05	0.000572762	0.000516366	TPR/CENPF/GEN1/BUB1/MAD2L1/CCNB1/TTK/MAD1L1/BUB3/ATM/ZW10/USP44/PCID2/XRCC3/BUB1B/PLK1/CSNK2A2/NDC80/PSMG2	19
	2	GO:0071174	mitotic spindle checkpoint	19/3517	30/13206	2.65635e-05	0.000572762	0.000516366	TPR/CENPF/GEN1/BUB1/MAD2L1/CCNB1/TTK/MAD1L1/BUB3/ATM/ZW10/USP44/PCID2/XRCC3/BUB1B/PLK1/CSNK2A2/NDC80/PSMG2	19
	2	GO:1902100	negative regulation of metaphase/anaphase transition of cell cycle	19/3517	30/13206	2.65635e-05	0.000572762	0.000516366	TPR/CENPF/GEN1/BUB1/MAD2L1/CCNB1/TTK/MAD1L1/BUB3/ATM/ZW10/USP44/PCID2/XRCC3/BUB1B/PLK1/CSNK2A2/NDC80/PSMG2	19
	2	GO:2000816	negative regulation of mitotic sister chromatid separation	19/3517	30/13206	2.65635e-05	0.000572762	0.000516366	TPR/CENPF/GEN1/BUB1/MAD2L1/CCNB1/TTK/MAD1L1/BUB3/ATM/ZW10/USP44/PCID2/XRCC3/BUB1B/PLK1/CSNK2A2/NDC80/PSMG2	19
	7	GO:2000826	regulation of heart morphogenesis	7/420	29/13206	2.66335e-05	0.000533037	0.000366557	TGFB2/HES1/TWIST1/DKK1/BMP4/FOXC2/TBX2	7
	7	GO:0050865	regulation of cell activation	25/420	316/13206	2.68751e-05	0.000533037	0.000366557	TNFSF4/ITPKB/IGFBP2/INPP5D/WNT5A/HES1/BST1/PDGFRB/HFE/MICA/CDKN1A/PRDM1/GPER1/CD274/ANXA1/TLR4/GATA3/RAG1/IRS2/BMP4/ADAMTS18/CCL2/MALT1/TGFB1/THBD	25
	7	GO:1901343	negative regulation of vasculature development	10/420	63/13206	2.69007e-05	0.000533037	0.000366557	NPPB/ROCK2/SPARC/SERPINE1/ANGPT2/STARD13/BMP4/CCL2/BMP7/AMOT	10
	7	GO:0007517	muscle organ development	24/420	297/13206	2.76042e-05	0.000544257	0.000374273	PAX7/TGFB2/VAMP5/COL3A1/WNT5A/HEG1/MSX1/PRKAA1/NKX2-5/EDN1/TWIST1/CAV2/DKK1/ANKRD1/TLL2/KLF5/BMP4/GREM1/ITGA11/FOXC2/TBX2/TGFB1/JPH2/TBX1	24
	2	GO:0042255	ribosome assembly	28/3517	52/13206	2.79622e-05	0.000600439	0.000541317	RPL11/RPF1/RPL5/RPSA/DHX30/RPL24/RPS14/NPM1/ABT1/MTERF3/RPL12/MRPL11/RPL6/RSL24D1/EFL1/RPS17/DDX28/RPL23A/ERAL1/RPL38/MRPS7/RPS15/RPS28/MPV17L2/RPS19/RPS5/RPL3/RPL10	28
	7	GO:0002696	positive regulation of leukocyte activation	18/420	187/13206	2.90565e-05	0.000570055	0.000392014	TNFSF4/ITPKB/IGFBP2/INPP5D/WNT5A/HES1/BST1/CDKN1A/PRDM1/CD274/ANXA1/TLR4/GATA3/RAG1/IRS2/CCL2/MALT1/TGFB1	18
	7	GO:0031960	response to corticosteroid	14/420	121/13206	2.97238e-05	0.000580272	0.00039904	HNMT/IGFBP2/SPARC/EDN1/CDKN1A/GPER1/AQP1/EGFR/ADAM9/ANXA1/PAPPA/AVPR1A/CCL2/TGFB1	14
	9	GO:0045765	regulation of angiogenesis	11/190	168/13206	3.10583e-05	0.00269708	0.00225999	ECM1/PTGS2/CYP1B1/ERAP1/FOXC1/ADGRA2/KLF4/ENG/DCN/TNFSF12/GATA6	11
	2	GO:0034502	protein localization to chromosome	31/3517	60/13206	3.12152e-05	0.000667545	0.000601815	RCC2/CENPA/CCT4/SLF1/H2AFY/SPDL1/HIST1H1B/CENPQ/POT1/EZH2/ESCO2/RAD21/MTBP/CDK1/H2AFY2/CDCA5/ZW10/CCT2/BRCA2/RB1/BUB1B/KNL1/PLK1/SGF29/GSG2/MIS12/WRAP53/AURKB/RUVBL2/PIH1D1/CCT8	31
	3	GO:0070125	mitochondrial translational elongation	20/1167	84/13206	3.17672e-05	0.00661624	0.00636408	AURKAIP1/MRPL20/MRPS15/MRPL19/MRPS9/MRPL32/MRPL17/MRPL16/MRPL49/MRPS31/MRPL52/MRPS34/MRPL58/MRPL12/MRPL54/MRPL4/GADD45GIP1/MRPS12/MRPS26/MRPL39	20
	9	GO:0072132	mesenchyme morphogenesis	6/190	43/13206	3.20901e-05	0.00269708	0.00225999	OSR1/ACVR1/FOXC1/ENG/WNT11/TMEM100	6
	2	GO:0007094	mitotic spindle assembly checkpoint	18/3517	28/13206	3.23826e-05	0.000684098	0.000616739	TPR/CENPF/GEN1/BUB1/MAD2L1/CCNB1/TTK/MAD1L1/BUB3/ATM/ZW10/USP44/PCID2/XRCC3/BUB1B/PLK1/NDC80/PSMG2	18
	2	GO:0008608	attachment of spindle microtubules to kinetochore	18/3517	28/13206	3.23826e-05	0.000684098	0.000616739	RCC2/KIF2C/NEK2/SGO1/ECT2/CENPE/CCNB1/MAD1L1/BUB3/RACGAP1/RB1/KNSTRN/KNL1/MIS12/AURKB/SPAG5/NDC80/DSN1	18
	2	GO:0045652	regulation of megakaryocyte differentiation	18/3517	28/13206	3.23826e-05	0.000684098	0.000616739	KDM1A/HIST2H4A/HMGB2/HIST1H4A/HIST1H4B/HIST1H4C/HIST1H4D/HIST1H4E/HIST1H4F/HIST1H4H/HIST1H4I/HIST1H4J/HIST1H4K/HIST1H4L/ZNF16/HIST4H4/PRMT1/GABPA	18
	9	GO:0019221	cytokine-mediated signaling pathway	17/190	378/13206	3.26787e-05	0.00269708	0.00225999	GBP1/ECM1/IL1R1/CASP8/CXCL1/CXCL2/OSMR/TRIM38/HLA-B/ASPN/IFIT2/DCN/CMKLR1/B2M/MT2A/TNFSF12/ICAM1	17
	2	GO:0051262	protein tetramerization	54/3517	124/13206	3.28128e-05	0.000690393	0.000622413	PEX14/HMGCL/CRYZ/HIST2H4A/NAXE/FH/RRM2/UXS1/IMPDH2/NUP54/CBR4/THG1L/ACOT13/HIST1H3A/HIST1H4A/HIST1H4B/HIST1H3B/HIST1H3C/HIST1H4C/HIST1H4D/HIST1H4E/HIST1H3E/HIST1H4F/HIST1H3F/HIST1H3G/HIST1H4H/HIST1H4I/HIST1H3H/HIST1H4J/HIST1H4K/HIST1H3I/HIST1H4L/HIST1H3J/HSD17B8/RXRA/RRM1/CAT/LRP4/CPSF7/MTMR2/HIST4H4/ACACB/NUP58/OXA1L/DHRS4/IGF1R/DCTPP1/TP53/SHMT1/TK1/RPS19/VASP/ADSL/XRCC6	54
	1	GO:0007271	synaptic transmission, cholinergic	20/4577	27/13206	3.34404e-05	0.00104516	0.000937498	UTS2/CHRNB2/CHRM3/SLC5A7/LYPD1/COLQ/TAC1/ACHE/CHRM2/CHRNA6/RIC3/CHRM4/CHRNA7/CHRM5/CHRNA3/CHRNB4/CHRNB1/CACNA1A/HRH3/CHRNA4	20
	1	GO:0035418	protein localization to synapse	20/4577	27/13206	3.34404e-05	0.00104516	0.000937498	DVL1/NRXN1/LRRTM1/WNT7A/BSN/NLGN1/STX7/PCLO/RELN/CDK5/NRXN2/CNIH2/DLG2/CLSTN3/ANKS1B/KLC1/NPTN/DLG4/ASIC2/SHANK1	20
	1	GO:0050773	regulation of dendrite development	62/4577	117/13206	3.36848e-05	0.0010466	0.000938793	FOXO6/LRP8/CHRNB2/DNM3/ARF1/DISC1/NGEF/CAMK1/GORASP1/KALRN/TNIK/NLGN1/IL1RAP/PPP3CA/RAPGEF2/MEF2C/FSTL4/KIAA0319/ADGRB3/SDK1/CAMK2B/PPP1R9A/CUX1/RELN/CDK5/LZTS1/NRG1/PTPRD/DAB2IP/GRIN1/ANAPC2/NSMF/CAMK1D/PTEN/CPEB3/NEURL1/KNDC1/CAPRIN2/LRRK2/RAB21/CUX2/CLIP1/RAP2A/ITPKA/CHRNA3/PAFAH1B1/SARM1/CDK5R1/SRCIN1/SKOR2/DCC/PALM/CRTC1/SHANK1/SS18L1/YWHAH/SHANK3/IL1RAPL1/NLGN3/BHLHB9/PAK3/TRPC5	62
	7	GO:0051251	positive regulation of lymphocyte activation	17/420	172/13206	3.44071e-05	0.000668408	0.000459648	TNFSF4/ITPKB/IGFBP2/INPP5D/HES1/BST1/CDKN1A/PRDM1/CD274/ANXA1/TLR4/GATA3/RAG1/IRS2/CCL2/MALT1/TGFB1	17
	8	GO:0090502	RNA phosphodiester bond hydrolysis, endonucleolytic	7/206	59/13206	3.48211e-05	0.0033228	0.00308055	NOL9/RNASEH1/RPP40/RRS1/UTP20/TSR1/DGCR8	7
	4	GO:0002697	regulation of immune effector process	30/847	212/13206	3.53318e-05	0.00566355	0.00531009	IFNLR1/PTAFR/LCK/CD247/CD55/PPM1B/VAMP8/IL20RB/HERC5/TLR3/DOCK2/IRF4/MB21D1/TRAF3IP2/DDX58/SYK/PTPN6/IRAK3/HMGB1/GPRC5B/PYCARD/UNC13D/SERPINB4/C3/AP1M2/KLK5/KLK7/NCR1/HMOX1/RAC2	30
	1	GO:0030072	peptide hormone secretion	94/4577	193/13206	3.61186e-05	0.00111187	0.000997336	UTS2/BMP8A/RAP1A/MPC2/CACNA1E/KISS1/UCN/PRKCE/NRXN1/RAB1A/RAB11FIP5/INHBB/RAPGEF4/PTPRN/PER2/CAPN10/MYRIP/CACNA2D2/CACNA1D/GPR27/STXBP5L/TRH/CPLX1/EPHA5/PPP3CA/SLC25A4/OXCT1/ISL1/CARTPT/CRHBP/PDE8B/SOX4/GPLD1/TFAP2B/CYB5R4/CNR1/MARCKS/PARK2/GCK/STX1A/PCLO/SRI/TFR2/VGF/PTPRN2/CRH/RIMS2/SYBU/NOV/JAK2/PPP3CB/CAMK2G/RBP4/ADRA2A/RAB11FIP2/SIRT3/BRSK2/SYT9/ARNTL/KCNJ11/ABCC8/SYT7/BAD/ARRB1/DRD2/SIDT2/C…	94
	1	GO:0008015	blood circulation	173/4577	390/13206	3.62063e-05	0.00111187	0.000997336	RNF207/UTS2/MTHFR/NPPA/CDC42/PDE4B/DDAH1/KCND3/ATP1B1/RGS2/TNNI1/ADORA1/AGT/RYR2/CHRM3/ITGB1BP1/KCNK3/UCN/EHD3/SLC8A1/CALM2/SLC4A5/KCNIP3/CACNB4/STK39/BMPR2/NPPC/PER2/ATP2B2/HRH1/GPD1L/CACNA2D2/NISCH/CACNA1D/CACNA2D3/DRD3/POPDC2/TRPC1/KCNMB2/PIK3CA/FGF12/DRD5/SLIT2/KCNIP4/HOPX/RAP1GDS1/ANK2/CAMK2D/GUCY1A3/GUCY1B3/NPY1R/VEGFC/NPR3/PDE4D/CARTPT/LNPEP/HBEGF/SGCD/ADRA1B/KCNIP1/DRD1/HTR1B/CNR1/SOD2/LP…	173
	8	GO:0000469	cleavage involved in rRNA processing	5/206	25/13206	3.62512e-05	0.0033228	0.00308055	NOL9/RRP36/RRS1/UTP20/TSR1	5
	8	GO:0000479	endonucleolytic cleavage of tricistronic rRNA transcript (SSU-rRNA, 5.8S rRNA, LSU-rRNA)	4/206	13/13206	3.68226e-05	0.0033228	0.00308055	NOL9/RRS1/UTP20/TSR1	4
	1	GO:0098815	modulation of excitatory postsynaptic potential	21/4577	29/13206	3.72596e-05	0.0011376	0.00102042	DVL1/PRKCZ/NRXN1/WNT7A/NLGN1/RIMS1/STX1A/RELN/PTK2B/RIMS2/GRIN1/PTEN/LRRK2/CUX2/STX1B/DLG4/CELF4/DMPK/SHANK1/SHANK3/NLGN3	21
	7	GO:0051384	response to glucocorticoid	13/420	108/13206	3.74646e-05	0.000724254	0.000498053	HNMT/IGFBP2/SPARC/EDN1/CDKN1A/AQP1/EGFR/ADAM9/ANXA1/PAPPA/AVPR1A/CCL2/TGFB1	13
	1	GO:0002790	peptide secretion	96/4577	198/13206	3.75655e-05	0.00114035	0.00102288	UTS2/BMP8A/RAP1A/MPC2/CACNA1E/ADORA1/KISS1/UCN/PRKCE/NRXN1/RAB1A/RAB11FIP5/INHBB/RAPGEF4/PTPRN/PER2/CAPN10/MYRIP/CACNA2D2/CACNA1D/GPR27/STXBP5L/TRH/CPLX1/EPHA5/PPP3CA/SLC25A4/OXCT1/ISL1/CARTPT/CRHBP/PDE8B/SOX4/GPLD1/TFAP2B/CYB5R4/CNR1/MARCKS/PARK2/GCK/STX1A/PCLO/SRI/TFR2/VGF/PTPRN2/CRH/RIMS2/SYBU/NOV/JAK2/PPP3CB/CAMK2G/RBP4/ADRA2A/RAB11FIP2/SIRT3/BRSK2/SYT9/ARNTL/KCNJ11/ABCC8/SYT7/BAD/ARRB1/DRD2/…	96
	2	GO:2001020	regulation of response to DNA damage stimulus	62/3517	148/13206	3.77897e-05	0.000791915	0.000713939	KDM1A/RPA2/EYA3/USP1/MCL1/FIGN/PPP4R2/POLQ/RNF168/WHSC1/FAM175A/SFRP2/SLF1/UIMC1/DEK/RNF8/EYA4/FIGNL1/PAXIP1/CCAR2/NKX3-1/EYA1/ABL1/FBXO18/NSMCE4A/MGMT/OTUB1/RNF169/RPS3/KDM4D/ATM/H2AFX/CHEK1/FOXM1/RAD51AP1/ZNF385A/HMGA2/PARPBP/CRY1/TRIAP1/TPT1/CUL4A/RAD51/WDR76/PML/NSMCE1/PPP4C/RFWD3/BRCA1/BABAM1/TMEM161A/BCL2L12/TRIM28/PCNA/EYA2/SNAI1/UBE2V1/PTTG1IP/TFIP11/CHEK2/THOC5/TAF9B	62
	3	GO:0006417	regulation of translation	50/1167	317/13206	3.80252e-05	0.00757527	0.00728656	RPS6KA1/YTHDF2/NSUN4/RC3H1/DDX1/ZFP36L2/LRPPRC/MTIF2/EIF5B/PASK/DAZL/EIF2A/FXR1/GUF1/HNRNPD/METAP1/EIF4EBP3/LARS/DDX39B/XPO5/EIF3B/CNOT7/EIF4EBP1/C8orf88/RIDA/EIF3H/AGO2/CDC123/EIF3M/CELF1/TARBP2/PYM1/GCN1/EIF2B1/RAN/MTRF1/THBS1/EIF2AK4/RPS27L/TRAP1/EIF3CL/C1QBP/TACO1/MRPL58/MAP2K2/SAMD4B/CNOT3/CDK5RAP1/EIF6/UPF3B	50
	7	GO:0006954	inflammatory response	29/420	404/13206	3.80611e-05	0.000732213	0.000503526	SELE/TNFSF4/NFE2L2/FN1/PPARG/WNT5A/BMPR1B/ITGA2/TNIP1/HFE/NT5E/GPER1/EGFR/SERPINE1/LPL/TNFRSF10D/TNFRSF11B/ANXA1/TLR4/GATA3/RELA/PRCP/NOX4/ETS1/TNFRSF1A/A2M/CCL2/TGFB1/TGM2	29
	1	GO:1904062	regulation of cation transmembrane transport	86/4577	174/13206	3.8787e-05	0.0011707	0.00105011	KCNAB2/RNF207/NPPA/PDE4B/AMIGO1/ATP1B1/ARF1/ACTN2/RYR2/EHD3/SLC8A1/PRKCE/CALM2/KCNIP3/DPP10/CACNB4/STK39/CAB39/GPD1L/CACNA1D/DRD3/TRPC1/KCNAB1/FGF12/KCNIP4/STIM2/SNCA/ANK2/CAMK2D/PDE4D/KCNIP1/DRD1/TSPAN13/CACNA2D1/SRI/AKAP9/CAV1/KCNH2/DPP6/PTK2B/KCNS2/WNK2/PTPN3/SLC31A2/CACNB2/ANK3/KCNIP2/ADRA2A/STIM1/KCNJ11/KCNC1/DRD2/SCN2B/UBASH3B/SCN3B/CACNA1C/CACNB3/KCNC2/NOS1/FGF14/JPH4/AKAP6/CALM1/GNB5/MYO5…	86
	1	GO:0003013	circulatory system process	174/4577	393/13206	3.91103e-05	0.00117375	0.00105284	RNF207/UTS2/MTHFR/NPPA/CDC42/PDE4B/DDAH1/KCND3/ATP1B1/RGS2/TNNI1/ADORA1/AGT/RYR2/CHRM3/ITGB1BP1/KCNK3/UCN/EHD3/SLC8A1/CALM2/SLC4A5/KCNIP3/CACNB4/STK39/BMPR2/NPPC/PER2/ATP2B2/HRH1/GPD1L/CACNA2D2/NISCH/CACNA1D/CACNA2D3/DRD3/POPDC2/TRPC1/KCNMB2/PIK3CA/FGF12/DRD5/SLIT2/KCNIP4/HOPX/RAP1GDS1/ANK2/CAMK2D/GUCY1A3/GUCY1B3/NPY1R/VEGFC/NPR3/PDE4D/CARTPT/LNPEP/HBEGF/SGCD/ADRA1B/KCNIP1/DRD1/HTR1B/CNR1/SOD2/LP…	174
	7	GO:0070663	regulation of leukocyte proliferation	14/420	124/13206	3.91699e-05	0.000749905	0.000515692	TNFSF4/IGFBP2/INPP5D/HES1/BST1/CDKN1A/PRDM1/CD274/ANXA1/TLR4/IRS2/BMP4/GREM1/TGFB1	14
	9	GO:0048562	embryonic organ morphogenesis	13/190	238/13206	4.03467e-05	0.00322253	0.00270029	TBX15/OSR1/ACVR1/PDGFRA/ENG/ITGA8/ALX4/WNT11/TBX3/MMP14/SIX1/STRA6/ALDH1A3	13
	7	GO:0048644	muscle organ morphogenesis	10/420	66/13206	4.07889e-05	0.000777147	0.000534426	PAX7/TGFB2/COL3A1/WNT5A/HEG1/NKX2-5/ANKRD1/FOXC2/TGFB1/TBX1	10
	7	GO:1901699	cellular response to nitrogen compound	32/420	469/13206	4.09896e-05	0.000777232	0.000534485	GNG12/TNFSF4/CAPN2/COL3A1/COL5A2/IRS1/PPARG/CISH/MSX1/PDGFC/PRKAA1/EDN1/GPER1/AQP1/EGFR/GNG11/COL1A2/PDK4/CAV2/REPIN1/RELA/NOX4/PDE3A/HSP90B1/KLF5/IRS2/MMP2/FOXC2/CCL2/RAB31/TGFB1/ID1	32
	7	GO:0071593	lymphocyte aggregation	23/420	285/13206	4.13466e-05	0.00078027	0.000536574	TNFSF4/ITPKB/IGFBP2/HES1/STK10/HFE/MICA/RUNX2/PRDM1/CDK6/DOCK8/CD274/ANXA1/GATA3/CD151/RAG1/BMP4/NEDD4/CCL2/MALT1/TGFB1/PREX1/ELF4	23
	1	GO:0097061	dendritic spine organization	30/4577	47/13206	4.17414e-05	0.00124564	0.00111732	DVL1/LRP8/DNM3/ARF1/NGEF/WNT7A/KALRN/EPHB1/NLGN1/CTNND2/CAMK2B/PPP1R9A/RELN/CDK5/PTEN/CAPRIN2/LRRK2/CUX2/ITPKA/PAFAH1B1/DLG4/CDK5R1/SRCIN1/ITGA3/SHANK1/PICK1/SHANK3/NLGN3/BHLHB9/PAK3	30
	9	GO:0051145	smooth muscle cell differentiation	6/190	45/13206	4.18625e-05	0.00323911	0.00271418	ACVR1/ENG/ITGA8/SIX1/TMEM204/GATA6	6
	2	GO:0001701	in utero embryonic development	107/3517	287/13206	4.2031e-05	0.000877272	0.000790891	KDM1A/SYF2/INPP5B/TIE1/NASP/STIL/CYR61/ARNT/SLC39A1/PYGO2/NEK2/SF3B6/BCL2L11/EPB41L5/GLI2/FZD5/TGFBR2/PLCD1/CTNNB1/PKD2/LEF1/PLK4/GAB1/CCNB1/BTF3/MAN2A1/MGAT1/MDFI/BYSL/TAF8/BMP5/GJA1/GLI3/SMO/NOS3/XRCC2/NCAPG2/FGFR1/GINS4/CHD7/TTPA/STK3/HSF1/PTCH1/TGFBR1/C5/RXRA/NOTCH1/ITGB1/TET1/BMPR1A/E2F8/RCN1/PSMC3/PRPF19/C2CD3/HINFP/YBX3/KRT8/E2F7/FBXW8/LATS2/BRCA2/CUL4A/CCNB1IP1/CHD8/HIF1A/FUT8/RAD51B/ALKB…	107
	7	GO:0007435	salivary gland morphogenesis	7/420	31/13206	4.247e-05	0.000797671	0.00054854	TGFB2/PLXND1/EGFR/SNAI2/TGFB1/TGM2/BMP7	7
	1	GO:0051932	synaptic transmission, GABAergic	23/4577	33/13206	4.25355e-05	0.00126025	0.00113043	ADORA1/PRKCE/PLCL1/SLC6A1/NISCH/NLGN1/NPY5R/GABRB2/GABRA1/GABRG2/HTR1B/CNR1/TAC1/ADRA1A/STXBP1/DNM1/PTEN/NPS/DRD2/CLSTN3/CNTNAP4/NF1/HAP1	23
	7	GO:0060021	palate development	11/420	80/13206	4.29365e-05	0.000802629	0.000551949	PRRX1/TGFB2/WNT5A/MSX1/FOXF2/TWIST1/DLX5/INSIG1/SNAI2/TBX2/TBX1	11
	1	GO:0014046	dopamine secretion	16/4577	20/13206	4.29469e-05	0.00126025	0.00113043	PINK1/KCNA2/CHRNB2/DRD3/SNCA/GDNF/DTNBP1/HTR1B/CNR1/PARK2/CHRNA6/SNCG/DRD2/HTR2A/ABAT/CHRNA4	16
	1	GO:0014059	regulation of dopamine secretion	16/4577	20/13206	4.29469e-05	0.00126025	0.00113043	PINK1/KCNA2/CHRNB2/DRD3/SNCA/GDNF/DTNBP1/HTR1B/CNR1/PARK2/CHRNA6/SNCG/DRD2/HTR2A/ABAT/CHRNA4	16
	1	GO:0008542	visual learning	28/4577	43/13206	4.41249e-05	0.00128767	0.00115502	B4GALT2/CHRNB2/HRH1/DRD3/KIT/DRD1/RGS14/SYNGAP1/BRAF/CDK5/DDHD2/DBH/GRIN1/NPS/RIC8A/DEAF1/DRD2/PDE1B/MEIS2/NPTN/GRIN2A/NDRG4/IFT20/NF1/ATP1A3/APP/NLGN3/MECP2	28
	7	GO:0034612	response to tumor necrosis factor	19/420	211/13206	4.43516e-05	0.000825191	0.000567464	PSMB2/SELE/TNFSF4/NFE2L2/EDN1/GPER1/TNFRSF10D/ADAM9/TNFRSF11B/HAS2/GATA3/ANKRD1/RELA/TNFRSF1A/TNFRSF19/CIB1/CCL2/PLVAP/EDA2R	19
	8	GO:0000377	RNA splicing, via transesterification reactions with bulged adenosine as nucleophile	15/206	287/13206	4.43587e-05	0.00365477	0.00338832	SFPQ/HNRNPU/TRA2B/PRPF4B/WTAP/SRRT/HNRNPK/NCBP1/SF1/PSPC1/SRSF2/POLR2E/HNRNPM/SRSF6/PQBP1	15
	8	GO:0000398	mRNA splicing, via spliceosome	15/206	287/13206	4.43587e-05	0.00365477	0.00338832	SFPQ/HNRNPU/TRA2B/PRPF4B/WTAP/SRRT/HNRNPK/NCBP1/SF1/PSPC1/SRSF2/POLR2E/HNRNPM/SRSF6/PQBP1	15
	7	GO:0060688	regulation of morphogenesis of a branching structure	8/420	42/13206	4.4692e-05	0.000827637	0.000569147	WNT5A/ETV5/SNAI2/BMP4/PGF/GREM1/TGFB1/BMP7	8
	1	GO:0021954	central nervous system neuron development	38/4577	64/13206	4.47927e-05	0.00129997	0.00116606	SZT2/CHRNB2/CNTN2/DISC1/NR4A2/SLC4A10/MAP2/ROBO2/GATA2/EPHB1/FBXO45/SLIT2/PHOX2B/GABRB1/DCLK2/RAPGEF2/UQCRQ/DRD1/PLXNA4/CDK5/NFIB/GBA2/GNAQ/NTRK2/NRP1/PTEN/NANOS1/DRD2/ASCL1/DCLK1/PAFAH1B1/NDEL1/DCC/SCN1B/SPTBN4/ARHGAP35/ATP7A/PLXNA3	38
	7	GO:0030279	negative regulation of ossification	9/420	54/13206	4.56204e-05	0.000837008	0.000575591	TWIST1/CDK6/HDAC7/GREM1/SMAD6/CHSY1/SOST/TGFB1/ID1	9
	7	GO:0030574	collagen catabolic process	9/420	54/13206	4.56204e-05	0.000837008	0.000575591	COL3A1/COL5A2/COL8A1/COL12A1/COL1A2/COL5A1/FURIN/MMP2/CST3	9
	7	GO:0050714	positive regulation of protein secretion	15/420	142/13206	4.58829e-05	0.000837944	0.000576235	TNFSF4/TGFB2/WNT5A/GPER1/TWIST1/EGFR/LPL/ADAM9/CD274/GATA3/KIF5B/ANKRD1/IRS2/ANG/TGFB1	15
	2	GO:0031297	replication fork processing	16/3517	24/13206	4.6575e-05	0.00096824	0.000872903	NUCKS1/ZRANB3/SMARCAL1/PRIMPOL/MMS22L/WRN/TONSL/FBXO18/BRCA2/FANCM/RAD51/BLM/EME1/ALYREF/CENPX/PCNA	16
	7	GO:0072028	nephron morphogenesis	10/420	67/13206	4.66062e-05	0.000847249	0.000582633	HES1/FAT4/PDGFRB/GATA3/BMP4/PGF/GREM1/WNK4/TGFB1/BMP7	10
	1	GO:0019233	sensory perception of pain	43/4577	75/13206	4.71882e-05	0.00136201	0.00122171	KCNA2/CHRNB2/ADORA1/SCN1A/SCN9A/MGLL/EPHB1/UCHL1/NPY1R/FAM134B/CNR1/FYN/GRM1/OPRM1/TAC1/KCND2/ASIC3/CDK5/POMK/PENK/NOV/PRDM12/GRIN1/P2RX3/DLG2/SCN3B/KCNA1/HTR2A/EDNRB/NDN/GRIN2A/MAPK3/MC1R/TRPV1/HOXB8/ADCYAP1/GRIN2D/NTSR1/CHRNA4/OPRL1/COMT/MAPK1/MECP2	43
	9	GO:0048568	embryonic organ development	16/190	351/13206	4.78108e-05	0.0035379	0.00296454	TBX15/OSR1/EPAS1/ACVR1/CASP8/PDGFRA/FOXC1/ENG/ITGA8/ALX4/WNT11/TBX3/MMP14/SIX1/STRA6/ALDH1A3	16
	9	GO:0046660	female sex differentiation	8/190	91/13206	4.85818e-05	0.0035379	0.00296454	PDGFRA/FOXC1/TBX3/MMP14/STRA6/NUPR1/ICAM1/ADAMTS1	8
	2	GO:0006998	nuclear envelope organization	38/3517	80/13206	4.891e-05	0.00101275	0.000913028	NDC1/TPR/NUP133/RANBP2/NUP210/NUP54/CCNB1/NUP153/NUP43/POM121C/NUP205/REEP4/NEK6/NUP214/CDK1/REEP3/NUP98/NUP160/BANF1/PARP11/AAAS/NUP107/NUP37/ANKLE2/NUP58/SYNE2/NEK9/VRK1/CCNB2/PLK1/NUTF2/TMEM170A/NUP88/NUP85/NUP62/CHMP2A/RAE1/NUP50	38
	4	GO:0002687	positive regulation of leukocyte migration	15/847	73/13206	4.93001e-05	0.00714889	0.00670273	PTAFR/S100A14/CXCR2/CXCL6/PF4/CXCL5/CXCL3/AIF1/PLA2G7/RARRES2/CXCL12/HMGB1/PYCARD/TMEM102/RAC2	15
	4	GO:0060337	type I interferon signaling pathway	13/847	57/13206	4.95533e-05	0.00714889	0.00670273	ADAR/IRF6/UBE2K/IRF4/HLA-F/PSMB8/PTPN6/OAS3/ISG20/IFI35/MX2/MX1/USP18	13
	4	GO:0071357	cellular response to type I interferon	13/847	57/13206	4.95533e-05	0.00714889	0.00670273	ADAR/IRF6/UBE2K/IRF4/HLA-F/PSMB8/PTPN6/OAS3/ISG20/IFI35/MX2/MX1/USP18	13
	7	GO:0034616	response to laminar fluid shear stress	5/420	14/13206	5.01584e-05	0.000907661	0.000624178	NFE2L2/ADAM9/ETS1/SMAD6/TGFB1	5
	8	GO:0000478	endonucleolytic cleavage involved in rRNA processing	4/206	14/13206	5.09233e-05	0.00393838	0.00365124	NOL9/RRS1/UTP20/TSR1	4
	8	GO:0000375	RNA splicing, via transesterification reactions	15/206	291/13206	5.19575e-05	0.00393838	0.00365124	SFPQ/HNRNPU/TRA2B/PRPF4B/WTAP/SRRT/HNRNPK/NCBP1/SF1/PSPC1/SRSF2/POLR2E/HNRNPM/SRSF6/PQBP1	15
	9	GO:0006956	complement activation	5/190	29/13206	5.24574e-05	0.00371099	0.00310958	CFH/CFI/C7/C1S/C1R	5
	2	GO:0098781	ncRNA transcription	44/3517	97/13206	5.2837e-05	0.00108974	0.000982437	MTOR/POU2F1/TAF1B/GTF3C2/NIFK/POLR2D/GTF3C3/GTF2E1/POLR2H/POLR2B/H2AFY/TAF8/TAF6/INTS9/INTS8/POLR1E/GTF3C4/GTF3C5/H2AFY2/TAF5/ZNF143/POLR2G/INTS4/CCNT1/SP1/GTF2F2/SNAPC1/CCNK/ICE2/VWA9/SNAPC5/GTF3C1/POLR2C/POLR2A/INTS2/NOL11/RPRD1A/GTF2F1/SNAPC2/SMARCA4/ELL/PIH1D1/RPRD1B/SMARCB1	44
	4	GO:0045088	regulation of innate immune response	34/847	259/13206	5.28789e-05	0.00738258	0.00692184	SMPDL3B/PSMA5/S100A14/ADAR/CD1D/IKBKE/PSME4/NMI/IFIH1/PRKCD/UBE2K/UBE2D3/TLR3/POLR3G/IRF4/RIPK1/PSMB8/PSMB9/MB21D1/CARD11/DDX58/SYK/PSMD5/PTPN6/IRAK3/HMGB1/PSME2/PSMC6/PYCARD/PSMD11/SERPINB4/ICAM3/NCR1/USP18	34
	7	GO:0034329	cell junction assembly	17/420	178/13206	5.32657e-05	0.00095758	0.000658505	GJA4/RHOC/LAMC1/ROCK2/LIMS2/FN1/HEG1/ITGA2/FSCN1/DLC1/SNAI2/CD151/HDAC7/GREM1/CDH5/ACTG1/ARHGAP6	17
	7	GO:0035272	exocrine system development	8/420	43/13206	5.34002e-05	0.00095758	0.000658505	TGFB2/PLXND1/EGFR/SNAI2/TGFB1/CST3/TGM2/BMP7	8
	1	GO:0021697	cerebellar cortex formation	17/4577	22/13206	5.4146e-05	0.00154594	0.00138669	ATP2B2/WNT7A/MTPN/CDK5/AGTPBP1/LDB1/KNDC1/CEND1/FAIM2/RORA/HERC1/MAP2K1/CBLN1/LHX1/SKOR2/CACNA1A/ATP7A	17
	1	GO:0043576	regulation of respiratory gaseous exchange	17/4577	22/13206	5.4146e-05	0.00154594	0.00138669	ADORA1/NR4A2/GLS/NLGN1/PHOX2B/GLRA1/TLX3/PBX3/GRIN1/PHOX2A/FTO/TSHZ3/MTG2/NTSR1/NLGN3/APLN/MECP2	17
	7	GO:0060993	kidney morphogenesis	11/420	82/13206	5.42035e-05	0.000967605	0.0006654	WWTR1/HES1/FAT4/PDGFRB/GATA3/BMP4/PGF/GREM1/WNK4/TGFB1/BMP7	11
	3	GO:0071826	ribonucleoprotein complex subunit organization	36/1167	206/13206	5.44253e-05	0.0100891	0.00970458	MRPL20/NSUN4/ZNHIT6/WDR77/RPS27/RC3H1/DDX1/GEMIN6/MTIF2/SF3B1/RUVBL1/ATR/EIF2A/BRIX1/DDX39B/MDN1/HBS1L/EIF3B/CNOT7/EIF3H/AGO2/PSIP1/MRRF/CDC123/BMS1/EIF3M/CELF1/SART1/TARBP2/RPS27L/EIF3CL/NIP7/C1QBP/EIF6/AAR2/SNRPD3	36
	7	GO:0043588	skin development	16/420	161/13206	5.45341e-05	0.000969141	0.000666456	TGFB2/ROCK2/COL3A1/COL5A2/WNT5A/ITGA2/MSX2/EGFR/COL1A2/ADAM9/ANXA1/COL5A1/DKK1/RELA/TNFRSF19/APCDD1	16
	3	GO:0006397	mRNA processing	64/1167	443/13206	5.50474e-05	0.0100891	0.00970458	AURKAIP1/CDK11B/SRRM1/DNAJC8/SRSF11/ZRANB2/WDR77/TTF2/SF3B4/CDC73/DDX1/GEMIN6/SF3B1/TSEN2/DHX15/HNRNPD/PLRG1/SKIV2L2/CDK7/GTF2H2/DDX46/RBM27/HNRNPH1/DDX39B/SRSF3/PPIL1/POLR2J/RBPMS/PSIP1/PTBP3/RBM17/HNRNPF/CCAR1/SMNDC1/CELF1/SART1/SF3B2/RBM7/HELB/ZCCHC8/GTF2H3/RBM26/PNN/RBM25/PAPOLA/SNRPA1/SNRNP25/NUDT21/DHX38/C1QBP/NSRP1/CDK12/THOC1/DAZAP1/LSM7/CACTIN/SAFB/SUGP1/RBM42/AAR2/SNRPD3/RBM41/UPF3B/THO…	64
	7	GO:0043009	chordate embryonic development	33/420	498/13206	5.5216e-05	0.000976879	0.000671777	PAX7/ECE1/PRRX1/TGFB2/CAPN2/ALS2/GBX2/WNT5A/HEG1/HES1/MSX1/NKX2-5/EDN1/RUNX2/PRDM1/TWIST1/EGFR/PLOD3/DLC1/RDH10/CTHRC1/GATA3/DKK1/DAD1/BMP4/NKD1/FOXC2/MEOX1/DSC3/TGFB1/BMP7/TBX1/AMOT	33
	2	GO:0006353	DNA-templated transcription, termination	45/3517	100/13206	5.55057e-05	0.00114027	0.00102799	MED18/SRSF4/MAGOH/RBM8A/ZC3H11A/SNRPE/TAF1A/CPSF3/TAF1B/SRSF7/SNRPG/ERCC3/THOC7/POLR2H/SLBP/SMN1/THOC3/ZNRD1/CDC40/TWISTNB/CPSF1/POLR1E/TTF1/CLP1/CPSF7/SNRPF/SRSF9/PRMT5/MNAT1/CPSF2/POLR3K/RNPS1/THOC6/MAZ/POLR2A/EIF4A3/ALYREF/DDX39A/ERCC2/U2AF2/SNRPB/XRN2/CSTF1/THOC5/POLDIP3	45
	7	GO:0016202	regulation of striated muscle tissue development	12/420	97/13206	5.65859e-05	0.000996666	0.000685384	PRKAA1/NKX2-5/EDN1/TWIST1/DKK1/TLL2/BMP4/GREM1/TBX2/TGFB1/JPH2/TBX1	12
	7	GO:0048568	embryonic organ development	26/420	351/13206	5.70234e-05	0.000999927	0.000687627	PRRX1/TGFB2/EFEMP1/GBX2/WNT5A/HES1/MSX1/NKX2-5/FOXF2/EDN1/RUNX2/PRDM1/TWIST1/EGFR/DLX5/INSIG1/RDH10/CTHRC1/GATA3/SPRY2/BMP4/FOXC2/TBX2/TGFB1/BMP7/TBX1	26
	1	GO:0019932	second-messenger-mediated signaling	92/4577	190/13206	5.74602e-05	0.00163175	0.00146366	RCAN3/HPCA/PTGFR/DDAH1/ATP1B1/RGS2/AGT/RYR2/SLC8A1/CALM2/PPP3R1/CD8A/RAPGEF4/DGKD/HRH1/PEX5L/DGKQ/EPHA5/PPP3CA/ANK2/CAMK2D/GUCY1A3/GUCY1B3/RAPGEF2/ADCY2/NPR3/PDE4D/MCTP1/PPP2CA/UBE2B/RCAN2/PDE10A/ADCYAP1R1/ADCY1/GNAI1/PCLO/SRI/PPP1R9A/FIS1/HTR5A/DMTN/PTK2B/NRG1/RIMS2/ADCY8/NTRK2/PPP3CB/PLCE1/INPP5A/P2RX3/PDE2A/CACNA1C/LRRK2/RAPGEF3/TMBIM4/KCNC2/NUDT4/IGF1/NOS1/SPPL3/EDNRB/JPH4/AKAP6/CALM1/PLA2G4B…	92
	2	GO:0010389	regulation of G2/M transition of mitotic cell cycle	27/3517	51/13206	5.7558e-05	0.0011778	0.00106182	MIIP/RCC2/SYF2/CLSPN/CDC7/KIF14/CENPF/TOPBP1/CCNA2/SLF1/CDK1/STOX1/CCND1/MRE11A/ATM/CDK4/HMGA2/RAD51B/SIN3A/FANCI/TICRR/BLM/NAE1/ZNF830/DBF4B/RAD51C/BRD4	27
	1	GO:0030073	insulin secretion	82/4577	166/13206	5.9535e-05	0.00168162	0.0015084	UTS2/BMP8A/RAP1A/MPC2/CACNA1E/PRKCE/NRXN1/RAB11FIP5/INHBB/RAPGEF4/PTPRN/PER2/CAPN10/MYRIP/CACNA2D2/CACNA1D/GPR27/STXBP5L/TRH/CPLX1/EPHA5/PPP3CA/SLC25A4/OXCT1/ISL1/CARTPT/PDE8B/SOX4/GPLD1/TFAP2B/CYB5R4/CNR1/MARCKS/PARK2/GCK/STX1A/PCLO/SRI/VGF/PTPRN2/CRH/RIMS2/SYBU/NOV/JAK2/PPP3CB/CAMK2G/RBP4/ADRA2A/RAB11FIP2/SIRT3/BRSK2/SYT9/ARNTL/KCNJ11/ABCC8/SYT7/BAD/ARRB1/DRD2/SIDT2/C2CD2L/SNX19/CACNA1C/KCNA5/R…	82
	4	GO:0009948	anterior/posterior axis specification	11/847	43/13206	6.10019e-05	0.00825051	0.00773561	TDRD5/TDGF1/WNT8A/HEY2/NODAL/HHEX/GDF3/TMED2/FOXA2/KDM6A/CDX4	11
	1	GO:0001578	microtubule bundle formation	40/4577	69/13206	6.10323e-05	0.00171475	0.00153811	SPAG17/DRC1/SPAST/CLASP1/DNAH7/MAP2/ZMYND10/DNAH1/CFAP100/CCDC39/IQCG/TPPP/DNAH5/SPEF2/MAP1B/UBE2B/RSPH9/CFAP206/RSPH4A/SPAG1/LRRC6/DNAI1/CCDC183/CCSER2/NEURL1/CFAP46/C11orf63/NCKAP5L/CLIP1/FAM179B/DYX1C1/TPPP3/HYDIN/DNAAF1/CCDC40/TPGS1/CCDC151/MARK4/RSPH1/TTLL1	40
	2	GO:0000288	nuclear-transcribed mRNA catabolic process, deadenylation-dependent decay	33/3517	67/13206	6.14002e-05	0.00125151	0.00112828	BTG2/CNOT11/POLR2D/CNOT9/LSM3/CNOT10/MLH1/EXOSC9/LSM6/DCP2/CNOT8/CNOT6/LSM2/LSM5/PABPC1/EXOSC3/EXOSC2/TNKS1BP1/PATL1/POLR2G/DCPS/EIF4B/PAN2/PAN3/EXOSC8/DIS3/EDC3/PARN/CNOT1/EIF4A1/EIF4A3/LSM4/ZFP36	33
	7	GO:0046649	lymphocyte activation	29/420	415/13206	6.17652e-05	0.00107831	0.000741526	TNFSF4/ITPKB/IGFBP2/INPP5D/HES1/BST1/HFE/MICA/CDKN1A/RUNX2/PRDM1/IKZF1/CDK6/DOCK8/CD274/ANXA1/TLR4/GATA3/CD151/RAG1/IRS2/BMP4/NEDD4/CCL2/MALT1/TGFB1/IL11/PREX1/ELF4	29
	1	GO:0060271	cilium morphogenesis	107/4577	227/13206	6.17899e-05	0.00172685	0.00154896	RSG1/CCDC28B/FNBP1L/SPAG17/DISC1/DRC1/IFT172/EHD3/DYNC2LI1/TMEM17/ACTR3/CFAP221/BBS5/TTC30A/DNAH7/TRAF3IP1/TTC21A/CCDC13/PTPN23/MAP4/CELSR3/ZMYND10/DNAH1/ARL6/CFAP100/CCDC39/IQCG/TAPT1/BBS7/NEK1/DNAH5/SPEF2/C5orf42/C5orf30/CEP120/KIF3A/UBE2B/NME5/ABLIM3/DCDC2/RSPH9/CFAP206/RSPH4A/TBC1D32/AHI1/SNX10/SEPT7/IQUB/CEP41/GALNT11/VDAC3/SPAG1/LRRC6/DNAI1/PTPDC1/CCDC183/ARL3/NEURL1/BBIP1/ABLIM1/CFAP46/EHD…	107
	7	GO:0048634	regulation of muscle organ development	12/420	98/13206	6.26625e-05	0.00108917	0.000749	PRKAA1/NKX2-5/EDN1/TWIST1/DKK1/TLL2/BMP4/GREM1/TBX2/TGFB1/JPH2/TBX1	12
	2	GO:0006352	DNA-templated transcription, initiation	82/3517	211/13206	6.29219e-05	0.00127753	0.00115174	E2F2/THRAP3/NOTCH2/HIST2H4A/TAF1A/TFB2M/TAF1B/ERCC3/POLR2D/NR1D2/CTNNB1/GTF2E1/POLR2H/POLR2B/SMARCA5/TAF7/MAML1/E2F3/HIST1H4A/HIST1H4B/HIST1H4C/HIST1H4D/HIST1H4E/HIST1H4F/HIST1H4H/HIST1H4I/HIST1H4J/HIST1H4K/HIST1H4L/ZNRD1/PPARD/TEAD3/NR2E1/CTGF/TWISTNB/GTF2I/TAF6/PAXIP1/MED30/TAF2/POLR1E/NR5A1/NR6A1/TTF1/GTF3C4/RXRA/NOTCH1/TFAM/TAF5/TAF10/TEAD1/PSMC3/POLR2G/TAF6L/YAP1/ATF7IP/HIST4H4/NR4A1/CAND1/N…	82
	7	GO:0032965	regulation of collagen biosynthetic process	6/420	23/13206	6.36119e-05	0.00109606	0.000753736	PPARG/ITGA2/PDGFRB/BMP4/CCL2/TGFB1	6
	7	GO:0045923	positive regulation of fatty acid metabolic process	6/420	23/13206	6.36119e-05	0.00109606	0.000753736	IRS1/PPARG/TWIST1/ANXA1/AVPR1A/IRS2	6
	1	GO:0016339	calcium-dependent cell-cell adhesion via plasma membrane cell adhesion molecules	18/4577	24/13206	6.40593e-05	0.00178085	0.0015974	KIFAP3/ATP2C1/NLGN1/PCDHB2/PCDHB3/PCDHB4/PCDHB6/PCDHB16/PCDHB9/PCDHB10/PCDHB13/PCDHB14/PCDHGB4/CDH23/DCHS1/CDH13/CDH22/ARVCF	18
	9	GO:0006958	complement activation, classical pathway	4/190	16/13206	6.59875e-05	0.00453847	0.00380296	CFI/C7/C1S/C1R	4
	4	GO:0009913	epidermal cell differentiation	19/847	110/13206	6.60923e-05	0.00866811	0.00812714	SFN/KDF1/MCOLN3/IRF6/HEY2/GRHL2/AQP3/AKR1C3/MYO7A/EXPH5/ST14/GDF3/GLI1/CYP27B1/PRKCH/CDH3/FA2H/KEAP1/OVOL2	19
	7	GO:0008544	epidermis development	18/420	199/13206	6.61576e-05	0.00113499	0.000780506	PLOD1/TGFB2/ROCK2/WNT5A/HES1/MSX2/EGFR/PLOD3/ADAM9/ANXA1/DKK1/RELA/EMP1/TNFRSF19/BMP4/BNC1/APCDD1/EDA2R	18
	7	GO:0002062	chondrocyte differentiation	11/420	84/13206	6.792e-05	0.00115928	0.000797209	EFEMP1/BMPR1B/MSX2/RUNX2/SNAI2/GDF6/RELA/BMP4/GREM1/CHSY1/TGFB1	11
	7	GO:0009612	response to mechanical stimulus	16/420	164/13206	6.81584e-05	0.00115928	0.000797209	COL3A1/IGFBP2/PPARG/ITGA2/EDN1/AQP1/EGFR/ANGPT2/TLR4/ANKRD1/RELA/ETS1/TNFRSF1A/CCL2/SOST/TGFB1	16
	7	GO:0042471	ear morphogenesis	12/420	99/13206	6.92945e-05	0.00117356	0.000807033	PRRX1/GBX2/WNT5A/MSX1/EDN1/TWIST1/DLX5/INSIG1/CTHRC1/GATA3/SPRY2/TBX1	12
	1	GO:0021694	cerebellar Purkinje cell layer formation	4577-11-01	12/13206	7.04636e-05	0.00193848	0.0017388	ATP2B2/AGTPBP1/LDB1/CEND1/FAIM2/RORA/HERC1/LHX1/SKOR2/CACNA1A/ATP7A	11
	1	GO:0021702	cerebellar Purkinje cell differentiation	4577-11-01	12/13206	7.04636e-05	0.00193848	0.0017388	ATP2B2/AGTPBP1/LDB1/CEND1/FAIM2/RORA/HERC1/LHX1/SKOR2/CACNA1A/ATP7A	11
	7	GO:2000106	regulation of leukocyte apoptotic process	9/420	57/13206	7.09396e-05	0.00119631	0.000822677	TGFB2/ITPKB/WNT5A/DOCK8/CD274/ANXA1/RAG1/IRS2/BMP4	9
	6	GO:0010927	cellular component assembly involved in morphogenesis	29/671	263/13206	7.12887e-05	0.0375182	0.0375182	TEKT2/OBSCN/SPAG16/CEP97/IFT57/IFT122/WDR19/SCLT1/CCNO/ICK/TTC26/PCM1/TMEM67/RFX3/KIF27/NEBL/DYNC2H1/IFT46/IFT81/TCTN2/TTC8/BBS4/BBS2/TMEM231/FHOD3/B9D2/TBC1D20/CEP250/ATXN10	29
	2	GO:0006997	nucleus organization	54/3517	127/13206	7.23545e-05	0.00146336	0.00131927	NDC1/PYGO2/TPR/H3F3A/NUP133/AHCTF1/RANBP2/NUP210/ATXN7/NUP54/HMGB2/CCNB1/NUP153/SRPK1/NUP43/POM121C/NUP205/REEP4/CHMP4C/NEK6/NUP214/CDK1/REEP3/NUP98/NUP160/BANF1/NUMA1/FAM118B/PARP11/AAAS/NUP107/NUP37/ANKLE2/NUP58/SYNE2/NEK9/VRK1/CCNB2/PML/PLK1/NUTF2/TMEM170A/NUP88/NUP85/CHMP1B/TSSK6/RPS19/NECTIN2/NUP62/CHMP2A/RAE1/PITPNB/PES1/NUP50	54
	8	GO:0071426	ribonucleoprotein complex export from nucleus	9/206	114/13206	7.23744e-05	0.00527498	0.0048904	SDAD1/LTV1/RRS1/NOL6/NCBP1/SUPT6H/SRSF2/SEH1L/SRSF6	9
	7	GO:0072006	nephron development	13/420	115/13206	7.26889e-05	0.00122019	0.000839099	WWTR1/HES1/FAT4/PDGFRB/ANGPT2/GATA3/BMP4/PGF/GREM1/FOXC2/WNK4/TGFB1/BMP7	13
	7	GO:0010715	regulation of extracellular matrix disassembly	5/420	15/13206	7.32794e-05	0.00122019	0.000839099	TGFB2/FSCN1/ETS1/TGFB1/CST3	5
	7	GO:1905314	semi-lunar valve development	5/420	15/13206	7.32794e-05	0.00122019	0.000839099	TGFB2/TWIST1/GATA3/BMP4/SMAD6	5
	2	GO:0006399	tRNA metabolic process	71/3517	178/13206	7.34477e-05	0.00147622	0.00133087	ZBTB8OS/YRDC/TRIT1/PARS2/TYW3/WARS2/TARS2/TSEN15/IARS2/GTF3C2/PUS10/TPRKB/DARS/OSGEPL1/GTF3C3/THUMPD3/LARS2/QARS/TRMT10C/QTRT2/SEPSECS/PPA2/AIMP1/EXOSC9/LSM6/THG1L/RARS/FARS2/CDKAL1/VARS/AARS2/TRMT11/AIMP2/TYW1/PTCD1/CPSF4/ELP3/POP1/CPSF1/EXOSC3/IARS/EXOSC2/GTF3C4/GTF3C5/TRDMT1/PPA1/RPP30/NAT10/CLP1/TRMT112/NARS2/PUS3/RPUSD4/EXOSC8/C14orf166/TRMT5/FAM98B/RPUSD2/MTFMT/THUMPD1/GTF3C1/ADAT1/METTL2A/…	71
	9	GO:0001816	cytokine production	18/190	444/13206	7.37854e-05	0.00487952	0.00408874	GBP1/PTGS2/RAB7B/CYP1B1/PLA2R1/UBA7/ADAMTS3/TRIM38/IL33/KLF4/WNT11/LRRC32/CMKLR1/POSTN/B2M/ADORA2B/GATA6/KLF2	18
	2	GO:0051383	kinetochore organization	3517-12-01	16/13206	7.44402e-05	0.00147622	0.00133087	POGZ/CENPF/CENPA/SMC4/RNF4/CENPC/CENPE/CENPH/CENPW/SMC2/MIS12/CENPX	12
	2	GO:0006275	regulation of DNA replication	45/3517	101/13206	7.4542e-05	0.00147622	0.00133087	ID3/CDC7/NUCKS1/GLI2/ZRANB3/RFC4/PDS5A/NPM1/GMNN/EHMT2/BMP5/RFC2/ESCO2/DSCC1/STOML2/TTF1/FBXO18/CDK1/DNA2/OBFC1/SMC3/E2F8/MRE11A/ATF1/CDK2/E2F7/RFC5/BRCA2/RFC3/DACH1/TIPIN/TICRR/BLM/IGF1R/CHTF18/RBBP6/CDT1/ZNF830/LIG3/CDC6/DBF4B/CALR/PCNA/CHEK2/SMC1A	45
	2	GO:0002385	mucosal immune response	3517-11-01	14/13206	7.4605e-05	0.00147622	0.00133087	HIST2H2BE/OTUD7B/HIST1H2BC/HIST1H2BE/HIST1H2BF/HIST1H2BG/HIST1H2BI/HIST1H2BJ/HIST1H2BK/NOS2/RPL39	11
	2	GO:0016233	telomere capping	26/3517	49/13206	7.48088e-05	0.00147622	0.00133087	DCLRE1B/HIST2H4A/NEK2/HIST1H4A/HIST1H4B/HIST1H4C/HIST1H4D/HIST1H4E/HIST1H4F/HIST1H4H/HIST1H4I/HIST1H4J/HIST1H4K/HIST1H4L/MAP3K4/POT1/PRKDC/OBFC1/DCLRE1A/MRE11A/ATM/HIST4H4/SMG6/AURKB/MAP2K7/TFIP11	26
	9	GO:0050727	regulation of inflammatory response	11/190	185/13206	7.48876e-05	0.00487952	0.00408874	PTGS2/CFH/IL1R1/TNFAIP6/CALCRL/CFI/OSMR/C7/IL33/KLF4/ADORA2B	11
	2	GO:0033046	negative regulation of sister chromatid segregation	20/3517	34/13206	7.49712e-05	0.00147622	0.00133087	TPR/CENPF/GEN1/BUB1/MAD2L1/CCNB1/TTK/MAD1L1/BUB3/ATM/ZW10/ESPL1/USP44/PCID2/XRCC3/BUB1B/PLK1/CSNK2A2/NDC80/PSMG2	20
	2	GO:0051985	negative regulation of chromosome segregation	20/3517	34/13206	7.49712e-05	0.00147622	0.00133087	TPR/CENPF/GEN1/BUB1/MAD2L1/CCNB1/TTK/MAD1L1/BUB3/ATM/ZW10/ESPL1/USP44/PCID2/XRCC3/BUB1B/PLK1/CSNK2A2/NDC80/PSMG2	20
	7	GO:0002367	cytokine production involved in immune response	8/420	45/13206	7.50834e-05	0.001245	0.000856159	TNFSF4/TGFB2/WNT5A/HFE/TLR4/GATA3/MALT1/TGFB1	8
	7	GO:0001704	formation of primary germ layer	12/420	100/13206	7.65231e-05	0.00125315	0.000861759	COL5A2/FN1/WNT5A/COL8A1/ITGA2/COL12A1/COL5A1/DKK1/BMP4/MMP2/FOXC2/BMP7	12
	7	GO:0071222	cellular response to lipopolysaccharide	12/420	100/13206	7.65231e-05	0.00125315	0.000861759	TNFSF4/TFPI/WNT5A/PRDM1/SERPINE1/ADAM9/TLR4/ANKRD1/RELA/CCL2/TGFB1/TSPO	12
	7	GO:1901861	regulation of muscle tissue development	12/420	100/13206	7.65231e-05	0.00125315	0.000861759	PRKAA1/NKX2-5/EDN1/TWIST1/DKK1/TLL2/BMP4/GREM1/TBX2/TGFB1/JPH2/TBX1	12
	8	GO:0050686	negative regulation of mRNA processing	5/206	29/13206	7.70198e-05	0.00540565	0.00501154	TRA2B/HNRNPK/RNF20/ZC3H14/SRSF6	5
	1	GO:0016236	macroautophagy	107/4577	228/13206	7.71666e-05	0.00211189	0.00189434	MFN2/ATP13A2/PINK1/STX12/ATPIF1/RRAGC/ATP6V0B/PRKAA2/SH3GLB1/KIAA1324/LAMTOR5/PRKAB2/RAB3GAP2/EXOC8/LGALS8/ATP6V1C2/RAB1A/RAB3GAP1/ATG9A/ATG4B/RAB5A/NPRL2/TOMM70/ATP6V1A/RAB7A/MFN1/RUBCN/TBC1D14/UCHL1/EXOC1/WDFY3/LAMTOR3/RAB33B/SCOC/FAM134B/ATG12/VDAC1/ATP6V1G2/SNX14/EPM2A/PARK2/TECPR1/ATP6V0E2/ATG9B/CDK5/PRKAG2/ATP6V1B2/LZTS1/ATP6V1H/ATP6V1C1/NRBP2/RRAGA/ATP6V1G1/LRSAM1/TSC1/OPTN/MAPK8/TBC1D12/B…	107
	7	GO:0070555	response to interleukin-1	10/420	71/13206	7.74877e-05	0.00126372	0.000869031	SELE/HNMT/TFPI/EDN1/HAS2/ANXA1/ANKRD1/RELA/ETS1/CCL2	10
	1	GO:0072384	organelle transport along microtubule	37/4577	63/13206	7.80053e-05	0.00212383	0.00190506	PRKCZ/TMEM201/KIF1B/CDC42/KIFAP3/KIF3C/SPAST/RAB1A/COPG1/UCHL1/MAP1B/AP3S1/KIF3A/DTNBP1/DYNC1I1/NEFL/AP3M2/BICD2/ARHGAP21/BLOC1S2/CNIH2/RAB6A/BORCS5/BICD1/RASGRP1/BLOC1S6/AP3B2/AP3S2/CLN3/PAFAH1B1/NDEL1/RHOT1/HAP1/MAPT/BLOC1S3/KIF3B/NEFH	37
	2	GO:1903902	positive regulation of viral life cycle	40/3517	87/13206	7.86291e-05	0.00154243	0.00139056	PPIE/PPIH/PKN2/NUCKS1/POLR2D/POLR2H/NELFA/POLR2B/LEF1/CHD1/NELFE/SRPK1/PPIA/CHMP4C/PABPC1/STOM/NOTCH1/TRIM21/DDB1/POLR2G/CCNT1/SP1/VPS37B/GTF2F2/SNW1/HACD3/TFAP4/POLR2C/POLR2A/TOP2A/SUPT4H1/P4HB/GTF2F1/SMARCA4/RAD23A/CHMP2A/STAU1/NELFCD/SMARCB1/EP300	40
	4	GO:0045604	regulation of epidermal cell differentiation	10/847	37/13206	7.93403e-05	0.0100996	0.00946926	SFN/KDF1/HEY2/GRHL2/AQP3/GDF3/CYP27B1/PRKCH/KEAP1/OVOL2	10
	3	GO:0006399	tRNA metabolic process	32/1167	178/13206	7.96489e-05	0.0140366	0.0135016	TRMT13/DARS2/DDX1/THUMPD2/SSB/RPUSD3/TSEN2/EXOSC7/GATB/LARS/MTO1/QRSL1/ADAT2/TYW1B/POP7/PUS7/RPP38/YARS2/POP5/CARS2/KIAA0391/EARS2/DUS2/KARS/ELAC2/POLG2/ADAT3/TRMT1/GTPBP3/SARS2/CDK5RAP1/MRPL39	32
	1	GO:0044088	regulation of vacuole organization	28/4577	44/13206	8.13129e-05	0.00220254	0.00197565	PINK1/SH3GLB1/KIAA1324/RAB3GAP2/RAB3GAP1/RAB5A/NPRL2/RAB7A/RUBCN/TBC1D14/RAB33B/LRSAM1/TBC1D12/AMBRA1/FEZ1/LRRK2/IFT88/CHMP4A/CLEC16A/IFT20/PIP4K2B/VPS16/CHMP4B/SYNJ1/MTMR3/TBC1D25/UBQLN2/RAB33A	28
	2	GO:0060562	epithelial tube morphogenesis	101/3517	272/13206	8.16288e-05	0.00159528	0.0014382	SKI/HES5/EPHA2/LUZP1/CLIC4/ARID1A/PHACTR4/STIL/RBM15/WNT2B/VANGL2/KDM5B/RPS7/SEMA4C/GLI2/EPHA4/TGFBR2/TRIM71/CTNNB1/ARL13B/NPHP3/DLG1/CC2D2A/SHROOM3/PKD2/LEF1/EGF/SFRP2/ADAMTS12/KLHL3/PTK7/BMP5/EPHA7/GJA1/DLL1/GLI3/SMO/NKX3-1/FZD3/SFRP1/EYA1/STK3/FZD6/B4GALT1/PTCH1/TNC/NOTCH1/NRARP/KIF20B/FGF8/SUFU/ILK/LGR4/PPP1CA/LRP5/FOLR1/C2CD3/YAP1/TULP3/PHB2/LRP6/TIMELESS/LGR5/ALX1/APAF1/KDM2B/EFNB2/COL4A1/N…	101
	7	GO:0003281	ventricular septum development	9/420	58/13206	8.16448e-05	0.00132065	0.000908177	TGFB2/WNT5A/HEG1/HES1/NKX2-5/PRDM1/GATA3/BMP4/SMAD6	9
	7	GO:0044243	multicellular organism catabolic process	9/420	58/13206	8.16448e-05	0.00132065	0.000908177	COL3A1/COL5A2/COL8A1/COL12A1/COL1A2/COL5A1/FURIN/MMP2/CST3	9
	2	GO:0031145	anaphase-promoting complex-dependent catabolic process	36/3517	76/13206	8.2319e-05	0.00160276	0.00144495	CDC20/PSMD4/PSMB4/RPS27A/UBE2E1/PSMD6/MAD2L1/ANAPC10/SKP2/CCNB1/CDC23/PTTG1/PSMB1/CDC26/CDK1/ANAPC16/BUB3/PSMD13/PSMA1/PSMC3/ANAPC7/PSMD9/PSMB5/BUB1B/PLK1/PSMB6/AURKB/UBB/PSMB3/PSMD3/CDC27/ANAPC11/UBA52/UBE2S/UBE2C/AURKA	36
	7	GO:0040036	regulation of fibroblast growth factor receptor signaling pathway	6/420	24/13206	8.25565e-05	0.00132458	0.000910884	WNT5A/SPRY1/HHIP/RUNX2/GATA3/SPRY2	6
	7	GO:0070232	regulation of T cell apoptotic process	6/420	24/13206	8.25565e-05	0.00132458	0.000910884	TGFB2/WNT5A/DOCK8/CD274/RAG1/BMP4	6
	1	GO:0042417	dopamine metabolic process	21/4577	30/13206	8.3594e-05	0.00224134	0.00201046	CHRNB2/NR4A2/PNKD/DRD3/SNCA/SNCAIP/DRD1/SNCB/PARK2/DDC/GPR37/DBH/TH/DRD2/PDE1B/ABAT/GRIN2A/COMT/MAOA/MAOB/ATP7A	21
	1	GO:0061001	regulation of dendritic spine morphogenesis	21/4577	30/13206	8.3594e-05	0.00224134	0.00201046	LRP8/DNM3/NGEF/KALRN/NLGN1/CAMK2B/PPP1R9A/RELN/CDK5/PTEN/CAPRIN2/LRRK2/CUX2/ITPKA/PAFAH1B1/CDK5R1/SRCIN1/SHANK3/NLGN3/BHLHB9/PAK3	21
	9	GO:0045087	innate immune response	19/190	490/13206	8.36756e-05	0.00531233	0.00445141	GBP1/CTSK/CFH/RAB7B/CASP8/CFI/C7/ERAP1/TRIM38/HLA-B/IFIT2/C1S/C1R/LGALS3/B2M/MT2A/CXCL16/COLEC12/ICAM1	19
	1	GO:0030814	regulation of cAMP metabolic process	53/4577	99/13206	8.5581e-05	0.00228303	0.00204785	HPCA/EGLN1/UCN/CALM2/NPPC/RAMP1/GRM7/GRM2/DRD3/DRD5/ADCY2/PDE4D/DRD1/GABBR1/HTR1B/MRAP2/HTR1E/OPRM1/ADCYAP1R1/ADCY1/GRM3/AKAP9/CALCR/GRM8/CRH/ADCY8/GABBR2/ADRA2A/PDE2A/DRD2/RAPGEF3/ADGRD1/EDNRB/AKAP6/AKAP5/CALM1/ADCY9/ADCY7/MC1R/MAPK7/NF1/NME2/TIMP2/ADCYAP1/GNAL/MC4R/GALR1/PALM/APLP1/GSK3A/GIPR/GHRH/OPRL1	53
	3	GO:0008380	RNA splicing	56/1167	379/13206	8.6204e-05	0.0146291	0.0140716	SRRM1/DNAJC8/SRSF11/ZRANB2/WDR77/TTF2/SF3B4/CLK2/DDX1/GEMIN6/SF3B1/TSEN2/DHX15/HNRNPD/PLRG1/SKIV2L2/DDX46/HNRNPH1/DDX39B/SRSF3/PPIL1/POLR2J/RBPMS/PSIP1/PTBP3/RBM17/HNRNPF/CCAR1/SMNDC1/CELF1/SART1/SF3B2/RBM7/HELB/ZCCHC8/PNN/RBM25/PAPOLA/SNRPA1/SNRNP25/NUDT21/DHX38/C1QBP/NSRP1/CDK12/THOC1/DAZAP1/LSM7/CACTIN/SUGP1/RBM42/AAR2/SNRPD3/RBM41/UPF3B/THOC2	56
	4	GO:0033209	tumor necrosis factor-mediated signaling pathway	21/847	131/13206	8.62397e-05	0.0106641	0.00999861	TNFRSF8/PSMA5/PSME4/RIPK1/PSMB8/PSMB9/TNFRSF10A/SYK/PSMD5/LTBR/TNFSF11/PSME2/PSMC6/TNFRSF12A/CDIP1/PYCARD/PSMD11/RFFL/TNFRSF11A/ZNF675/EDA	21
	1	GO:0044801	single-organism membrane fusion	81/4577	165/13206	8.63963e-05	0.00229006	0.00205416	MFN2/RSG1/MUL1/STX12/MIGA1/EVI5/SYT11/VAMP4/SNAP47/TGFBRAP1/MFF/PID1/RBSN/SEC22C/SEC22A/ROPN1B/RAB7A/MFN1/VPS8/TMEM175/TBC1D14/TBCK/TBC1D9/NKD2/BNIP1/STX7/STX11/SYTL3/PARK2/VPS41/STX1A/FIS1/GDAP1/STXBP1/TBC1D13/TBC1D12/VTI1A/BNIP3/SYT9/SYT13/SYT7/SYT12/UVRAG/VPS11/VAMP1/C2CD5/TBC1D30/SYT1/EEA1/RPH3A/ADPRHL1/STXBP6/TRIM9/SYT16/SYT17/DOC2A/CORO1A/TBC1D10B/STX1B/VPS4A/DOC2B/SGSM2/VAMP2/PLD6/RUNDC1/V…	81
	1	GO:0008038	neuron recognition	22/4577	32/13206	8.67119e-05	0.00229006	0.00205416	AMIGO1/CNTN2/RTN4/CNTN4/CELSR3/ROBO2/EPHA3/GAP43/CNR1/NRCAM/NRP1/CRTAC1/NTM/OPCML/NDN/EFNB3/CDK5R1/MEGF8/ARHGAP35/NCAM2/APP/DSCAM	22
	1	GO:0030800	negative regulation of cyclic nucleotide metabolic process	23/4577	34/13206	8.83619e-05	0.00230891	0.00207107	HPCA/EGLN1/GRM7/GRM2/DRD3/GABBR1/HTR1B/HTR1E/OPRM1/GRM3/AKAP9/GRM8/GABBR2/ADRA2A/PDE2A/DRD2/EDNRB/AKAP6/MAPK7/GALR1/PALM/APLP1/OPRL1	23
	7	GO:0010171	body morphogenesis	8/420	46/13206	8.83984e-05	0.00140129	0.000963635	TGFB2/MSX1/DLX5/CRISPLD1/DKK1/MMP2/TGFB1/TBX1	8
	7	GO:0033627	cell adhesion mediated by integrin	8/420	46/13206	8.83984e-05	0.00140129	0.000963635	TGFB2/ITGA2/SERPINE1/ADAM9/SNAI2/ITGA11/CIB1/FOXC2	8
	7	GO:0090183	regulation of kidney development	8/420	46/13206	8.83984e-05	0.00140129	0.000963635	WWTR1/FAT4/PDGFRB/GATA3/BMP4/GREM1/TGFB1/BMP7	8
	1	GO:0007033	vacuole organization	97/4577	204/13206	8.86106e-05	0.00230891	0.00207107	MFN2/ATP13A2/PINK1/STX12/SH3GLB1/KIAA1324/RAB3GAP2/ARF1/EXOC8/LYST/RAB1A/TMEM127/RAB3GAP1/STAM2/ATG9A/ATG4B/RBSN/RAB5A/NPRL2/RAB7A/DNAJC13/RUBCN/TMEM175/TBC1D14/MFSD8/RAB33B/CLCN3/ATG12/SNX14/SNX3/FIG4/CLVS2/VTA1/SNX10/VPS41/TECPR1/ATG9B/VPS37A/CHMP7/HOOK3/CLVS1/VPS28/RAB14/LRSAM1/DNM1/STAM/TBC1D12/FAM160A2/AMBRA1/ACP2/SYT7/UVRAG/AQP11/VPS11/FEZ1/GABARAPL1/LRRK2/EEA1/GNPTAB/FAM109A/MAP1LC3B2/IFT8…	97
	1	GO:0007212	dopamine receptor signaling pathway	24/4577	36/13206	8.87371e-05	0.00230891	0.00207107	GNB1/GPR52/RGS8/DRD3/GSK3B/NSG1/DRD5/HMP19/DRD1/DTNBP1/OPRM1/GNAQ/CALY/DRD2/LRRK2/GNG2/VPS35/GNAO1/RGS9/GNAL/PALM/GNA11/GSK3A/GNAS	24
	3	GO:0006278	RNA-dependent DNA biosynthetic process	15/1167	57/13206	9.0188e-05	0.0147586	0.0141961	SMG5/CCT3/CCT7/ATR/TERT/CCT5/RAD50/TCP1/CCT6A/PRKCQ/TNKS2/PTGES3/NOP10/PNKP/DKC1	15
	1	GO:0019935	cyclic-nucleotide-mediated signaling	35/4577	59/13206	9.10946e-05	0.00235864	0.00211567	RGS2/RAPGEF4/PEX5L/DGKQ/EPHA5/GUCY1B3/RAPGEF2/ADCY2/NPR3/PDE4D/UBE2B/PDE10A/ADCYAP1R1/ADCY1/GNAI1/PCLO/HTR5A/PTK2B/RIMS2/ADCY8/PDE2A/RAPGEF3/KCNC2/NUDT4/EDNRB/AKAP6/CRTC3/ADCY9/MGRN1/ADCY7/MAPK7/ADCYAP1/PDE4A/GHRH/RASD2	35
	2	GO:0033048	negative regulation of mitotic sister chromatid segregation	19/3517	32/13206	9.51841e-05	0.00183952	0.00165839	TPR/CENPF/GEN1/BUB1/MAD2L1/CCNB1/TTK/MAD1L1/BUB3/ATM/ZW10/USP44/PCID2/XRCC3/BUB1B/PLK1/CSNK2A2/NDC80/PSMG2	19
	2	GO:1901976	regulation of cell cycle checkpoint	19/3517	32/13206	9.51841e-05	0.00183952	0.00165839	RPA2/TPR/PROX1/GEN1/MAD2L1/CCNB1/CCAR2/CDK5RAP2/USP44/CRY1/PCID2/CUL4A/XRCC3/WDR76/RFWD3/GSG2/NDC80/CHEK2/THOC5	19
	9	GO:0002685	regulation of leukocyte migration	8/190	100/13206	9.52947e-05	0.00575487	0.00482223	ECM1/IL1R1/CXCL1/CXCL2/IL33/CMKLR1/LGALS3/ICAM1	8
	9	GO:0048706	embryonic skeletal system development	8/190	100/13206	9.52947e-05	0.00575487	0.00482223	TBX15/OSR1/PDGFRA/ALX4/WNT11/MMP14/SIX1/COL1A1	8
	1	GO:1900542	regulation of purine nucleotide metabolic process	80/4577	163/13206	9.61658e-05	0.00247425	0.00221938	PINK1/ATPIF1/HPCA/PRKAA2/EGLN1/UCN/CALM2/PID1/NPPC/RAMP1/GRM7/GRM2/DRD3/DRD5/PPARGC1A/SNCA/GUCY1A3/MTNR1A/ADCY2/PDE4D/DRD1/GABBR1/GUCA1B/VEGFA/HTR1B/MRAP2/HTR1E/OPRM1/ADCYAP1R1/GCK/ADCY1/GRM3/AKAP9/CALCR/GRM8/PRKAG2/PTK2B/CRH/ADCY8/GABBR2/ADRA2A/PDE2A/GUCY1A2/DRD2/DNM1L/RAPGEF3/PRKAG1/GPD1/IGF1/NOS1/ADGRD1/HTR2A/EDNRB/AKAP6/AKAP5/CALM1/ADCY9/ADCY7/CBFA2T3/MC1R/MAPK7/NF1/STAT3/RUNDC3A/NME2/TIMP2/A…	80
	1	GO:0048193	Golgi vesicle transport	131/4577	289/13206	9.69175e-05	0.00247425	0.00221938	RER1/TRAPPC3/EPS15/SCAMP3/COPA/KIFAP3/KLHL20/MIA3/CNIH3/ARF1/KIF3C/RAB10/EHD3/SPAST/DYNC2LI1/SPTBN1/RAB1A/TGFA/TEX261/DCTN1/TGOLN2/RGPD3/RGPD8/CCDC93/PROC/RAB6C/DYNC1I2/RBSN/GORASP1/SEC22C/COL7A1/TMEM115/ARF4/PROS1/SEC22A/COPG1/RAB6B/TBC1D14/ATP8A1/CHIC2/EXOC1/AP1AR/ANK2/RAB33B/NKD2/KIF2A/SCAMP1/KIF3A/SAR1B/DCTN4/GRIA1/BNIP1/GOPC/CYTH3/DYNC1I1/AP4M1/CUX1/DCTN6/DDHD2/ANK1/RNF139/TRAPPC9/NRBP2/DCTN…	131
	1	GO:0043524	negative regulation of neuron apoptotic process	67/4577	132/13206	9.69653e-05	0.00247425	0.00221938	TP73/PINK1/JUN/NGF/EN1/NR4A2/DLX1/CHL1/PIK3CA/PPARGC1A/SNCA/FAM134B/GDNF/ISL1/RASA1/MEF2C/GABRB2/CPEB4/SNCB/SYNGAP1/TFAP2B/GRIK2/FYN/SOD2/PARK2/HIPK2/BRAF/EN2/NEFL/PTK2B/UBE2V2/OXR1/ANGPT1/NRBP2/JAK2/NTRK2/NR4A3/STXBP1/GRIN1/NRP1/ADAM8/HRAS/BDNF/AMBRA1/ZPR1/FAIM2/MAP3K12/AGAP2/POU4F1/LIG4/TGFB3/PDPK1/CLN3/CORO1A/MT3/MAP2K4/BCL2/PIN1/CACNA1A/GPI/C5AR1/VSTM2L/DNAJC5/SOD1/CITED1/BHLHB9/MECP2	67
	2	GO:0007052	mitotic spindle organization	25/3517	47/13206	9.72524e-05	0.00187256	0.00168818	RCC1/STIL/CDC14A/GPSM2/PSRC1/SPC25/TACC3/CCNB1/TTK/PTPA/KIF11/SMC3/RACGAP1/BORA/EML1/KIF23/PRC1/AURKB/NDC80/WDR62/TPX2/AURKA/PCNT/SMC1A/KIF4A	25
	7	GO:0003170	heart valve development	7/420	35/13206	9.73067e-05	0.00153636	0.00105652	TGFB2/PRDM1/TWIST1/GATA3/BMP4/SMAD6/TGFB1	7
	1	GO:0045956	positive regulation of calcium ion-dependent exocytosis	15/4577	19/13206	0.000100127	0.00251987	0.0022603	ARF1/CDK5R2/NLGN1/STX1A/CDK5/STXBP1/SYT9/SYT7/SYT1/SCAMP5/DOC2B/CACNA1G/SYT4/KCNB1/CACNA1I	15
	1	GO:2000311	regulation of alpha-amino-3-hydroxy-5-methyl-4-isoxazole propionate selective glutamate receptor activity	15/4577	19/13206	0.000100127	0.00251987	0.0022603	CNIH3/NLGN1/MEF2C/RELN/CNIH2/CACNG3/MINK1/CACNG5/CACNG4/SHANK1/CACNG8/CACNG2/MAPK8IP2/SHANK3/NLGN3	15
	4	GO:0050778	positive regulation of immune response	48/847	427/13206	0.000100179	0.0120437	0.0112921	SMPDL3B/PTAFR/LCK/PSMA5/S100A14/CD1D/CD247/IKBKE/CD55/CR2/COLEC11/PSME4/VAMP8/IFIH1/PRKCD/PIK3CB/UBE2K/TEC/UBE2D3/TLR3/POLR3G/IRF4/RIPK1/PSMB8/PSMB9/MB21D1/CARD11/WIPF3/WASL/CLU/IDO1/DDX58/SYK/PSMD5/SIRT1/PTPN6/IRAK3/HMGB1/PSME2/PSMC6/PRKCH/GPRC5B/PYCARD/PSMD11/C3/ICAM3/KLK5/KLK7	48
	1	GO:0030799	regulation of cyclic nucleotide metabolic process	61/4577	118/13206	0.000100184	0.00251987	0.0022603	HPCA/EGLN1/UCN/CALM2/NPPC/RAMP1/GRM7/GRM2/DRD3/DRD5/GUCY1A3/MTNR1A/ADCY2/PDE4D/DRD1/GABBR1/GUCA1B/VEGFA/HTR1B/MRAP2/HTR1E/OPRM1/ADCYAP1R1/ADCY1/GRM3/AKAP9/CALCR/GRM8/PTK2B/CRH/ADCY8/GABBR2/ADRA2A/PDE2A/GUCY1A2/DRD2/RAPGEF3/NOS1/ADGRD1/EDNRB/AKAP6/AKAP5/CALM1/ADCY9/ADCY7/MC1R/MAPK7/NF1/RUNDC3A/NME2/TIMP2/ADCYAP1/GNAL/MC4R/GALR1/PALM/APLP1/GSK3A/GIPR/GHRH/OPRL1	61
	9	GO:0060537	muscle tissue development	14/190	297/13206	0.000100838	0.00588537	0.00493158	OSR1/ACVR1/MYL3/PDGFRA/FOXC1/MSC/ENG/ITGA8/DCN/TBX3/SIX1/STRA6/NUPR1/GATA6	14
	2	GO:0050434	positive regulation of viral transcription	23/3517	42/13206	0.000102097	0.0019452	0.00175367	NUCKS1/POLR2D/POLR2H/NELFA/POLR2B/LEF1/CHD1/NELFE/NOTCH1/POLR2G/CCNT1/SP1/GTF2F2/SNW1/TFAP4/POLR2C/POLR2A/SUPT4H1/GTF2F1/SMARCA4/NELFCD/SMARCB1/EP300	23
	2	GO:0070192	chromosome organization involved in meiotic cell cycle	23/3517	42/13206	0.000102097	0.0019452	0.00175367	NDC1/SGO2/FANCD2/MLH1/SMC4/TRIP13/BAG6/MSH5/MEI4/RAD21/SMC2/MRE11A/ATM/NCAPD3/NCAPD2/CCNB1IP1/REC8/RAD51/P3H4/RAD51C/SYCE2/DSN1/DMC1	23
	2	GO:0007080	mitotic metaphase plate congression	21/3517	37/13206	0.000102144	0.0019452	0.00175367	CDCA8/KIF2C/PSRC1/KIF14/CENPE/CCNB1/CDC23/SPDL1/KIFC1/MAD1L1/CHMP4C/KIF18A/CDCA5/ZW10/PIBF1/KIF22/MIS12/KPNB1/NDC80/CHMP1B/CHMP2A	21
	7	GO:0071219	cellular response to molecule of bacterial origin	12/420	103/13206	0.00010224	0.00160785	0.00110568	TNFSF4/TFPI/WNT5A/PRDM1/SERPINE1/ADAM9/TLR4/ANKRD1/RELA/CCL2/TGFB1/TSPO	12
	4	GO:0030168	platelet activation	20/847	123/13206	0.000103061	0.0120553	0.0113029	PDPN/LCK/PRKCD/PIK3CB/P2RY1/RAP2B/ADRA2C/TEC/PF4/ITPR3/SYK/FERMT3/TRPC6/CD9/PTPN6/ITPR2/PRKCH/ALOX12/PIK3R5/RAC2	20
	9	GO:0031589	cell-substrate adhesion	13/190	261/13206	0.000103438	0.00588537	0.00493158	COL16A1/GBP1/ITGA10/TNN/EGFLAM/SMOC2/ECM2/ITGA8/POSTN/MMP14/COL1A1/COL5A3/LGALS1	13
	7	GO:0050670	regulation of lymphocyte proliferation	13/420	119/13206	0.000103584	0.00161342	0.00110951	TNFSF4/IGFBP2/INPP5D/HES1/BST1/CDKN1A/PRDM1/CD274/ANXA1/TLR4/IRS2/BMP4/TGFB1	13
	7	GO:0050871	positive regulation of B cell activation	8/420	47/13206	0.000103612	0.00161342	0.00110951	TNFSF4/INPP5D/BST1/CDKN1A/PRDM1/TLR4/IRS2/TGFB1	8
	7	GO:0018149	peptide cross-linking	5/420	16/13206	0.000103816	0.00161342	0.00110951	COL3A1/FN1/ANXA1/TGM2/BGN	5
	9	GO:0048608	reproductive structure development	15/190	336/13206	0.000104586	0.00588537	0.00493158	PTGS2/OSR1/EPAS1/CASP8/PDGFRA/FOXC1/DCN/TBX3/GJB2/MMP14/STRA6/NUPR1/GATA6/ICAM1/ADAMTS1	15
	1	GO:0060998	regulation of dendritic spine development	33/4577	55/13206	0.000105474	0.00264035	0.00236837	FOXO6/LRP8/DNM3/ARF1/DISC1/NGEF/CAMK1/KALRN/NLGN1/MEF2C/FSTL4/SDK1/CAMK2B/PPP1R9A/RELN/CDK5/NRG1/PTEN/CPEB3/NEURL1/CAPRIN2/LRRK2/CUX2/ITPKA/PAFAH1B1/CDK5R1/SRCIN1/PALM/SHANK1/SHANK3/NLGN3/BHLHB9/PAK3	33
	7	GO:0061311	cell surface receptor signaling pathway involved in heart development	6/420	25/13206	0.000105735	0.00163683	0.00112561	WNT5A/MSX1/MSX2/DKK1/BMP4/TGFB1	6
	4	GO:0010952	positive regulation of peptidase activity	21/847	133/13206	0.000107823	0.0122804	0.011514	LCK/PSME4/FOXL2/PCOLCE2/RIPK1/PDCD2/TNFRSF10A/ACER2/SIRT1/NODAL/HMGB1/PSME2/CIDEB/CTSH/PYCARD/ALOX12/PMAIP1/SERPINB3/NLRP12/SEMG1/BCAP31	21
	1	GO:0030817	regulation of cAMP biosynthetic process	47/4577	86/13206	0.000109354	0.00272458	0.00244391	HPCA/UCN/CALM2/RAMP1/GRM7/GRM2/DRD3/DRD5/ADCY2/DRD1/GABBR1/HTR1B/MRAP2/OPRM1/ADCYAP1R1/ADCY1/GRM3/AKAP9/CALCR/GRM8/CRH/ADCY8/GABBR2/ADRA2A/PDE2A/DRD2/ADGRD1/EDNRB/AKAP6/AKAP5/CALM1/ADCY9/ADCY7/MC1R/NF1/NME2/TIMP2/ADCYAP1/GNAL/MC4R/GALR1/PALM/APLP1/GSK3A/GIPR/GHRH/OPRL1	47
	9	GO:0031347	regulation of defense response	18/190	458/13206	0.000109386	0.00601867	0.00504328	CTSK/PTGS2/CFH/RAB7B/IL1R1/TNFAIP6/CALCRL/CASP8/CFI/OSMR/C7/ERAP1/TRIM38/IL33/KLF4/B2M/ADORA2B/COLEC12	18
	7	GO:0042110	T cell activation	22/420	284/13206	0.000110817	0.00170219	0.00117056	TNFSF4/ITPKB/IGFBP2/HES1/HFE/MICA/RUNX2/PRDM1/CDK6/DOCK8/CD274/ANXA1/GATA3/CD151/RAG1/BMP4/NEDD4/CCL2/MALT1/TGFB1/PREX1/ELF4	22
	7	GO:0070489	T cell aggregation	22/420	284/13206	0.000110817	0.00170219	0.00117056	TNFSF4/ITPKB/IGFBP2/HES1/HFE/MICA/RUNX2/PRDM1/CDK6/DOCK8/CD274/ANXA1/GATA3/CD151/RAG1/BMP4/NEDD4/CCL2/MALT1/TGFB1/PREX1/ELF4	22
	7	GO:0050866	negative regulation of cell activation	12/420	104/13206	0.000112319	0.00171861	0.00118185	TNFSF4/INPP5D/HFE/MICA/PRDM1/GPER1/CD274/ANXA1/BMP4/ADAMTS18/TGFB1/THBD	12
	7	GO:0032944	regulation of mononuclear cell proliferation	13/420	120/13206	0.000112882	0.00172059	0.00118321	TNFSF4/IGFBP2/INPP5D/HES1/BST1/CDKN1A/PRDM1/CD274/ANXA1/TLR4/IRS2/BMP4/TGFB1	13
	1	GO:0033555	multicellular organismal response to stress	38/4577	66/13206	0.000113317	0.00279691	0.0025088	UCN/TACR1/LYPD1/NR4A2/SCN9A/KALRN/PPP3CA/MEF2C/VDAC1/DRD1/GRIK2/LRP11/ADCYAP1R1/TAC1/RELN/PENK/CRH/BRINP1/DBH/CACNA1B/RET/PTEN/DEAF1/P2RX3/GIT2/NOS1/EDNRB/SLC6A2/TRPV1/PIRT/FBXL20/ADCYAP1/BCL2/CACNA1A/COMT/MAPK8IP2/HTR2C/MECP2	38
	1	GO:0050772	positive regulation of axonogenesis	38/4577	66/13206	0.000113317	0.00279691	0.0025088	AMIGO1/NGF/DISC1/BMPR2/STK25/ROBO2/GSK3B/SKIL/SLIT2/RUFY3/MAP1B/VEGFA/BRAF/NEFL/NRG1/NTRK2/ANAPC2/NRP1/ZFYVE27/SHTN1/BDNF/RAB11A/MAP2K1/ISLR2/SEMA7A/NTRK3/PAFAH1B1/NDEL1/NTN1/MAPT/WNT3/ARHGDIA/MEGF8/CDH4/DSCAM/TRPC5/PLXNB3/L1CAM	38
	1	GO:0016050	vesicle organization	135/4577	300/13206	0.000114881	0.00282232	0.00253159	RSG1/PINK1/STX12/TRAPPC3/EPS15/EVI5/FNBP1L/S100A10/SYT11/VAMP4/MIA3/CNIH3/SNAP47/ARF1/LYST/RAB1A/TGFA/TGFBRAP1/PTPRN/RBSN/GORASP1/SEC22C/COL7A1/CADPS/TMF1/SEC22A/SNX4/RAB7A/VPS8/TMEM175/TBC1D14/ATP8A1/TBCK/TBC1D9/NKD2/SAR1B/GRIA1/DTNBP1/SNX3/STX7/VTA1/STX11/SYTL3/SNX10/VPS41/STX1A/CAV1/VPS37A/CHMP7/TRAPPC9/VPS28/TYRP1/SNX30/RAB14/LRSAM1/STXBP1/GOLGA2/TBC1D13/STAM/TBC1D12/BLOC1S2/GBF1/VTI1A/SYT9/C…	135
	7	GO:0051047	positive regulation of secretion	21/420	265/13206	0.000115001	0.00174616	0.00120079	NPPB/TNFSF4/TGFB2/OXTR/WNT5A/EDN1/HFE/GPER1/TWIST1/AQP1/EGFR/LPL/ADAM9/CD274/GATA3/KIF5B/ANKRD1/AVPR1A/IRS2/ANG/TGFB1	21
	9	GO:0061458	reproductive system development	15/190	339/13206	0.000115419	0.00621256	0.00520575	PTGS2/OSR1/EPAS1/CASP8/PDGFRA/FOXC1/DCN/TBX3/GJB2/MMP14/STRA6/NUPR1/GATA6/ICAM1/ADAMTS1	15
	7	GO:0010810	regulation of cell-substrate adhesion	15/420	154/13206	0.00011649	0.00176202	0.0012117	ROCK2/FN1/FBLN2/COL8A1/CCDC80/CDK6/SERPINE1/ANGPT2/DLC1/HAS2/FZD4/GREM1/CIB1/PREX1/ARHGAP6	15
	3	GO:0006575	cellular modified amino acid metabolic process	23/1167	113/13206	0.000117144	0.0185088	0.0178034	ALDH4A1/MMACHC/GSTM1/GSTM5/MTHFD2/ATIC/GPX1/CHDH/PLSCR1/MTHFD1L/GGCT/GSTO1/PTDSS2/LPCAT3/MGST1/SHMT2/MTHFD1/GOT2/DPEP1/MED1/GART/GSTT2B/HMGN5	23
	7	GO:0072330	monocarboxylic acid biosynthetic process	14/420	137/13206	0.000117195	0.00176595	0.0012144	ELOVL1/CYP27A1/MGST2/MSMO1/PRKAA1/STARD4/EDN1/PDK4/INSIG1/LPL/RDH10/ANXA1/FADS2/AVPR1A	14
	9	GO:0030500	regulation of bone mineralization	6/190	54/13206	0.000119243	0.00628181	0.00526377	ECM1/DDR2/OSR1/ACVR1/OMD/MGP	6
	2	GO:0045132	meiotic chromosome segregation	29/3517	58/13206	0.000120108	0.002279	0.0020546	NDC1/SGO2/FANCD2/SGO1/MLH1/SMC4/TRIP13/PTTG1/BAG6/MSH5/MEI4/PTTG3P/RAD21/SMC2/MRE11A/ATM/ESPL1/CCNB1IP1/REC8/FANCM/PLK1/TOP2A/P3H4/EME1/RAD51C/CENPX/SYCE2/DSN1/DMC1	29
	1	GO:0006821	chloride transport	42/4577	75/13206	0.000120365	0.00293582	0.0026334	GABRD/CLCN6/BEST4/CLCC1/SLC1A4/PCYOX1/SLC4A10/SLC4A3/SLC26A1/GABRG1/GABRA2/GABRA4/GABRB1/GLRB/CLCN3/GLRA3/SLC12A2/GLRA1/GABRB2/GABRA1/GABRG2/SLC26A8/CLIC5/GABRR1/TTYH3/ANO5/BEST1/ANO2/SLC26A10/ANO4/GABRG3/SLC12A6/SLC26A11/ANO8/SLC17A7/SLC12A5/CLCN4/GLRA2/CLCN5/GABRE/GABRA3/CLIC2	42
	1	GO:0051047	positive regulation of secretion	121/4577	265/13206	0.000120612	0.00293582	0.0026334	PRKCZ/ATP13A2/PINK1/CHRNB2/AIM2/MPC2/ADORA1/KISS1/ARF1/AGT/UCN/PRKCE/SPTBN1/INHBB/CLASP1/RAB3GAP1/CDK5R2/INHA/ACSL3/CAPN10/SLC6A1/RAB5A/CLASP2/MYRIP/TMF1/GPR27/DRD3/STXBP5L/SNX4/GATA2/RAB7A/TRH/NLGN1/IL1RAP/EXOC1/SNCA/VEGFC/C1QTNF3/GDNF/PTGER4/OXCT1/ISL1/CARTPT/BMP6/DTNBP1/SOX4/GPLD1/STXBP5/GCK/STX1A/SRI/TAC1/TFR2/ACHE/CDK5/DPYSL2/CRH/JAK2/STXBP1/NCS1/STAM/PPP3CB/RBP4/ADAM8/SIRT3/APBB1/SYT9/SYT7/…	121
	2	GO:0016331	morphogenesis of embryonic epithelium	56/3517	135/13206	0.000120695	0.00228184	0.00205715	SKI/HES5/LUZP1/ARID1A/PHACTR4/STIL/WNT2B/VANGL2/RPS7/SEMA4C/EPB41L5/GLI2/TRIM71/CTNNB1/NPHP3/CC2D2A/SHROOM3/SFRP2/PTK7/BMP5/FZD3/SFRP1/SULF1/STK3/FZD6/PTCH1/KIF20B/FGF8/SUFU/FOLR1/TULP3/LRP6/ALX1/APAF1/KDM2B/SIX4/HIF1A/IRX3/DVL2/FZD2/MKS1/SOX9/MIB1/VASP/TEAD2/FUZ/IFT52/STK4/SDC4/SALL4/LAMA5/WNT7B/CELSR1/PLXNB2/AR/MED12	56
	1	GO:0016241	regulation of macroautophagy	62/4577	121/13206	0.000122792	0.00297517	0.0026687	ATP13A2/PINK1/ATP6V0B/PRKAA2/SH3GLB1/KIAA1324/RAB3GAP2/EXOC8/ATP6V1C2/RAB3GAP1/RAB5A/NPRL2/ATP6V1A/RAB7A/RUBCN/TBC1D14/UCHL1/EXOC1/RAB33B/SCOC/ATP6V1G2/EPM2A/ATP6V0E2/CDK5/ATP6V1B2/LZTS1/ATP6V1H/ATP6V1C1/NRBP2/ATP6V1G1/LRSAM1/TSC1/MAPK8/TBC1D12/BNIP3/AMBRA1/SNX32/FEZ1/VPS26B/LRRK2/IFT88/CHMP4A/ATP6V1D/SPTLC2/VPS13C/ATP6V0C/CLEC16A/CLN3/MAPK3/VPS35/ATP6V0D1/IFT20/CDK5R1/PIP4K2B/ATP6V0A1/ERN1/RAB12…	62
	7	GO:0050777	negative regulation of immune response	10/420	75/13206	0.000124234	0.00185789	0.00127763	TNFSF4/TGFB2/COL3A1/INPP5D/PPARG/HFE/MICA/ANXA1/A2M/TGFB1	10
	7	GO:0055007	cardiac muscle cell differentiation	10/420	75/13206	0.000124234	0.00185789	0.00127763	LMNA/OBSL1/PDGFRB/NKX2-5/EDN1/DKK1/NOX4/BMP4/GREM1/TGFB1	10
	7	GO:0071496	cellular response to external stimulus	19/420	228/13206	0.000125613	0.00187144	0.00128694	NFE2L2/PPARG/UCN2/PRKAA1/ITGA2/HFE/CDKN1A/AQP1/EGFR/PDK4/SNAI2/CDKN2B/TLR4/ANKRD1/TNFRSF1A/AVPR1A/TGFB1/CYP24A1/GAS2L1	19
	1	GO:0015833	peptide transport	98/4577	208/13206	0.000125973	0.00303832	0.00272534	UTS2/BMP8A/RAP1A/MPC2/CACNA1E/ADORA1/KISS1/DISP1/UCN/PRKCE/NRXN1/RAB1A/RAB11FIP5/INHBB/RAPGEF4/PTPRN/PER2/CAPN10/MYRIP/CACNA2D2/CACNA1D/GPR27/STXBP5L/TRH/CPLX1/EPHA5/PPP3CA/SLC25A4/OXCT1/ISL1/CARTPT/CRHBP/PDE8B/SOX4/GPLD1/TFAP2B/CYB5R4/CNR1/MARCKS/PARK2/GCK/STX1A/PCLO/SRI/TFR2/VGF/PTPRN2/CRH/RIMS2/SYBU/NOV/JAK2/PPP3CB/CAMK2G/RBP4/ADRA2A/RAB11FIP2/SIRT3/BRSK2/SYT9/ARNTL/KCNJ11/ABCC8/SYT7/BAD/ARRB1…	98
	7	GO:0031099	regeneration	14/420	138/13206	0.000126725	0.00187392	0.00128865	PAX7/PRRX1/PPARG/HFE/CDKN1A/EGFR/ANGPT2/CPQ/ANXA1/NNMT/PGF/CCL2/TGFB1/TSPO	14
	7	GO:0033002	muscle cell proliferation	14/420	138/13206	0.000126725	0.00187392	0.00128865	TGFB2/PPARG/ITGA2/PDGFRB/NKX2-5/EDN1/GPER1/EGFR/ANG/BMP4/MMP2/FOXC2/TBX2/TGM2	14
	4	GO:0043900	regulation of multi-organism process	36/847	293/13206	0.000128476	0.0141634	0.0132795	IFNLR1/PTAFR/LCK/ADAR/CD247/NR5A2/CD55/PPM1B/P2RY1/SPINK2/HERC5/DOCK2/TAP1/MB21D1/TRAF3IP2/TRIB1/DDX58/TRIM14/NODAL/SIGIRR/OSBP/PC/POU2F3/OAS3/PPIB/ISG20/PYCARD/TRIM25/VPS4B/AP1M2/HPN/KLK5/KLK7/MX1/TMPRSS2/APOBEC3D	36
	7	GO:0032103	positive regulation of response to external stimulus	16/420	173/13206	0.000128576	0.00189422	0.00130261	TNFSF4/WNT5A/ITGA2/PDGFRB/TNIP1/EGFR/SERPINE1/LPL/TLR4/ETS1/TNFRSF1A/PGF/CCL2/TGFB1/THBD/TGM2	16
	1	GO:0022037	metencephalon development	49/4577	91/13206	0.000129161	0.00310105	0.00278161	SDF4/RERE/B4GALT2/DAB1/PTBP2/NCOA1/EN1/CDK5R2/ATP2B2/WNT7A/NR2C2/PPARGC1A/C5orf42/UQCRQ/FOXP2/MTPN/CDK5/AGTPBP1/GRIN1/LDB1/NANOS1/KNDC1/CEND1/KCNC1/SPTBN2/PHOX2A/CNTN1/FAIM2/ASCL1/KLHL1/MYO16/SSTR1/RORA/HERC1/MAP2K1/ABAT/CBLN1/RPGRIP1L/CDK5R1/LHX1/HAP1/SSTR2/SKOR2/BCL2/CACNA1A/ATRN/SEZ6L/ATP7A/MECP2	49
	1	GO:0006140	regulation of nucleotide metabolic process	82/4577	169/13206	0.000129756	0.00310124	0.00278177	PINK1/ATPIF1/HPCA/PRKAA2/EGLN1/UCN/CALM2/PID1/NPPC/RAMP1/GRM7/GRM2/DRD3/DRD5/PPARGC1A/SNCA/GUCY1A3/MTNR1A/ADCY2/PDE4D/DRD1/GABBR1/GUCA1B/VEGFA/HTR1B/ME1/MRAP2/HTR1E/OPRM1/ADCYAP1R1/GCK/ADCY1/GRM3/AKAP9/CALCR/GRM8/BPGM/PRKAG2/PTK2B/CRH/ADCY8/GABBR2/ADRA2A/PDE2A/GUCY1A2/DRD2/DNM1L/RAPGEF3/PRKAG1/GPD1/IGF1/NOS1/ADGRD1/HTR2A/EDNRB/AKAP6/AKAP5/CALM1/ADCY9/ADCY7/CBFA2T3/MC1R/MAPK7/NF1/STAT3/RUNDC3A/NME…	82
	4	GO:0022407	regulation of cell-cell adhesion	33/847	260/13206	0.000130901	0.0141634	0.0132795	PTAFR/LCK/CD1D/CD247/CD55/EPCAM/DPP4/PDCD1/PRKCD/IL20RB/IRF4/AIF1/CARD11/IDO1/SIT1/SYK/MAPKAP1/CXCL12/NODAL/FERMT3/CCDC88B/PTPN6/HMGB1/TNFSF11/PYCARD/CDH1/SERPINF2/ALOX12/EBI3/NFKBID/FOXA2/CCM2L/RAC2	33
	2	GO:0090503	RNA phosphodiester bond hydrolysis, exonucleolytic	20/3517	35/13206	0.00013128	0.00247299	0.00222949	EXOSC10/ZC3H12A/PNPT1/EXOSC9/DCP2/CNOT8/CNOT6/ERI1/EXOSC3/EXOSC2/DCPS/PAN2/PAN3/EXOSC8/DIS3/PARN/ERI2/USB1/CNOT1/XRN2	20
	7	GO:0048592	eye morphogenesis	13/420	122/13206	0.000133658	0.00196181	0.00134909	EFEMP1/COL5A2/WNT5A/COL8A1/FOXF2/PRDM1/TWIST1/COL5A1/ROM1/BMP4/NKD1/TBX2/BMP7	13
	9	GO:0003206	cardiac chamber morphogenesis	8/190	105/13206	0.000134325	0.00692893	0.00580602	ACVR1/MYL3/FOXC1/ENG/WNT11/TBX3/GATA6/ADAMTS1	8
	7	GO:0022409	positive regulation of cell-cell adhesion	15/420	156/13206	0.000134683	0.00196955	0.00135441	TNFSF4/ITPKB/IGFBP2/WNT5A/HES1/HAS2/CD274/ANXA1/GATA3/RAG1/ETS1/CCL2/MALT1/TGFB1/BMP7	15
	2	GO:0051439	regulation of ubiquitin-protein ligase activity involved in mitotic cell cycle	34/3517	72/13206	0.000138636	0.00260216	0.00234594	CDC20/PSMD4/PSMB4/RPS27A/UBE2E1/PSMD6/MAD2L1/ANAPC10/CCNB1/CDC23/FBXO5/PSMB1/FBXO43/CDC26/CDK1/ANAPC16/BUB3/PSMD13/PSMA1/PSMC3/CDK2/ANAPC7/PSMD9/PSMB5/BUB1B/PLK1/PSMB6/UBB/PSMB3/PSMD3/CDC27/ANAPC11/UBA52/UBE2C	34
	1	GO:1901215	negative regulation of neuron death	79/4577	162/13206	0.00013871	0.00330031	0.00296034	TP73/ATP13A2/PINK1/JUN/NGF/UCN/HTRA2/EN1/NR4A2/DLX1/CHL1/PIK3CA/PPARGC1A/SNCA/FAM134B/GDNF/ISL1/RASA1/MEF2C/GABRB2/CPEB4/SNCB/SYNGAP1/TFAP2B/GRIK2/FYN/SOD2/PARK2/HIPK2/BRAF/CDK5/EN2/NEFL/PTK2B/UBE2V2/OXR1/ANGPT1/NRBP2/JAK2/NTRK2/NR4A3/STXBP1/GRIN1/NRP1/ADAM8/HRAS/BTBD10/BDNF/AMBRA1/ZPR1/LRRK2/FAIM2/MAP3K12/AGAP2/POU4F1/LIG4/CHMP4A/TGFB3/AKT1/PDPK1/CLN3/CORO1A/MT3/MAP2K4/STAT3/BCL2/TMEM259/PIN1/CA…	79
	7	GO:0043010	camera-type eye development	20/420	249/13206	0.00013882	0.00201083	0.0013828	TGFB2/EFEMP1/WNT5A/COL8A1/BMPR1B/PDGFRB/FOXF2/TWIST1/EGFR/RDH10/GATA3/VIM/ROM1/FZD4/BMP4/RHOJ/FOXC2/TBX2/TGFB1/BMP7	20
	7	GO:0031100	animal organ regeneration	9/420	62/13206	0.000139028	0.00201083	0.0013828	PPARG/HFE/CDKN1A/EGFR/ANGPT2/NNMT/PGF/CCL2/TGFB1	9
	7	GO:2000379	positive regulation of reactive oxygen species metabolic process	9/420	62/13206	0.000139028	0.00201083	0.0013828	NFE2L2/PDGFRB/EDN1/CDKN1A/EGFR/TLR4/NOX4/TGFB1/TSPO	9
	2	GO:0009314	response to radiation	130/3517	369/13206	0.000139334	0.00260589	0.0023493	MTOR/KDM1A/EYA3/RAD54L/USP1/IFI16/TROVE2/NUCKS1/DTL/PARP1/SPRTN/OPN3/MSH6/ERCC3/ZRANB3/XRCC5/NHEJ1/RHBDD1/RAD18/FANCD2/XPC/CDC25A/HYAL2/MBD4/TOPBP1/ECT2/RNF168/PDE6B/FAM175A/SFRP2/PRIMPOL/RAD1/ERCC8/PAPD4/XRCC4/EGR1/UIMC1/FKBPL/MAPK14/RNF8/GJA10/MAP3K4/FIGNL1/OPN1SW/XRCC2/PAXIP1/CCAR2/SCARA3/PBK/WRN/SFRP1/FNTA/PRKDC/EYA1/TP53INP1/EEF1D/HSF1/FANCG/SWI5/NET1/ITGB1/MGMT/RRM1/CAT/DDB2/TMEM109/DDB1/FE…	130
	7	GO:0045599	negative regulation of fat cell differentiation	7/420	37/13206	0.000141027	0.00203233	0.00139759	WNT5A/WWTR1/MSX2/GPER1/INSIG1/GATA3/TGFB1	7
	2	GO:0000027	ribosomal large subunit assembly	14/3517	21/13206	0.000141751	0.00264163	0.00238152	RPL11/RPF1/RPL5/DHX30/RPL24/RPL12/MRPL11/RPL6/RSL24D1/DDX28/RPL23A/RPL38/RPL3/RPL10	14
	7	GO:0051098	regulation of binding	21/420	269/13206	0.000141912	0.00203768	0.00140126	PAX7/TGFB2/WNT5A/PLXND1/HES1/MSX1/DAB2/ITGA2/PLK2/MSX2/HFE/TWIST1/CTHRC1/GATA3/DKK1/SLN/BMP4/ANXA2/ARHGAP28/TGFB1/ID1	21
	7	GO:0042474	middle ear morphogenesis	5/420	17/13206	0.000143251	0.00204947	0.00140937	PRRX1/MSX1/EDN1/INSIG1/TBX1	5
	3	GO:0006353	DNA-templated transcription, termination	21/1167	100/13206	0.000144001	0.0217479	0.020919	SRRM1/SRSF11/TTF2/CDK7/GTF2H2/DDX39B/SRSF3/POLR1C/MTERF1/TAF1D/GTF2H3/POLR1D/PAPOLA/NUDT21/DHX38/TAF1C/PTRF/THOC1/SNRPD3/UPF3B/THOC2	21
	2	GO:0009952	anterior/posterior pattern specification	66/3517	166/13206	0.000144802	0.00268889	0.00242413	SKI/WLS/CELSR2/WNT2B/VANGL2/BTG2/SIX3/OTX1/EPB41L5/GLI2/FZD5/ACVR2B/CTNNB1/FEZF2/LEF1/SFRP2/DLL1/LFNG/GLI3/FEZF1/SMO/XRCC2/NKX3-1/SFRP1/PRKDC/RGS20/PCSK5/ROR2/TGFBR1/CRB2/NOTCH1/NRARP/BMPR1A/FGF8/PAX6/LRP5/ATM/ZBTB16/KMT2A/CDON/TULP3/LRP6/GDF11/FRS2/ALX1/KDM2B/OTX2/PSEN1/FOXB1/SMAD3/NR2F2/AXIN1/PALB2/PCGF2/MIB1/SMAD2/SMAD4/FUZ/BMP2/POFUT1/AURKA/CRKL/EP300/CELSR1/MED12/GPC3	66
	3	GO:1904816	positive regulation of protein localization to chromosome, telomeric region	6/1167	11/13206	0.000147137	0.0217479	0.020919	CCT7/GNL3/CCT5/TCP1/CCT6A/DKC1	6
	8	GO:0031397	negative regulation of protein ubiquitination	9/206	125/13206	0.00014734	0.00985372	0.00913532	GLMN/ANAPC4/PINX1/ANAPC15/PSMD7/PSME3/PSMC5/PSMC4/GNL3L	9
	4	GO:0002688	regulation of leukocyte chemotaxis	13/847	63/13206	0.000148191	0.0156432	0.0146669	S100A14/CXCR2/CXCL6/PF4/CXCL5/CXCL3/AIF1/PLA2G7/RARRES2/CXCL12/HMGB1/TMEM102/RAC2	13
	2	GO:0034446	substrate adhesion-dependent cell spreading	35/3517	75/13206	0.000149457	0.00275572	0.00248437	VAMP3/RCC2/EFNA1/KIF14/LIMS1/MERTK/ITGA4/ITGAV/FZD7/MELTF/EFNA5/RREB1/BVES/LAMB1/PTK2/TEK/ABL1/NET1/DOCK1/ILK/PARVA/CORO1C/FERMT2/TYRO3/PEAK1/DNM2/CALR/ACTN4/AXL/MYADM/LAMA5/CRKL/TRIOBP/FBLN1/FLNA	35
	2	GO:1900034	regulation of cellular response to heat	35/3517	75/13206	0.000149457	0.00275572	0.00248437	MTOR/RPA2/NDC1/TPR/MAPKAPK2/NUP133/RANBP2/NUP210/NUP54/NUP153/NUP43/RPA3/POM121C/NUP205/CCAR2/BAG4/HSF1/NUP214/BAG3/NUP98/NUP160/ATM/AAAS/NUP107/NUP37/NUP58/MLST8/RPA1/NUP88/NUP85/AKT1S1/NUP62/RAE1/EP300/NUP50	35
	9	GO:0060021	palate development	7/190	80/13206	0.000149615	0.00756013	0.00633493	OSR1/MSC/BNC2/ALX4/WNT11/TBX3/WFIKKN2	7
	7	GO:0002694	regulation of leukocyte activation	22/420	290/13206	0.000149937	0.00212215	0.00145935	TNFSF4/ITPKB/IGFBP2/INPP5D/WNT5A/HES1/BST1/HFE/MICA/CDKN1A/PRDM1/GPER1/CD274/ANXA1/TLR4/GATA3/RAG1/IRS2/BMP4/CCL2/MALT1/TGFB1	22
	7	GO:0006631	fatty acid metabolic process	22/420	290/13206	0.000149937	0.00212215	0.00145935	ELOVL1/HADHB/IRS1/PPARG/MGST2/MSMO1/HPGD/PRKAA1/ECI2/EDN1/TWIST1/PDK4/INSIG1/LPL/DECR1/ANXA1/FADS2/TNFRSF1A/AVPR1A/IRS2/ACSF2/PLA2G3	22
	7	GO:0042692	muscle cell differentiation	22/420	290/13206	0.000149937	0.00212215	0.00145935	LMNA/CAPN2/OBSL1/HES1/MSX1/PDGFRB/NKX2-5/EDN1/GPER1/CAV2/DKK1/ANKRD1/NOX4/AVPR1A/BMP4/GREM1/TMOD3/TBX2/ACTG1/GDF15/TGFB1/TBX1	22
	8	GO:0051437	positive regulation of ubiquitin-protein ligase activity involved in regulation of mitotic cell cycle transition	7/206	74/13206	0.000150796	0.00985372	0.00913532	ANAPC4/CUL1/ANAPC15/PSMD7/PSME3/PSMC5/PSMC4	7
	7	GO:0051222	positive regulation of protein transport	25/420	352/13206	0.000153815	0.00216929	0.00149177	TNFSF4/TGFB2/HNMT/EDEM1/WNT5A/HES1/DAB2/GPER1/TWIST1/EGFR/LPL/ADAM9/C8orf4/CD274/TLR4/GATA3/KIF5B/ANKRD1/IRS2/ANG/BMP4/GREM1/CIB1/CCL2/TGFB1	25
	1	GO:0007616	long-term memory	18/4577	25/13206	0.000154504	0.00365959	0.00328261	PRKCZ/PJA2/CAMK4/GRIA1/RGS14/BTBD9/ADCY1/TAC1/RELN/CALB1/ADCY8/GRIN1/CPEB3/DRD2/RASGRF1/SLC17A7/SHANK1/MECP2	18
	1	GO:0006171	cAMP biosynthetic process	47/4577	87/13206	0.000158532	0.00372357	0.00334	HPCA/UCN/CALM2/RAMP1/GRM7/GRM2/DRD3/DRD5/ADCY2/DRD1/GABBR1/HTR1B/MRAP2/OPRM1/ADCYAP1R1/ADCY1/GRM3/AKAP9/CALCR/GRM8/CRH/ADCY8/GABBR2/ADRA2A/PDE2A/DRD2/ADGRD1/EDNRB/AKAP6/AKAP5/CALM1/ADCY9/ADCY7/MC1R/NF1/NME2/TIMP2/ADCYAP1/GNAL/MC4R/GALR1/PALM/APLP1/GSK3A/GIPR/GHRH/OPRL1	47
	1	GO:0043647	inositol phosphate metabolic process	34/4577	58/13206	0.000158615	0.00372357	0.00334	PLCH2/CALM2/INPP4A/INPP1/HRH1/PTH1R/IP6K2/IP6K1/SNCA/INPP4B/PPIP5K2/NUDT3/ADCYAP1R1/MTMR7/PTK2B/INPP5E/IPMK/PTEN/PLCE1/INPP5A/NUDT4/CALM1/PLCB2/ITPKA/PPIP5K1/INPP5K/ITPKC/PLCB1/PLCB4/NTSR1/SYNJ1/NUDT10/NUDT11/OCRL	34
	4	GO:0060711	labyrinthine layer development	10/847	40/13206	0.000161986	0.0166922	0.0156505	SENP2/HEY2/GRHL2/ADM/ST14/TMED2/SPINT1/OVOL2/CDX4/NSDHL	10
	7	GO:0045621	positive regulation of lymphocyte differentiation	8/420	50/13206	0.000162758	0.00228727	0.0015729	TNFSF4/ITPKB/INPP5D/PRDM1/ANXA1/GATA3/RAG1/TGFB1	8
	2	GO:0001841	neural tube formation	43/3517	98/13206	0.000163191	0.00298783	0.00269364	SKI/LUZP1/ARID1A/PHACTR4/STIL/VANGL2/RPS7/SEMA4C/TRIM71/NPHP3/CC2D2A/SHROOM3/SFRP2/PTK7/BMP5/FZD3/SFRP1/STK3/FZD6/PTCH1/KIF20B/SUFU/FOLR1/TULP3/LRP6/ALX1/APAF1/KDM2B/HIF1A/DVL2/FZD2/MKS1/MIB1/VASP/TEAD2/FUZ/IFT52/STK4/SDC4/SALL4/CELSR1/PLXNB2/MED12	43
	2	GO:0048524	positive regulation of viral process	43/3517	98/13206	0.000163191	0.00298783	0.00269364	PPIE/PPIH/PKN2/NUCKS1/POLR2D/POLR2H/NELFA/POLR2B/LEF1/CHD1/NELFE/SRPK1/PPIA/CHMP4C/PABPC1/STOM/C9orf69/NOTCH1/TRIM21/DDB1/POLR2G/CFL1/CCNT1/SP1/VPS37B/GTF2F2/SNW1/HACD3/TFAP4/POLR2C/POLR2A/TOP2A/SUPT4H1/P4HB/GTF2F1/SMARCA4/RAD23A/MVB12A/CHMP2A/STAU1/NELFCD/SMARCB1/EP300	43
	7	GO:0071356	cellular response to tumor necrosis factor	17/420	195/13206	0.000164569	0.00230455	0.00158479	PSMB2/TNFSF4/NFE2L2/EDN1/GPER1/TNFRSF10D/TNFRSF11B/HAS2/GATA3/ANKRD1/RELA/TNFRSF1A/TNFRSF19/CIB1/CCL2/PLVAP/EDA2R	17
	1	GO:0001963	synaptic transmission, dopaminergic	19/4577	27/13206	0.000164708	0.00381574	0.00342267	PINK1/CHRNB2/GPR52/PNKD/DRD3/DRD5/SNCA/GDNF/CRHBP/DRD1/FLOT1/PARK2/CDK5/CRH/TH/DRD2/CHRNA7/CNTNAP4/RASD2	19
	1	GO:0007628	adult walking behavior	19/4577	27/13206	0.000164708	0.00381574	0.00342267	DAB1/CNTN2/HTRA2/SCN1A/TRH/ZIC1/UCHL1/GLRB/GLRA1/DRD1/HIPK2/OXR1/CEND1/DRD2/KLHL1/EFNB3/MAPT/CACNA1A/SPTBN4	19
	1	GO:0090659	walking behavior	19/4577	27/13206	0.000164708	0.00381574	0.00342267	DAB1/CNTN2/HTRA2/SCN1A/TRH/ZIC1/UCHL1/GLRB/GLRA1/DRD1/HIPK2/OXR1/CEND1/DRD2/KLHL1/EFNB3/MAPT/CACNA1A/SPTBN4	19
	8	GO:0006353	DNA-templated transcription, termination	8/206	100/13206	0.000166744	0.0105327	0.00976479	SSU72/POLR1A/POLR1B/NCBP1/SRSF2/POLR2E/CD3EAP/SRSF6	8
	4	GO:0046686	response to cadmium ion	9/847	33/13206	0.000167413	0.0168503	0.0157987	GCLC/AKR1C3/MT1E/MT1F/MT1G/MT1H/MT1X/CYB5A/HMOX1	9
	7	GO:0003156	regulation of animal organ formation	6/420	27/13206	0.000167451	0.00232846	0.00160123	WNT5A/HES1/SPRY1/DKK1/BMP4/BMP7	6
	7	GO:0060317	cardiac epithelial to mesenchymal transition	6/420	27/13206	0.000167451	0.00232846	0.00160123	TGFB2/MSX1/MSX2/TWIST1/SNAI2/HAS2	6
	2	GO:0051053	negative regulation of DNA metabolic process	44/3517	101/13206	0.000168101	0.00306696	0.00276497	DFFA/PARP1/MSH6/ZRANB3/XRCC5/MLH1/POLQ/PDS5A/MSH3/GMNN/GJA1/POT1/TTF1/FBXO18/TET1/OBFC1/SMC3/NAT10/OTUB1/RNF169/RPS3/MRE11A/ATM/HNRNPA1/HMGA2/PARPBP/BRCA2/DACH1/HNRNPC/PIF1/TIPIN/BLM/SMG6/TP53/ZNF830/LIG3/CDC6/ZNF93/ERCC1/TRIM28/TFIP11/CHEK2/APOBEC3F/SMC1A	44
	1	GO:0045773	positive regulation of axon extension	24/4577	37/13206	0.000169723	0.00391476	0.00351149	DISC1/BMPR2/GSK3B/RUFY3/MAP1B/VEGFA/NRG1/ANAPC2/NRP1/ZFYVE27/SHTN1/RAB11A/ISLR2/SEMA7A/NTRK3/PAFAH1B1/NDEL1/NTN1/MAPT/MEGF8/CDH4/DSCAM/TRPC5/L1CAM	24
	7	GO:0003018	vascular process in circulatory system	13/420	125/13206	0.000170973	0.00236911	0.00162918	NPPB/ECE1/OXTR/ITGA1/EDN1/GPER1/EGFR/PLOD3/PDE3A/KCNJ8/AVPR1A/FOXC2/TGFB1	13
	1	GO:0045744	negative regulation of G-protein coupled receptor protein signaling pathway	20/4577	29/13206	0.00017124	0.00393256	0.00352746	RGS4/RGS2/DRD3/GRK4/SNCA/HTR1B/DNM1/ADRA2A/GRK2/ARRB1/DRD2/BICD1/NOS1/MGRN1/RPGRIP1L/PALM/GIPR/YWHAB/UBQLN2/GPRASP1	20
	7	GO:0002576	platelet degranulation	10/420	78/13206	0.000173265	0.00239251	0.00164527	TGFB2/LEFTY2/FN1/MMRN1/SPARC/SERPINE1/A2M/CD63/ALDOA/TGFB1	10
	1	GO:2000785	regulation of autophagosome assembly	23/4577	35/13206	0.000173313	0.00396293	0.00355471	PINK1/SH3GLB1/KIAA1324/RAB3GAP2/RAB3GAP1/RAB5A/NPRL2/RAB7A/TBC1D14/RAB33B/LRSAM1/TBC1D12/AMBRA1/FEZ1/LRRK2/IFT88/CHMP4A/IFT20/PIP4K2B/CHMP4B/MTMR3/UBQLN2/RAB33A	23
	1	GO:0030815	negative regulation of cAMP metabolic process	22/4577	33/13206	0.000175065	0.00398574	0.00357517	EGLN1/GRM7/GRM2/DRD3/GABBR1/HTR1B/HTR1E/OPRM1/GRM3/AKAP9/GRM8/GABBR2/ADRA2A/PDE2A/DRD2/EDNRB/AKAP6/MAPK7/GALR1/PALM/APLP1/OPRL1	22
	9	GO:0035924	cellular response to vascular endothelial growth factor stimulus	5/190	37/13206	0.000175407	0.00868616	0.00727847	PDGFRA/ADAMTS3/FOXC1/ADGRA2/DCN	5
	2	GO:1901989	positive regulation of cell cycle phase transition	29/3517	59/13206	0.000176575	0.0031992	0.00288419	RCC2/CDC7/NPM1/MEPCE/MTBP/NSMCE2/ZNF16/STOX1/CDCA5/CCND1/CCND2/PHB2/ESPL1/CDK4/RB1/CUL4A/DLGAP5/RAD51B/SIN3A/PAGR1/CDC6/DBF4B/STXBP4/RAD51C/ANAPC11/BRD4/FAM83D/UBE2C/CDC45	29
	2	GO:2001251	negative regulation of chromosome organization	29/3517	59/13206	0.000176575	0.0031992	0.00288419	TPR/CENPF/H3F3A/PARP1/GEN1/BUB1/XRCC5/MAD2L1/CCNB1/TTK/MAD1L1/BUB3/NAT10/ATM/ZW10/ESPL1/HNRNPA1/USP44/PCID2/HNRNPC/XRCC3/BUB1B/PIF1/PLK1/CSNK2A2/SMG6/NDC80/PSMG2/ERCC1	29
	2	GO:0002181	cytoplasmic translation	26/3517	51/13206	0.000178005	0.00321394	0.00289748	RPL22/EIF2D/RPL15/RPL29/RPL9/EIF4H/RPL7/RPL8/EIF3A/RPLP2/EIF3F/YBX3/EIF4B/PCBP2/ZNF385A/RPL6/RPLP0/METTL3/RPLP1/RPL26/UNK/PTBP1/EEF2/RPL36/EIF3D/RPL36A	26
	3	GO:0043488	regulation of mRNA stability	25/1167	131/13206	0.000178214	0.0253666	0.0243998	YTHDF2/SERBP1/RC3H1/ANGEL2/ZFP36L2/XPO1/PSMD1/DAZL/EXOSC7/PSMD2/HNRNPD/TNPO1/PSMA2/PSMC2/EXOSC4/EXOSC1/APEX1/PSMA6/PSMA3/PSMA4/TNFSF13/MEIOC/SAMD4B/EXOSC5/PSMA7	25
	7	GO:0051153	regulation of striated muscle cell differentiation	9/420	64/13206	0.000178452	0.00245558	0.00168864	MSX1/NKX2-5/EDN1/DKK1/BMP4/GREM1/GDF15/TGFB1/TBX1	9
	9	GO:0003205	cardiac chamber development	9/190	139/13206	0.000179454	0.00871232	0.00730039	ACVR1/MYL3/FOXC1/ENG/WNT11/TBX3/STRA6/GATA6/ADAMTS1	9
	1	GO:2001257	regulation of cation channel activity	42/4577	76/13206	0.000179541	0.00405668	0.0036388	RNF207/NPPA/PDE4B/ACTN2/EHD3/CALM2/CACNB4/KCNAB1/FGF12/STIM2/ANK2/CAMK2D/PDE4D/CACNA2D1/SRI/CAV1/KCNS2/CACNB2/ANK3/KCNIP2/STIM1/KCNJ11/DRD2/CACNB3/NOS1/FGF14/JPH4/AKAP6/CALM1/GNB5/MYO5A/JPH3/VAMP2/PIRT/CACNB1/HAP1/CBARP/PRKACA/NTSR1/OPRL1/DMD/CLIC2	42
	1	GO:0010959	regulation of metal ion transport	117/4577	257/13206	0.000179717	0.00405668	0.0036388	KCNAB2/RNF207/NPPA/NKAIN1/PDE4B/AMIGO1/ATP1B1/ADORA1/ARF1/AGT/ACTN2/RYR2/UCN/EHD3/SLC8A1/PRKCE/CALM2/KCNIP3/DPP10/CACNB4/STK39/CAB39/ATP2B2/GPD1L/CACNA1D/CACNA2D3/DRD3/TRPC1/KCNAB1/FGF12/KCNIP4/STIM2/SNCA/ANK2/CAMK2D/TRPC3/PDE4D/CAMK2A/KCNIP1/DRD1/NKAIN2/TSPAN13/ADCYAP1R1/GCK/CAMK2B/CACNA2D1/SRI/AKAP9/CAV1/KCNH2/DPP6/PTK2B/SARAF/CRH/KCNS2/WNK2/PTPN3/SLC31A2/CACNA1B/CACNB2/ANK3/CAMK2G/KCNIP2/ADRA2…	117
	1	GO:0046879	hormone secretion	109/4577	237/13206	0.000181128	0.00407115	0.00365177	UTS2/BMP8A/RAP1A/MPC2/CACNA1E/ADORA1/KISS1/AGT/UCN/PRKCE/NRXN1/RAB1A/RAB11FIP5/INHBB/RAPGEF4/PTPRN/INHA/PER2/CAPN10/MYRIP/CACNA2D2/CACNA1D/TMF1/GPR27/STXBP5L/SNX4/TRH/CPLX1/CCKAR/EPHA5/PPP3CA/SLC25A4/C1QTNF3/OXCT1/ISL1/CARTPT/CRHBP/PDE8B/GDF9/BMP6/SOX4/GPLD1/TFAP2B/CYB5R4/CNR1/MARCKS/PARK2/GCK/STX1A/PCLO/SRI/TAC1/TFR2/VGF/PTPRN2/CRH/RIMS2/SYBU/NOV/JAK2/PPP3CB/CAMK2G/RBP4/ADRA2A/RAB11FIP2/SIRT3/BR…	109
	7	GO:0051249	regulation of lymphocyte activation	20/420	254/13206	0.000181437	0.00248529	0.00170907	TNFSF4/ITPKB/IGFBP2/INPP5D/HES1/BST1/HFE/MICA/CDKN1A/PRDM1/CD274/ANXA1/TLR4/GATA3/RAG1/IRS2/BMP4/CCL2/MALT1/TGFB1	20
	7	GO:2001053	regulation of mesenchymal cell apoptotic process	4/420	10/13206	0.000181866	0.00248529	0.00170907	MSX1/MSX2/BMP7/TBX1	4
	3	GO:0007004	telomere maintenance via telomerase	14/1167	54/13206	0.000182692	0.0253666	0.0243998	SMG5/CCT3/CCT7/ATR/TERT/CCT5/RAD50/TCP1/CCT6A/PRKCQ/TNKS2/NOP10/PNKP/DKC1	14
	7	GO:0014065	phosphatidylinositol 3-kinase signaling	13/420	126/13206	0.000185253	0.00251424	0.00172899	TGFB2/IRS1/PDGFC/PDGFRB/EDN1/IER3/GPER1/TWIST1/EGFR/PIP5K1B/GATA3/IRS2/NEDD4	13
	7	GO:0051099	positive regulation of binding	13/420	126/13206	0.000185253	0.00251424	0.00172899	TGFB2/WNT5A/PLXND1/HES1/ITGA2/PLK2/HFE/TWIST1/CTHRC1/GATA3/BMP4/ANXA2/TGFB1	13
	2	GO:0009411	response to UV	49/3517	116/13206	0.00018539	0.00333574	0.00300728	KDM1A/USP1/TROVE2/DTL/SPRTN/MSH6/ERCC3/ZRANB3/RHBDD1/RAD18/XPC/CDC25A/HYAL2/PRIMPOL/ERCC8/MAP3K4/CCAR2/SCARA3/PBK/WRN/TP53INP1/CAT/DDB2/DDB1/FEN1/CCND1/CHEK1/RHNO1/TRIAP1/BRCA2/NFATC4/KIAA0101/TIPIN/PML/N4BP1/TP53/AURKB/STK11/MAP2K7/TMEM161A/ERCC2/ERCC1/BAX/RUVBL2/POLD1/PCNA/ACTR5/HMGN1/EP300	49
	1	GO:0042384	cilium assembly	92/4577	195/13206	0.000188075	0.00420937	0.00377576	RSG1/CCDC28B/FNBP1L/SPAG17/DISC1/DRC1/IFT172/EHD3/DYNC2LI1/TMEM17/BBS5/TTC30A/DNAH7/TRAF3IP1/CCDC13/MAP4/CELSR3/ZMYND10/DNAH1/ARL6/CFAP100/CCDC39/IQCG/TAPT1/BBS7/NEK1/DNAH5/SPEF2/C5orf42/CEP120/KIF3A/UBE2B/NME5/ABLIM3/DCDC2/RSPH9/CFAP206/RSPH4A/AHI1/SNX10/SEPT7/CEP41/VDAC3/SPAG1/LRRC6/DNAI1/CCDC183/NEURL1/BBIP1/ABLIM1/CFAP46/EHD1/BBS1/CEP126/CEP164/C11orf63/TBC1D30/CEP290/CFAP54/IFT88/DZIP1/FAM17…	92
	7	GO:0007160	cell-matrix adhesion	15/420	161/13206	0.000191345	0.00256925	0.00176681	ROCK2/COL3A1/FN1/ITGA1/ITGA2/CDK6/SERPINE1/DLC1/ADAM9/FREM1/CD63/GREM1/ITGA11/CIB1/ARHGAP6	15
	4	GO:0002685	regulation of leukocyte migration	17/847	100/13206	0.000192561	0.0187272	0.0175585	PTAFR/S100A14/CXCR2/CXCL6/PF4/CXCL5/CXCL3/AIF1/PLA2G7/WASL/RARRES2/CXCL12/HMGB1/PYCARD/TMEM102/HMOX1/RAC2	17
	7	GO:0010714	positive regulation of collagen metabolic process	5/420	18/13206	0.000193196	0.00256925	0.00176681	ITGA2/PDGFRB/BMP4/CCL2/TGFB1	5
	7	GO:0032967	positive regulation of collagen biosynthetic process	5/420	18/13206	0.000193196	0.00256925	0.00176681	ITGA2/PDGFRB/BMP4/CCL2/TGFB1	5
	7	GO:0044253	positive regulation of multicellular organismal metabolic process	5/420	18/13206	0.000193196	0.00256925	0.00176681	ITGA2/PDGFRB/BMP4/CCL2/TGFB1	5
	7	GO:0090049	regulation of cell migration involved in sprouting angiogenesis	5/420	18/13206	0.000193196	0.00256925	0.00176681	HDAC7/STARD13/CIB1/FOXC2/SRPX2	5
	7	GO:0097435	fibril organization	5/420	18/13206	0.000193196	0.00256925	0.00176681	COL3A1/COL5A1/MFAP5/LTBP2/CST3	5
	2	GO:1904667	negative regulation of ubiquitin protein ligase activity	34/3517	73/13206	0.000193715	0.00347356	0.00313154	CDC20/PSMD4/PSMB4/RPS27A/UBE2E1/PSMD6/MAD2L1/ANAPC10/CCNB1/CDC23/FBXO5/PSMB1/FBXO43/CDC26/CDK1/ANAPC16/BUB3/PSMD13/PSMA1/PSMC3/CDK2/USP44/ANAPC7/PSMD9/PSMB5/BUB1B/PSMB6/UBB/PSMB3/PSMD3/CDC27/ANAPC11/UBA52/UBE2C	34
	1	GO:0021549	cerebellum development	45/4577	83/13206	0.000194436	0.00433338	0.00388699	SDF4/RERE/B4GALT2/DAB1/PTBP2/NCOA1/EN1/CDK5R2/ATP2B2/WNT7A/NR2C2/PPARGC1A/C5orf42/UQCRQ/FOXP2/MTPN/CDK5/AGTPBP1/LDB1/NANOS1/KNDC1/CEND1/KCNC1/SPTBN2/CNTN1/FAIM2/KLHL1/MYO16/SSTR1/RORA/HERC1/MAP2K1/ABAT/CBLN1/RPGRIP1L/CDK5R1/LHX1/HAP1/SSTR2/SKOR2/CACNA1A/ATRN/SEZ6L/ATP7A/MECP2	45
	4	GO:0010950	positive regulation of endopeptidase activity	19/847	119/13206	0.000194715	0.0187272	0.0175585	LCK/FOXL2/RIPK1/PDCD2/TNFRSF10A/ACER2/SIRT1/NODAL/HMGB1/PSME2/CIDEB/CTSH/PYCARD/ALOX12/PMAIP1/SERPINB3/NLRP12/SEMG1/BCAP31	19
	9	GO:0048332	mesoderm morphogenesis	6/190	59/13206	0.000196014	0.0092357	0.00773895	ACVR1/FOXC1/KLF4/ITGA8/WNT11/TBX3	6
	2	GO:0006369	termination of RNA polymerase II transcription	30/3517	62/13206	0.000196223	0.00350647	0.00316121	MED18/SRSF4/MAGOH/RBM8A/ZC3H11A/SNRPE/CPSF3/SRSF7/SNRPG/THOC7/SLBP/THOC3/CDC40/CPSF1/CLP1/CPSF7/SNRPF/SRSF9/CPSF2/RNPS1/THOC6/MAZ/EIF4A3/ALYREF/DDX39A/U2AF2/SNRPB/CSTF1/THOC5/POLDIP3	30
	7	GO:0006869	lipid transport	19/420	236/13206	0.00019685	0.00260908	0.0017942	ABCA4/PPARG/ATP10D/STARD4/EDN1/ABCB4/ABCB1/REPIN1/ANXA1/FZD4/SPX/GLTP/IRS2/LRP10/LIPG/ATP8B3/PRELID3B/PLA2G3/TSPO	19
	9	GO:1904018	positive regulation of vasculature development	8/190	111/13206	0.000197695	0.0092357	0.00773895	ECM1/PTGS2/CYP1B1/ERAP1/ENG/TNFSF12/TMEM100/GATA6	8
	3	GO:0002699	positive regulation of immune effector process	20/1167	95/13206	0.000198349	0.0267305	0.0257117	BCL10/FCER1G/HSPD1/DDX60/F2RL1/CD74/MYB/ZP3/LYN/RIPK2/TRAF2/TRIM6/IL18/STAT6/UNG/TNFSF13/PHB/STXBP2/CD40/XBP1	20
	8	GO:1903321	negative regulation of protein modification by small protein conjugation or removal	9/206	130/13206	0.000198425	0.0121295	0.0112452	GLMN/ANAPC4/PINX1/ANAPC15/PSMD7/PSME3/PSMC5/PSMC4/GNL3L	9
	7	GO:0070228	regulation of lymphocyte apoptotic process	7/420	39/13206	0.000199451	0.00263475	0.00181186	TGFB2/WNT5A/DOCK8/CD274/RAG1/IRS2/BMP4	7
	7	GO:0007492	endoderm development	9/420	65/13206	0.00020141	0.00265179	0.00182357	LAMC1/COL5A2/FN1/COL8A1/COL12A1/COL5A1/DKK1/MMP2/TGFB1	9
	2	GO:0043010	camera-type eye development	92/3517	249/13206	0.000202979	0.00361483	0.0032589	SKI/HES5/EPHA2/CLIC4/ARID1A/PHACTR4/HDAC1/BCAR3/WNT2B/PYGO2/NES/KDM5B/RD3/PROX1/SIX3/VAX2/MERTK/GPD2/FZD5/TGFBR2/ACVR2B/CTNNB1/IMPDH2/LAMB2/RPL24/NECTIN3/ACTL6A/DLG1/PDE6B/CC2D2A/PROM1/TENM3/PAPD4/MAN2A1/FBN2/NR2E1/HDAC2/GJA1/DLL1/GLI3/TSPAN12/CASP2/CHD7/TOPORS/NINJ1/TGFBR1/CRB2/RXRA/PITX3/RRM1/PAX6/RCN1/LRP5/TSKU/CDON/WNT5B/TULP3/LRP6/PFDN5/NEUROD4/GDF11/CDK4/MDM1/FRS2/KDM2B/COL4A1/SOX1/HIF1A/PS…	92
	1	GO:0006814	sodium ion transport	80/4577	166/13206	0.000205867	0.00456886	0.00409822	SCNN1D/NKAIN1/HCN3/ATP1B1/SLC9C2/ARF1/SLC8A1/PRKCE/SLC4A5/SLC9A2/SLC5A7/SLC4A10/SCN3A/SCN2A/SCN1A/SCN9A/SCN7A/STK39/ASIC4/GPD1L/DRD3/SLC9A9/FGF12/SLC10A4/SLC4A4/SLC9B2/CAMK2D/HCN1/SLC12A2/SLC22A4/SLC22A5/CATSPER3/NKAIN2/ASIC3/SLC10A5/WNK2/PTPN3/COMMD3/ANK3/SLC17A6/COMMD9/DRD2/SCN2B/SCN3B/NDUFA9/CNTN1/ASIC1/SLC4A8/SCN8A/SLC6A15/SLC17A8/NOS1/NALCN/SLC38A6/SLC8A3/SLC24A4/AKT1/SLC5A2/ATP1B2/ASIC2/SLC…	80
	7	GO:0035909	aorta morphogenesis	6/420	28/13206	0.000207456	0.00272234	0.00187209	TGFB2/COL3A1/HES1/PDGFRB/TBX2/TBX1	6
	8	GO:1904668	positive regulation of ubiquitin protein ligase activity	7/206	78/13206	0.000210052	0.012439	0.0115321	ANAPC4/CUL1/ANAPC15/PSMD7/PSME3/PSMC5/PSMC4	7
	9	GO:0007548	sex differentiation	11/190	208/13206	0.00021129	0.00968802	0.00811797	OSR1/PDGFRA/FOXC1/TBX3/GJB2/MMP14/STRA6/NUPR1/GATA6/ICAM1/ADAMTS1	11
	2	GO:0002251	organ or tissue specific immune response	3517-11-01	15/13206	0.000212093	0.00375702	0.00338709	HIST2H2BE/OTUD7B/HIST1H2BC/HIST1H2BE/HIST1H2BF/HIST1H2BG/HIST1H2BI/HIST1H2BJ/HIST1H2BK/NOS2/RPL39	11
	2	GO:0019042	viral latency	3517-09-01	11/13206	0.000213124	0.00375702	0.00338709	NUCKS1/XRCC5/XRCC4/HMGA1/PPIA/IRF7/BANF1/XRCC6/HCFC1	9
	2	GO:0042790	transcription of nuclear large rRNA transcript from RNA polymerase I promoter	3517-09-01	11/13206	0.000213124	0.00375702	0.00338709	MTOR/TAF1B/H2AFY/POLR1E/H2AFY2/NOL11/SMARCA4/PIH1D1/SMARCB1	9
	1	GO:0006906	vesicle fusion	65/4577	130/13206	0.000214226	0.00472496	0.00423823	RSG1/STX12/EVI5/SYT11/VAMP4/SNAP47/TGFBRAP1/RBSN/SEC22C/SEC22A/RAB7A/VPS8/TMEM175/TBC1D14/TBCK/TBC1D9/NKD2/STX7/STX11/SYTL3/VPS41/STX1A/STXBP1/TBC1D13/TBC1D12/VTI1A/SYT9/SYT13/SYT7/SYT12/UVRAG/VPS11/VAMP1/C2CD5/TBC1D30/SYT1/EEA1/RPH3A/ADPRHL1/STXBP6/TRIM9/SYT16/SYT17/DOC2A/CORO1A/TBC1D10B/STX1B/VPS4A/DOC2B/SGSM2/VAMP2/RUNDC1/TBC1D16/SYT4/EVI5L/RAB3A/SYT3/SYT5/VPS16/SNAP25/SNAP29/SGSM1/TBC1D10A/SY…	65
	1	GO:0019933	cAMP-mediated signaling	30/4577	50/13206	0.000215584	0.00472496	0.00423823	RGS2/RAPGEF4/PEX5L/DGKQ/EPHA5/RAPGEF2/ADCY2/NPR3/PDE4D/UBE2B/PDE10A/ADCYAP1R1/ADCY1/GNAI1/PCLO/HTR5A/RIMS2/ADCY8/PDE2A/RAPGEF3/AKAP6/CRTC3/ADCY9/MGRN1/ADCY7/MAPK7/ADCYAP1/PDE4A/GHRH/RASD2	30
	1	GO:0072583	clathrin-dependent endocytosis	30/4577	50/13206	0.000215584	0.00472496	0.00423823	DNAJC6/FNBP1L/SYT11/AAK1/NLGN1/AP2M1/TNK2/SNCA/CLTB/CANX/BTBD9/SMAP1/SNAP91/CDK5/SH3GL2/DNM1/INPP5F/AP2A2/SYT12/PICALM/SYT1/SCYL2/HIP1R/AP2B1/PIP5K1C/FCHO1/SYT5/SYNJ1/UBQLN2/OPHN1	30
	9	GO:0030155	regulation of cell adhesion	18/190	484/13206	0.000217125	0.0097746	0.00819051	COL16A1/GBP1/CYP1B1/EGFLAM/TGFBI/LAMA2/DACT2/SMOC2/ECM2/KLF4/IGF2/LRRC32/POSTN/MMP14/LGALS3/COL1A1/ICAM1/LGALS1	18
	1	GO:0048284	organelle fusion	84/4577	176/13206	0.000218028	0.00475877	0.00426856	MFN2/RSG1/MUL1/STX12/MIGA1/EVI5/SYT11/VAMP4/SNAP47/TGFBRAP1/MFF/PID1/RBSN/SEC22C/SEC22A/RAB7A/MFN1/VPS8/RUBCN/TMEM175/TBC1D14/TBCK/TBC1D9/NKD2/BNIP1/SNX14/STX7/STX11/SYTL3/PARK2/VPS41/STX1A/TECPR1/FIS1/GDAP1/STXBP1/TBC1D13/TBC1D12/VTI1A/BNIP3/SYT9/SYT13/SYT7/SYT12/UVRAG/VPS11/VAMP1/C2CD5/TBC1D30/SYT1/EEA1/RPH3A/ADPRHL1/STXBP6/TRIM9/SYT16/CLEC16A/SYT17/CLN3/DOC2A/CORO1A/TBC1D10B/STX1B/VPS4A/DOC2B/…	84
	2	GO:0051444	negative regulation of ubiquitin-protein transferase activity	36/3517	79/13206	0.000219056	0.0038486	0.00346965	CDC20/PSMD4/PSMB4/RPS27A/UBE2E1/PSMD6/MAD2L1/ANAPC10/CCNB1/CDC23/FBXO5/PSMB1/FBXO43/CDC26/ABL1/CDK1/ANAPC16/BUB3/PSMD13/PSMA1/PSMC3/CDK2/USP44/ANAPC7/PSMD9/PSMB5/PSEN1/BUB1B/PSMB6/UBB/PSMB3/PSMD3/CDC27/ANAPC11/UBA52/UBE2C	36
	9	GO:0072001	renal system development	12/190	245/13206	0.000223443	0.00983265	0.00823916	OSR1/PDGFRA/FOXD1/FOXC1/TBX18/DACT2/ITGA8/WNT11/DCN/SIX1/STRA6/ADAMTS1	12
	3	GO:0022618	ribonucleoprotein complex assembly	33/1167	196/13206	0.000226286	0.028706	0.0276119	MRPL20/NSUN4/ZNHIT6/WDR77/RPS27/RC3H1/DDX1/GEMIN6/SF3B1/RUVBL1/ATR/EIF2A/BRIX1/DDX39B/MDN1/EIF3B/CNOT7/EIF3H/AGO2/PSIP1/CDC123/BMS1/EIF3M/CELF1/SART1/TARBP2/RPS27L/EIF3CL/NIP7/C1QBP/EIF6/AAR2/SNRPD3	33
	9	GO:0072376	protein activation cascade	5/190	39/13206	0.000226357	0.00983265	0.00823916	CFH/CFI/C7/C1S/C1R	5
	7	GO:0014032	neural crest cell development	9/420	66/13206	0.000226771	0.00295623	0.00203293	GBX2/HES1/EDN1/TWIST1/SEMA3D/SNAI2/RDH10/FOXC2/TBX1	9
	7	GO:0042475	odontogenesis of dentin-containing tooth	9/420	66/13206	0.000226771	0.00295623	0.00203293	MSX1/AMBN/MSX2/RUNX2/TNFRSF11B/HTRA1/BMP4/BMP7/TBX1	9
	3	GO:0002460	adaptive immune response based on somatic recombination of immune receptors built from immunoglobulin superfamily domains	25/1167	133/13206	0.000228078	0.028706	0.0276119	BCL10/FCER1G/RC3H1/MSH2/HSPD1/CD74/MICB/ZP3/RIPK2/TRAF2/PRKCQ/FAS/IL18BP/CTSC/IL18/CD27/CD4/STAT6/UNG/SPN/C1QBP/TNFSF13/THOC1/RELB/CD40	25
	2	GO:1904666	regulation of ubiquitin protein ligase activity	37/3517	82/13206	0.000230523	0.00403647	0.00363902	CDC20/PSMD4/PSMB4/RPS27A/UBE2E1/PSMD6/MAD2L1/ANAPC10/CCNB1/CDC23/FBXO5/PSMB1/FBXO43/CDC14B/CDC26/CDK1/ANAPC16/BUB3/PSMD13/PSMA1/PSMC3/CDK2/USP44/ANAPC7/PSMD9/PSMB5/BUB1B/PLK1/PSMB6/UBB/PSMB3/PSMD3/CDC27/ANAPC11/UBA52/UBE2S/UBE2C	37
	1	GO:0007214	gamma-aminobutyric acid signaling pathway	14/4577	18/13206	0.000230589	0.00499168	0.00447748	PLCL1/GABRG1/GABRA2/GABRA4/SLC12A2/GABRB2/GABRA1/GABRG2/GABBR1/GABRR1/GABBR2/GABRG3/CACNA1A/GABRA3	14
	1	GO:0060074	synapse maturation	14/4577	18/13206	0.000230589	0.00499168	0.00447748	NFIA/DISC1/NRXN1/CAMK2B/RELN/DAB2IP/ANAPC2/PTEN/NEURL1/NRXN3/PALM/ADGRL1/SHANK1/SEZ6L	14
	2	GO:0051170	nuclear import	93/3517	253/13206	0.000231401	0.00403829	0.00364066	MTOR/ZC3H12A/DDX20/TXNIP/TPR/IPO9/SNRPE/PARP1/NUP133/SIX3/SNRPG/RANBP2/FZD7/CTNNB1/NCKIPSD/HYAL2/CBLB/ECT2/NUP54/PKD2/EGF/SFRP2/IPO11/SMN1/F2R/TMCO6/GEMIN5/NUP153/MAPK14/MDFI/RAB23/GLI3/POM121C/TRIP6/TNPO3/SMO/NUP205/RGS20/TGS1/TONSL/TGFBR1/SEC61B/NUP214/CDK1/BMPR1A/SUFU/NUP98/IPO7/POLA2/TBC1D10C/CEP57/PHB2/IPO8/HNRNPA1/IL23A/NUP107/SNRPF/NUP58/IPO5/GEMIN2/CHP1/PDIA3/SMAD3/PML/AXIN1/NUTF2/MBTPS1/…	93
	3	GO:0006767	water-soluble vitamin metabolic process	17/1167	75/13206	0.000231803	0.028706	0.0276119	MMACHC/SLC19A2/MTHFD2/MMADHC/AOX1/BTD/MCCC2/ENPP1/MTHFD1L/NAPRT/GSTO1/SHMT2/THTPA/MTHFD1/ACACA/FASN/TCN2	17
	2	GO:1902850	microtubule cytoskeleton organization involved in mitosis	25/3517	49/13206	0.00023227	0.00403995	0.00364215	CDC14A/TPR/NEK2/SPICE1/TACC3/KIFC1/CHMP4C/KIF11/RACGAP1/MZT1/PIBF1/TUBGCP3/TUBGCP4/KIF23/PLK1/AURKB/KPNB1/BIRC5/CHMP1B/CHMP2A/TPX2/MYBL2/CHEK2/KIF4A/FLNA	25
	2	GO:0001838	embryonic epithelial tube formation	48/3517	114/13206	0.000235208	0.00407747	0.00367598	SKI/HES5/LUZP1/ARID1A/PHACTR4/STIL/VANGL2/RPS7/SEMA4C/TRIM71/CTNNB1/NPHP3/CC2D2A/SHROOM3/SFRP2/PTK7/BMP5/FZD3/SFRP1/STK3/FZD6/PTCH1/KIF20B/SUFU/FOLR1/TULP3/LRP6/ALX1/APAF1/KDM2B/SIX4/HIF1A/IRX3/DVL2/FZD2/MKS1/SOX9/MIB1/VASP/TEAD2/FUZ/IFT52/STK4/SDC4/SALL4/CELSR1/PLXNB2/MED12	48
	7	GO:0006801	superoxide metabolic process	7/420	40/13206	0.000235228	0.00300713	0.00206793	NFE2L2/EDN1/EGFR/NOX4/TGFB1/PREX1/BMP7	7
	7	GO:0030239	myofibril assembly	7/420	40/13206	0.000235228	0.00300713	0.00206793	OBSL1/PDGFRB/NKX2-5/EDN1/ANKRD1/TMOD3/ACTG1	7
	7	GO:0030514	negative regulation of BMP signaling pathway	7/420	40/13206	0.000235228	0.00300713	0.00206793	WNT5A/CER1/DKK1/HTRA1/GREM1/SMAD6/SOST	7
	7	GO:0035987	endodermal cell differentiation	7/420	40/13206	0.000235228	0.00300713	0.00206793	COL5A2/FN1/COL8A1/COL12A1/COL5A1/DKK1/MMP2	7
	7	GO:0060976	coronary vasculature development	7/420	40/13206	0.000235228	0.00300713	0.00206793	PLXND1/PDGFRB/PRDM1/GPER1/BMP4/SMAD6/TBX1	7
	7	GO:0071695	anatomical structure maturation	7/420	40/13206	0.000235228	0.00300713	0.00206793	TGFB2/FAT4/MSX2/GATA3/GREM1/MMP2/CDH5	7
	2	GO:0040001	establishment of mitotic spindle localization	15/3517	24/13206	0.000237786	0.0041085	0.00370395	GPSM2/ARHGEF2/CENPA/WDR43/SPDL1/EYA1/CDK5RAP2/PAX6/NUMA1/ZW10/ESPL1/NUSAP1/NDE1/KPNB1/NDC80	15
	1	GO:1903532	positive regulation of secretion by cell	112/4577	246/13206	0.00024339	0.00524728	0.00470675	PRKCZ/ATP13A2/PINK1/CHRNB2/AIM2/MPC2/KISS1/ARF1/AGT/UCN/PRKCE/SPTBN1/INHBB/CLASP1/RAB3GAP1/CDK5R2/INHA/CAPN10/RAB5A/CLASP2/MYRIP/GPR27/STXBP5L/SNX4/GATA2/RAB7A/TRH/NLGN1/IL1RAP/EXOC1/SNCA/VEGFC/C1QTNF3/GDNF/PTGER4/OXCT1/ISL1/CARTPT/BMP6/DTNBP1/SOX4/GPLD1/STXBP5/GCK/STX1A/SRI/TAC1/TFR2/ACHE/CDK5/DPYSL2/CRH/JAK2/STXBP1/NCS1/STAM/PPP3CB/RBP4/ADAM8/SIRT3/APBB1/SYT9/SYT7/BAD/GRK2/ARRB1/GAB2/PANX1/DRD2…	112
	4	GO:0002831	regulation of response to biotic stimulus	17/847	102/13206	0.000246282	0.0231719	0.0217258	IFNLR1/LCK/CD247/CD55/PPM1B/HERC5/DOCK2/MB21D1/TRAF3IP2/TRIB1/DDX58/SIGIRR/HMGB1/PYCARD/AP1M2/KLK5/KLK7	17
	9	GO:0030203	glycosaminoglycan metabolic process	9/190	145/13206	0.000246576	0.0105262	0.00882034	GALNT5/EGFLAM/FOXC1/OGN/OMD/ITIH5/ITIH2/DCN/CEMIP	9
	7	GO:0050708	regulation of protein secretion	21/420	280/13206	0.000246702	0.00313039	0.0021527	TNFSF4/TGFB2/FN1/IRS1/ITPR1/WNT5A/GPER1/TWIST1/EGFR/LPL/ADAM9/CD274/ANXA1/TLR4/GATA3/DNAJC1/KIF5B/ANKRD1/IRS2/ANG/TGFB1	21
	7	GO:0055024	regulation of cardiac muscle tissue development	8/420	53/13206	0.00024724	0.00313039	0.0021527	NKX2-5/EDN1/DKK1/BMP4/GREM1/TBX2/TGFB1/JPH2	8
	7	GO:0060191	regulation of lipase activity	8/420	53/13206	0.00024724	0.00313039	0.0021527	RHOC/SELE/PDGFRB/EGFR/ANXA1/AVPR1A/ANG/ANGPTL4	8
	3	GO:0070198	protein localization to chromosome, telomeric region	9/1167	26/13206	0.000249006	0.0296724	0.0285415	CCT7/GNL3/ATR/TERT/CCT5/TCP1/CCT6A/TNKS2/DKC1	9
	1	GO:1903779	regulation of cardiac conduction	34/4577	59/13206	0.000250443	0.00537739	0.00482346	RNF207/NPPA/ATP1B1/AGT/RYR2/EHD3/SLC8A1/CALM2/NPPC/ATP2B2/TRPC1/ANK2/CAMK2D/PDE4D/SRI/CAV1/TMEM65/NPR2/STIM1/KCNJ11/FXYD6/ATP2B1/NOS1/SLC8A3/CALM1/RYR3/ATP1B2/PRKACA/FXYD7/ATP1A3/DMPK/SLC8A2/TRPM4/ATP2B3	34
	7	GO:0007162	negative regulation of cell adhesion	15/420	165/13206	0.000250537	0.00315806	0.00217173	TNFSF4/HFE/SERPINE1/ANGPT2/DLC1/SNAI2/CD274/ANXA1/FZD4/ARHGDIB/BMP4/ADAMTS18/TGFB1/JAM2/ARHGAP6	15
	7	GO:0045216	cell-cell junction organization	17/420	202/13206	0.00025102	0.00315806	0.00217173	GJA4/RHOC/TGFB2/ROCK2/LIMS2/HEG1/CDH6/ITGA2/FSCN1/DLC1/SNAI2/HDAC7/ANG/GREM1/CDH5/TGFB1/ARHGAP6	17
	2	GO:0051436	negative regulation of ubiquitin-protein ligase activity involved in mitotic cell cycle	33/3517	71/13206	0.000251107	0.00432434	0.00389854	CDC20/PSMD4/PSMB4/RPS27A/UBE2E1/PSMD6/MAD2L1/ANAPC10/CCNB1/CDC23/FBXO5/PSMB1/FBXO43/CDC26/CDK1/ANAPC16/BUB3/PSMD13/PSMA1/PSMC3/CDK2/ANAPC7/PSMD9/PSMB5/BUB1B/PSMB6/UBB/PSMB3/PSMD3/CDC27/ANAPC11/UBA52/UBE2C	33
	1	GO:0030004	cellular monovalent inorganic cation homeostasis	46/4577	86/13206	0.000251752	0.00538363	0.00482905	ATP6V0B/ATP1B1/SLC9C2/AGT/ATP6V1C2/SLC8A1/SLC4A5/SLC9A2/SLC4A10/SLC4A3/ATP6V1A/RAB7A/SLC9A9/TMEM175/SLC26A1/SLC4A4/CAMK2D/CLCN3/ATP6V1G2/SLC26A8/ATP6V1F/ATP6V0E2/ATP6V1B2/ATP6V1H/ATP6V1C1/ATP6V1G1/KCNMA1/AQP11/LRRK2/SLC4A8/SLC26A10/ATP6V1D/ATP6V0C/CLN3/ATP6V0D1/ATP1B2/ATP6V0A1/KCNJ2/SLC26A11/NEDD4L/BCL2/ATP1A3/SLC17A7/SLC9A8/SLC9A7/SLC9A6	46
	3	GO:0051188	cofactor biosynthetic process	29/1167	165/13206	0.000252558	0.0296724	0.0285415	PPT1/UROD/COQ8A/MTHFD2/MMADHC/ATIC/PDHB/LIAS/COQ2/MOCS1/ELOVL5/MTHFD1L/NAPRT/FXN/NDOR1/SCD/ISCU/PNP/MTHFD1/NUBP2/PDPR/ACACA/ACLY/COASY/SLC25A39/FASN/GART/ACOT9/PDK3	29
	1	GO:0090276	regulation of peptide hormone secretion	78/4577	162/13206	0.000254718	0.00542509	0.00486624	UTS2/BMP8A/RAP1A/MPC2/CACNA1E/KISS1/UCN/PRKCE/NRXN1/INHBB/RAPGEF4/PER2/CAPN10/MYRIP/CACNA2D2/CACNA1D/GPR27/STXBP5L/TRH/EPHA5/PPP3CA/SLC25A4/OXCT1/ISL1/CARTPT/CRHBP/PDE8B/SOX4/GPLD1/TFAP2B/CNR1/MARCKS/PARK2/GCK/STX1A/SRI/TFR2/CRH/SYBU/NOV/JAK2/PPP3CB/RBP4/ADRA2A/SIRT3/BRSK2/SYT9/ARNTL/KCNJ11/ABCC8/SYT7/BAD/ARRB1/DRD2/SIDT2/C2CD2L/CACNA1C/KCNA5/RAPGEF3/KCNC2/ARHGEF7/GPR68/ABAT/ARL2BP/DOC2B/RASL10B/…	78
	2	GO:0046782	regulation of viral transcription	29/3517	60/13206	0.000255532	0.00438607	0.0039542	HDAC1/NUCKS1/POLR2D/POLR2H/NELFA/REST/POLR2B/LEF1/CHD1/NELFE/NOTCH1/IFITM3/TRIM21/POLR2G/CCNT1/SP1/HMGA2/GTF2F2/SNW1/TFAP4/POLR2C/POLR2A/SUPT4H1/GTF2F1/SMARCA4/ZFP36/NELFCD/SMARCB1/EP300	29
	4	GO:0097529	myeloid leukocyte migration	16/847	93/13206	0.000255639	0.0235406	0.0220714	S100A14/CXCR2/CXCL3/AIF1/PLA2G7/CCL26/ARHGEF5/RARRES2/SYK/CXCL12/CALCA/FLT1/HMGB1/TNFSF11/TNFRSF11A/RAC2	16
	2	GO:0061053	somite development	34/3517	74/13206	0.000267576	0.00457274	0.00412249	NUP133/EPB41L5/FRZB/LEF1/SFRP2/DLL1/LFNG/SMO/XRCC2/NKX3-1/SFRP1/PRKDC/RGS20/ROR2/PTCH1/CRB2/NOTCH1/NRARP/BMPR1A/ATM/LRP6/SIX4/RAD51B/PSEN1/FOXB1/SMAD3/AXIN1/PALB2/RBBP6/MIB1/SMAD4/POFUT1/EP300/MED12	34
	2	GO:0071214	cellular response to abiotic stimulus	88/3517	238/13206	0.00026816	0.00457274	0.00412249	ERRFI1/KDM1A/ARHGEF2/IFI16/NUCKS1/OPN3/XRCC5/RHBDD1/HDAC4/XPC/MYD88/OXSR1/CDC25A/SLC38A3/HYAL2/MYLK/ECT2/PDE6B/REST/PKD2/SFRP2/RAD1/MAP3K1/PAPD4/EGR1/MAPK14/CASP8AP2/GJA1/FIGNL1/OPN1SW/CASP2/TNFRSF10B/SCARA3/PBK/WRN/SFRP1/FNTA/TP53INP1/EEF1D/HSF1/SWI5/NET1/BAG3/MGMT/DDB2/TMEM109/DDB1/SIPA1/FADD/KDM4D/YAP1/ATM/H2AFX/CHEK1/RHNO1/RAD51AP1/YBX3/HMGA2/CRADD/METAP2/CRY1/TRPV4/HVCN1/TRIAP1/NFATC4/MBIP/R…	88
	9	GO:0001817	regulation of cytokine production	16/190	408/13206	0.000272746	0.0114461	0.00959111	GBP1/PTGS2/RAB7B/CYP1B1/UBA7/TRIM38/IL33/KLF4/WNT11/LRRC32/CMKLR1/POSTN/B2M/ADORA2B/GATA6/KLF2	16
	7	GO:0010876	lipid localization	20/420	262/13206	0.000273716	0.00343005	0.00235877	ABCA4/PPARG/ATP10D/STARD4/EDN1/ABCB4/ABCB1/REPIN1/LPL/ANXA1/FZD4/SPX/GLTP/IRS2/LRP10/LIPG/ATP8B3/PRELID3B/PLA2G3/TSPO	20
	7	GO:0045598	regulation of fat cell differentiation	11/420	98/13206	0.000275208	0.00343005	0.00235877	PPARG/WNT5A/WWTR1/HES1/MSX2/GPER1/INSIG1/SNAI2/GATA3/KLF5/TGFB1	11
	7	GO:0010935	regulation of macrophage cytokine production	4/420	11/13206	0.000278629	0.00343005	0.00235877	TGFB2/WNT5A/TLR4/TGFB1	4
	7	GO:0048642	negative regulation of skeletal muscle tissue development	4/420	11/13206	0.000278629	0.00343005	0.00235877	TWIST1/DKK1/TLL2/TGFB1	4
	7	GO:0097152	mesenchymal cell apoptotic process	4/420	11/13206	0.000278629	0.00343005	0.00235877	MSX1/MSX2/BMP7/TBX1	4
	7	GO:0001649	osteoblast differentiation	16/420	185/13206	0.000278697	0.00343005	0.00235877	WWTR1/BMPR1B/MSX2/RUNX2/UFL1/TWIST1/CDK6/DLX5/SNAI2/CTHRC1/HDAC7/BMP4/ITGA11/ID1/CYP24A1/BMP7	16
	7	GO:0045165	cell fate commitment	16/420	185/13206	0.000278697	0.00343005	0.00235877	PAX7/PRRX1/TGFB2/PPARG/WNT5A/HES1/NKX2-5/RUNX2/PRDM1/GATA3/DKK1/SPRY2/BMP4/FOXC2/TBX2/TBX1	16
	9	GO:0060485	mesenchyme development	11/190	215/13206	0.000281269	0.011607	0.00972598	OSR1/ACVR1/EDNRA/FOXD1/FOXC1/BNC2/ENG/WNT11/SIX1/COL1A1/TMEM100	11
	2	GO:0010608	posttranscriptional regulation of gene expression	148/3517	434/13206	0.00028525	0.00484832	0.00437093	MTOR/HNRNPR/LIN28A/KHDRBS1/EIF3I/AGO1/THRAP3/ZC3H12A/SNIP1/YRDC/MKNK1/MAGOH/MOV10/RBM8A/PSMD4/PSMB4/DHX9/TPR/BTG2/MAPKAPK2/IARS2/SRP9/EIF2B4/RPS27A/TIA1/PTCD3/CNOT11/EPB41L5/POLR2D/IGFBP5/CNOT9/MRPL44/CNOT10/TRIM71/MYD88/LARS2/LIMD1/PSMD6/SERP1/IGF2BP2/SEPSECS/METTL14/EXOSC9/DROSHA/DCP2/HNRNPA0/RPS14/CNOT8/NPM1/CNOT6/RACK1/VARS/DXO/UQCC2/MAPK14/LIN28B/PSMB1/EIF2AK1/MALSU1/IGF2BP3/EIF4H/PABPC1/EIF…	148
	8	GO:0031396	regulation of protein ubiquitination	12/206	232/13206	0.000285312	0.0159858	0.0148204	GLMN/COMMD1/ANAPC4/CUL1/PINX1/RNF20/ANAPC15/PSMD7/PSME3/PSMC5/PSMC4/GNL3L	12
	7	GO:0007229	integrin-mediated signaling pathway	9/420	68/13206	0.000285482	0.00349386	0.00240264	LIMS2/COL3A1/ITGA9/ITGA1/ITGA2/NEDD9/ADAM9/CD63/ITGA11	9
	7	GO:0002064	epithelial cell development	15/420	167/13206	0.000285644	0.00349386	0.00240264	ROCK2/WNT5A/HEG1/CDKN1A/PRDM1/CDK6/PLOD3/VIM/TNFRSF1A/KLF5/BMP4/CDH5/FOXC2/CST3/ID1	15
	8	GO:1904666	regulation of ubiquitin protein ligase activity	7/206	82/13206	0.000286817	0.0159858	0.0148204	ANAPC4/CUL1/ANAPC15/PSMD7/PSME3/PSMC5/PSMC4	7
	1	GO:0060402	calcium ion transport into cytosol	51/4577	98/13206	0.000291626	0.00616496	0.0055299	RYR2/SLC8A1/PRKCE/CALM2/TRPC1/SNCA/ANK2/CAMK2D/TRPC3/PDE4D/DRD1/HTR1B/IBTK/HTR1E/ADCYAP1R1/CACNA2D1/SRI/CAV1/ADRA1A/PTK2B/P2RX3/DRD2/UBASH3B/CACNA1C/CACNB3/DDIT3/NOS1/HTR2A/RASA3/JPH4/AKAP6/ERO1A/SLC8A3/CALM1/RYR3/MYO5A/PDPK1/CORO1A/NOL3/JPH3/TRPV1/CCR7/HAP1/BCL2/MCOLN1/PRKACA/NTSR1/TRPM2/DMD/HTR2C/CLIC2	51
	1	GO:0002791	regulation of peptide secretion	79/4577	165/13206	0.000291791	0.00616496	0.0055299	UTS2/BMP8A/RAP1A/MPC2/CACNA1E/ADORA1/KISS1/UCN/PRKCE/NRXN1/INHBB/RAPGEF4/PER2/CAPN10/MYRIP/CACNA2D2/CACNA1D/GPR27/STXBP5L/TRH/EPHA5/PPP3CA/SLC25A4/OXCT1/ISL1/CARTPT/CRHBP/PDE8B/SOX4/GPLD1/TFAP2B/CNR1/MARCKS/PARK2/GCK/STX1A/SRI/TFR2/CRH/SYBU/NOV/JAK2/PPP3CB/RBP4/ADRA2A/SIRT3/BRSK2/SYT9/ARNTL/KCNJ11/ABCC8/SYT7/BAD/ARRB1/DRD2/SIDT2/C2CD2L/CACNA1C/KCNA5/RAPGEF3/KCNC2/ARHGEF7/GPR68/ABAT/ARL2BP/DOC2B/R…	79
	1	GO:0098656	anion transmembrane transport	72/4577	148/13206	0.000293628	0.00617905	0.00554254	GABRD/CLCN6/BEST4/PRKAA2/CLCC1/PRKAB2/MPC2/XPR1/SLC1A4/PCYOX1/SLC4A5/SLC4A10/SLC25A12/SLC4A3/SLC25A20/ABCC5/SLC26A1/GABRG1/GABRA2/GABRA4/GABRB1/SLC4A4/GLRB/CLCN3/GLRA3/ANKH/SLC12A2/VDAC1/GLRA1/GABRB2/GABRA1/GABRG2/SLC26A8/ABCC10/CLIC5/GABRR1/MPC1/TTYH3/TCAF2/TCAF1/PRKAG2/VDAC3/SLC1A1/SLC25A22/ABCC8/ANO5/SLC17A6/SLC1A2/BEST1/ANO2/SLC4A8/SLC26A10/SLC16A7/SLC17A8/ANO4/AKT1/GABRG3/SLC12A6/SLC16A6/SLC…	72
	9	GO:0002252	immune effector process	17/190	453/13206	0.000293793	0.0118494	0.0099291	GBP1/CFH/CFI/C7/TRIM38/BTN3A3/IL33/IFIT2/C1S/C1R/LGALS3/B2M/ADORA2B/SLFN11/ICAM1/LGALS1/ITM2A	17
	2	GO:0007064	mitotic sister chromatid cohesion	14/3517	22/13206	0.000294266	0.00496919	0.0044799	POGZ/PDS5A/SLF1/H2AFY/RAD21/DSCC1/NSMCE2/SMC5/SMC3/CDCA5/RB1/REC8/GSG2/SMC1A	14
	2	GO:0044818	mitotic G2/M transition checkpoint	14/3517	22/13206	0.000294266	0.00496919	0.0044799	SYF2/CLSPN/TOPBP1/CCNA2/SLF1/CDK1/MRE11A/ATM/HMGA2/FANCI/TICRR/BLM/NAE1/ZNF830	14
	3	GO:0032212	positive regulation of telomere maintenance via telomerase	10/1167	32/13206	0.000295064	0.0337196	0.0324344	CCT3/CCT7/ATR/CCT5/TCP1/CCT6A/PRKCQ/TNKS2/PNKP/DKC1	10
	9	GO:0002455	humoral immune response mediated by circulating immunoglobulin	4/190	23/13206	0.000296714	0.0118494	0.0099291	CFI/C7/C1S/C1R	4
	1	GO:0009914	hormone transport	110/4577	242/13206	0.000296995	0.00622511	0.00558386	UTS2/BMP8A/RAP1A/MPC2/CACNA1E/ADORA1/KISS1/AGT/UCN/PRKCE/NRXN1/RAB1A/RAB11FIP5/INHBB/RAPGEF4/PTPRN/INHA/PER2/CAPN10/MYRIP/CACNA2D2/CACNA1D/TMF1/GPR27/STXBP5L/SNX4/TRH/CPLX1/CCKAR/EPHA5/PPP3CA/SLC25A4/C1QTNF3/OXCT1/ISL1/CARTPT/CRHBP/PDE8B/GDF9/BMP6/SOX4/GPLD1/TFAP2B/CYB5R4/CNR1/MARCKS/PARK2/GCK/STX1A/PCLO/SRI/TAC1/TFR2/VGF/PTPRN2/CRH/RIMS2/SYBU/NOV/JAK2/PPP3CB/CAMK2G/RBP4/ADRA2A/RAB11FIP2/SIRT3/BR…	110
	1	GO:0016197	endosomal transport	108/4577	237/13206	0.000298406	0.00622996	0.0055882	EPS15/EVI5/KLHL20/DENND1B/ARF1/LYST/ACTN2/RHOB/RAB10/EHD3/DCTN1/TGOLN2/TGFBRAP1/RAB6C/STAM2/RBSN/RAB5A/TRAK1/PTPN23/SNX4/RAB7A/DNAJC13/RAB6B/NSG1/TBC1D14/AP1AR/ANKRD50/RHOBTB3/SNX3/VTA1/MICALL2/AP5Z1/VPS41/VPS50/LMTK2/AP4M1/AP1S1/VPS37A/CHMP7/HOOK3/DENND3/VPS28/WASH1/RGP1/RAB14/STAM/GBF1/VTI1A/INPP5F/FAM160A2/EHD1/AP5B1/RAB6A/PICALM/VPS11/VPS26B/ERC1/LRRK2/MON2/RAB21/EEA1/SCYL2/VPS29/FAM109A/RAB3…	108
	2	GO:0002088	lens development in camera-type eye	27/3517	55/13206	0.000300178	0.00504479	0.00454806	SKI/EPHA2/BCAR3/WNT2B/PYGO2/KDM5B/PROX1/SIX3/TGFBR2/CTNNB1/NECTIN3/DLG1/GJA1/TGFBR1/PITX3/PAX6/CDON/WNT5B/CDK4/FRS2/SOX1/SMAD3/CTNS/CRYBA1/SIX5/LIM2/WNT7B	27
	2	GO:0072175	epithelial tube formation	48/3517	115/13206	0.000300677	0.00504479	0.00454806	SKI/HES5/LUZP1/ARID1A/PHACTR4/STIL/VANGL2/RPS7/SEMA4C/TRIM71/CTNNB1/NPHP3/CC2D2A/SHROOM3/SFRP2/PTK7/BMP5/FZD3/SFRP1/STK3/FZD6/PTCH1/KIF20B/SUFU/FOLR1/TULP3/LRP6/ALX1/APAF1/KDM2B/SIX4/HIF1A/IRX3/DVL2/FZD2/MKS1/SOX9/MIB1/VASP/TEAD2/FUZ/IFT52/STK4/SDC4/SALL4/CELSR1/PLXNB2/MED12	48
	3	GO:0042273	ribosomal large subunit biogenesis	15/1167	63/13206	0.000301725	0.0337196	0.0324344	NOC2L/MRPL20/AAMP/RPL35A/BRIX1/MDN1/YAE1D1/BOP1/TEX10/GTPBP4/RSL1D1/NIP7/NLE1/EIF6/LAS1L	15
	7	GO:0051056	regulation of small GTPase mediated signal transduction	20/420	264/13206	0.000302388	0.00368728	0.00253565	ARHGAP29/RHOC/TGFB2/ITPKB/COL3A1/ALS2/ARHGAP31/SPRY1/PDGFRB/DLC1/A2M/ARHGDIB/STARD13/SPRY2/RHOJ/ARHGAP28/MYO9B/PREX1/ARHGAP6/AMOT	20
	8	GO:2001251	negative regulation of chromosome organization	6/206	59/13206	0.000303236	0.0164181	0.0152211	HNRNPU/PINX1/NBN/ANAPC15/ZNF207/GNL3L	6
	4	GO:0071356	cellular response to tumor necrosis factor	26/847	195/13206	0.00030355	0.0271476	0.0254534	TNFRSF8/PSMA5/PSME4/TDGF1/HYAL1/RIPK1/PSMB8/PSMB9/CCL26/TNFRSF10A/SYK/PSMD5/SIRT1/CALCA/LTBR/TNFSF11/PSME2/PSMC6/TNFRSF12A/CDIP1/PYCARD/PSMD11/RFFL/TNFRSF11A/ZNF675/EDA	26
	2	GO:1903321	negative regulation of protein modification by small protein conjugation or removal	53/3517	130/13206	0.000303779	0.00508052	0.00458026	ISG15/MTOR/CDC20/PIAS3/PSMD4/PSMB4/RPS27A/UBE2E1/CTNNB1/PSMD6/RNF4/MAD2L1/ANAPC10/CCNB1/CDC23/TNFAIP3/FBXO5/PSMB1/FBXO43/CDC26/ABL1/CDK1/ANAPC16/SUFU/BUB3/PSMD13/TRIM21/PSMA1/PRMT3/PSMC3/OTUB1/RPS3/CDK2/USP44/CRY1/ANAPC7/PSMD9/PSMB5/PSEN1/BUB1B/CHP1/PML/N4BP1/NXN/PSMB6/UBB/PSMB3/PSMD3/CDC27/ANAPC11/HMG20B/UBA52/UBE2C	53
	1	GO:2000021	regulation of ion homeostasis	74/4577	153/13206	0.000304916	0.00634081	0.00568764	UTS2/IFI6/MLLT11/ADORA1/SLC30A10/AGT/RYR2/SLC8A1/PRKCE/CALM2/STK39/GPD1L/DRD3/TRPC1/FGF12/SNCA/ANK2/CAMK2D/TRPC3/PDE4D/DRD1/HTR1B/IBTK/HTR1E/ADCYAP1R1/SRI/TAC1/CAV1/PTK2B/WNK2/PTPN3/ANK3/P2RX3/DRD2/SCN2B/UBASH3B/SCN3B/CACNA1C/LRRK2/DDIT3/NOS1/HTR2A/EDNRB/RASA3/JPH4/AKAP6/PPP2R3C/ERO1A/CALM1/RYR3/SLC30A4/MYO5A/PDPK1/CORO1A/NOL3/JPH3/TRPV1/CCR7/HAP1/CACNA1G/SMAD7/NEDD4L/BCL2/SLC25A23/MCOLN1/PRKACA/…	74
	9	GO:0060333	interferon-gamma-mediated signaling pathway	6/190	64/13206	0.000307345	0.0120791	0.0101216	GBP1/TRIM38/HLA-B/B2M/MT2A/ICAM1	6
	7	GO:0030195	negative regulation of blood coagulation	6/420	30/13206	0.000309835	0.00374352	0.00257433	EDN1/SERPINE1/PLAT/ANXA2/ADAMTS18/THBD	6
	7	GO:1900047	negative regulation of hemostasis	6/420	30/13206	0.000309835	0.00374352	0.00257433	EDN1/SERPINE1/PLAT/ANXA2/ADAMTS18/THBD	6
	7	GO:1903053	regulation of extracellular matrix organization	6/420	30/13206	0.000309835	0.00374352	0.00257433	TGFB2/ANTXR1/FSCN1/ETS1/TGFB1/CST3	6
	1	GO:0098661	inorganic anion transmembrane transport	44/4577	82/13206	0.000309956	0.00642033	0.00575897	GABRD/CLCN6/BEST4/CLCC1/XPR1/SLC1A4/PCYOX1/SLC4A3/SLC26A1/GABRG1/GABRA2/GABRA4/GABRB1/GLRB/CLCN3/GLRA3/ANKH/SLC12A2/GLRA1/GABRB2/GABRA1/GABRG2/SLC26A8/CLIC5/GABRR1/TTYH3/ANO5/BEST1/ANO2/SLC26A10/ANO4/GABRG3/SLC12A6/SLC26A11/ANO8/SLC17A7/SLC12A5/SLC37A1/CLCN4/GLRA2/CLCN5/GABRE/GABRA3/CLIC2	44
	2	GO:0051054	positive regulation of DNA metabolic process	68/3517	176/13206	0.000311087	0.00518611	0.00467546	EYA3/CDC7/SETDB1/NEK2/NVL/MSH6/CCT4/GLI2/CTNNB1/RFC4/RNF168/WHSC1/FAM175A/SLF1/NPM1/UIMC1/RNF8/BMP5/EYA4/MAP3K4/RFC2/POT1/PAXIP1/EYA1/DSCC1/HSF1/STOML2/EXOSC3/CDK1/DNA2/OBFC1/MGMT/E2F8/CLCF1/RPS3/MRE11A/KDM4D/ATM/H2AFX/FOXM1/ATF1/HNRNPA1/CDK2/CCT2/E2F7/RFC5/RFC3/RAD51/PML/IGF1R/CHTF18/WRAP53/AURKB/TOP2A/BRCA1/DBF4B/MAP2K7/DNMT1/CALR/BABAM1/TMEM161A/ERCC1/PRKD2/BAX/TRIM28/PCNA/EYA2/CCT8	68
	1	GO:1901160	primary amino compound metabolic process	4577-11-01	13/13206	0.000313192	0.00646204	0.00579637	AZIN2/ATP2B2/SRD5A1/RNF180/BTBD9/DDC/TPH1/CHKA/PDE1B/GRIN2A/ATP7A	11
	4	GO:0001773	myeloid dendritic cell activation	6/847	16/13206	0.000313628	0.0271476	0.0254534	DOCK2/IRF4/BATF2/LTBR/HMGB1/PYCARD	6
	4	GO:0071294	cellular response to zinc ion	6/847	16/13206	0.000313628	0.0271476	0.0254534	MT1E/MT1M/MT1F/MT1G/MT1H/MT1X	6
	9	GO:0006022	aminoglycan metabolic process	9/190	150/13206	0.000317337	0.0122502	0.0102649	GALNT5/EGFLAM/FOXC1/OGN/OMD/ITIH5/ITIH2/DCN/CEMIP	9
	7	GO:0046031	ADP metabolic process	9/420	69/13206	0.000319247	0.00383387	0.00263646	ENO1/AK2/PGM1/PRKAA1/AK3/LDHA/TPI1/PKM/ALDOA	9
	7	GO:0048864	stem cell development	9/420	69/13206	0.000319247	0.00383387	0.00263646	GBX2/HES1/EDN1/TWIST1/SEMA3D/SNAI2/RDH10/FOXC2/TBX1	9
	1	GO:0051051	negative regulation of transport	153/4577	352/13206	0.000321296	0.00660345	0.00592322	UTS2/TNFRSF9/BMP8A/FAF1/PTGER3/RAP1A/OAZ3/SYT11/PEA15/ADORA1/ACTN2/ITGB1BP1/YWHAQ/SLC35F6/UCN/PRKCE/CALM2/ERLEC1/RAB11FIP5/LRRTM1/INHBB/STK39/PNKD/INHA/PID1/CAB39/GRM7/DPH3/PXK/ARL6IP5/DRD3/GSK3B/STXBP5L/TRH/KCNAB1/FGF12/APOD/RUBCN/SNCA/PPP3CA/CAMK2D/RAB33B/NPY5R/C1QTNF3/PTGER4/CARTPT/MAP1B/CRHBP/PDE8B/LRRTM2/NDFIP1/FBXW11/SOX4/TNFRSF21/LMBRD1/HTR1B/CNR1/UBE2J1/SNX3/GOPC/OPRM1/PARK2/SRI/PPP1R9A/C…	153
	7	GO:0048701	embryonic cranial skeleton morphogenesis	7/420	42/13206	0.00032226	0.00385836	0.0026533	PRRX1/RUNX2/TWIST1/RDH10/BMP4/FOXC2/TBX1	7
	1	GO:1901379	regulation of potassium ion transmembrane transport	31/4577	53/13206	0.000323397	0.00662087	0.00593885	KCNAB2/RNF207/NPPA/AMIGO1/ATP1B1/ACTN2/KCNIP3/DPP10/STK39/CAB39/CACNA1D/KCNAB1/KCNIP4/ANK2/KCNIP1/AKAP9/CAV1/KCNH2/DPP6/KCNS2/ANK3/KCNIP2/KCNC1/KCNC2/AKAP6/ATP1B2/VAMP2/KCNJ2/NEDD4L/PRNP/FHL1	31
	1	GO:1901385	regulation of voltage-gated calcium channel activity	17/4577	24/13206	0.000325516	0.00663851	0.00595467	NPPA/PDE4B/EHD3/CALM2/CACNB4/CACNA2D1/SRI/CACNB2/DRD2/CACNB3/FGF14/CALM1/GNB5/CACNB1/CBARP/OPRL1/DMD	17
	9	GO:0019885	antigen processing and presentation of endogenous peptide antigen via MHC class I	3/190	10/13206	0.000326541	0.0122502	0.0102649	ERAP1/ERAP2/B2M	3
	9	GO:1900746	regulation of vascular endothelial growth factor signaling pathway	3/190	10/13206	0.000326541	0.0122502	0.0102649	ADAMTS3/ADGRA2/DCN	3
	7	GO:0045667	regulation of osteoblast differentiation	11/420	100/13206	0.000328686	0.0038883	0.00267389	BMPR1B/MSX2/RUNX2/TWIST1/CDK6/SNAI2/CTHRC1/HDAC7/BMP4/ID1/BMP7	11
	7	GO:0045834	positive regulation of lipid metabolic process	11/420	100/13206	0.000328686	0.0038883	0.00267389	IRS1/PPARG/PRKAA1/STARD4/PDGFRB/TWIST1/ANXA1/TNFRSF1A/AVPR1A/IRS2/TGFB1	11
	7	GO:0050680	negative regulation of epithelial cell proliferation	11/420	100/13206	0.000328686	0.0038883	0.00267389	TGFB2/LIMS2/WNT5A/SPARC/CDK6/CAV2/SNAI2/CDKN2B/GATA3/BMP4/TGFB1	11
	7	GO:1903707	negative regulation of hemopoiesis	11/420	100/13206	0.000328686	0.0038883	0.00267389	TNFSF4/ITPKB/NFE2L2/INPP5D/HES1/CDK6/LRRC17/ANXA1/TLR4/BMP4/CIB1	11
	7	GO:0045332	phospholipid translocation	5/420	20/13206	0.000331692	0.00391219	0.00269032	ABCA4/ATP10D/ABCB4/ABCB1/ATP8B3	5
	1	GO:0042886	amide transport	101/4577	220/13206	0.000332072	0.00673103	0.00603766	CPTP/UTS2/BMP8A/RAP1A/MPC2/CACNA1E/ADORA1/KISS1/DISP1/UCN/PRKCE/NRXN1/RAB1A/RAB11FIP5/INHBB/RAPGEF4/ABCA12/PTPRN/PER2/CAPN10/MYRIP/CACNA2D2/CACNA1D/GPR27/STXBP5L/TRH/CPLX1/EPHA5/PPP3CA/SLC25A4/OXCT1/ISL1/CARTPT/CRHBP/PDE8B/SOX4/GPLD1/TFAP2B/CYB5R4/CNR1/MARCKS/PARK2/GCK/STX1A/PCLO/SRI/TFR2/VGF/PTPRN2/CRH/RIMS2/SYBU/NOV/JAK2/PPP3CB/CAMK2G/RBP4/ADRA2A/RAB11FIP2/SIRT3/BRSK2/SYT9/ARNTL/KCNJ11/ABCC8/SY…	101
	1	GO:0090174	organelle membrane fusion	66/4577	134/13206	0.000332601	0.00673103	0.00603766	RSG1/STX12/EVI5/SYT11/VAMP4/SNAP47/TGFBRAP1/RBSN/SEC22C/SEC22A/RAB7A/VPS8/TMEM175/TBC1D14/TBCK/TBC1D9/NKD2/BNIP1/STX7/STX11/SYTL3/VPS41/STX1A/STXBP1/TBC1D13/TBC1D12/VTI1A/SYT9/SYT13/SYT7/SYT12/UVRAG/VPS11/VAMP1/C2CD5/TBC1D30/SYT1/EEA1/RPH3A/ADPRHL1/STXBP6/TRIM9/SYT16/SYT17/DOC2A/CORO1A/TBC1D10B/STX1B/VPS4A/DOC2B/SGSM2/VAMP2/RUNDC1/TBC1D16/SYT4/EVI5L/RAB3A/SYT3/SYT5/VPS16/SNAP25/SNAP29/SGSM1/TBC1D…	66
	2	GO:0014020	primary neural tube formation	39/3517	89/13206	0.000333095	0.00553533	0.00499029	SKI/LUZP1/ARID1A/PHACTR4/STIL/VANGL2/RPS7/SEMA4C/TRIM71/NPHP3/CC2D2A/SHROOM3/SFRP2/PTK7/BMP5/FZD3/SFRP1/FZD6/PTCH1/KIF20B/SUFU/FOLR1/TULP3/LRP6/ALX1/APAF1/KDM2B/HIF1A/DVL2/FZD2/MKS1/VASP/TEAD2/FUZ/SDC4/SALL4/CELSR1/PLXNB2/MED12	39
	7	GO:1903532	positive regulation of secretion by cell	19/420	246/13206	0.000333992	0.00392762	0.00270093	TNFSF4/TGFB2/OXTR/WNT5A/EDN1/HFE/GPER1/TWIST1/EGFR/LPL/ADAM9/CD274/GATA3/KIF5B/ANKRD1/AVPR1A/IRS2/ANG/TGFB1	19
	1	GO:0009154	purine ribonucleotide catabolic process	22/4577	34/13206	0.00033402	0.00673395	0.00604027	PDE4B/EGLN1/PDE11A/PDE1A/NUDT16/NUDT9/PDE4D/PDE8B/NUDT3/PDE7B/PDE10A/NUDT18/AMPD3/PDE2A/RAPGEF3/PDE1B/NUDT4/PDE8A/MAPK7/PDE4A/NUDT10/NUDT11	22
	9	GO:0003151	outflow tract morphogenesis	6/190	65/13206	0.000334602	0.0123653	0.0103614	FOXC1/ENG/WNT11/TBX3/SIX1/GATA6	6
	1	GO:0032228	regulation of synaptic transmission, GABAergic	18/4577	26/13206	0.000339385	0.00681609	0.00611395	ADORA1/PRKCE/PLCL1/SLC6A1/NISCH/NLGN1/NPY5R/HTR1B/CNR1/TAC1/ADRA1A/STXBP1/PTEN/NPS/DRD2/CNTNAP4/NF1/HAP1	18
	4	GO:0001892	embryonic placenta development	14/847	77/13206	0.000340062	0.0285886	0.0268045	SENP2/HEY2/GRHL2/NODAL/ADM/ST14/TMED2/SPINT1/BPTF/OVOL2/CDX4/NRK/PLAC1/NSDHL	14
	4	GO:0072676	lymphocyte migration	9/847	36/13206	0.000343486	0.0285886	0.0268045	ARTN/AIF1/CCL26/WASL/CXCL12/CH25H/HSD3B7/PYCARD/TMEM102	9
	1	GO:0019228	neuronal action potential	19/4577	28/13206	0.000345985	0.00692233	0.00620925	GPR88/KCNA2/SCN3A/SCN2A/SCN1A/SCN9A/SCN7A/KCNMB2/KCNMB3/FGF12/DRD1/GRIK2/KCND2/ANK3/P2RX3/KCNA1/SCN8A/KCNMB4/CACNA1I	19
	7	GO:0003013	circulatory system process	26/420	393/13206	0.000349001	0.00409199	0.00281396	NPPB/ECE1/TGFB2/ITPR1/OXTR/PPARG/HEG1/ITGA1/NKX2-5/EDN1/GPER1/EGFR/ELN/COL1A2/PLOD3/MYOF/PRCP/FLI1/PDE3A/SPX/KCNJ8/ABCC9/AVPR1A/FOXC2/TBX2/TGFB1	26
	1	GO:1900543	negative regulation of purine nucleotide metabolic process	30/4577	51/13206	0.000350945	0.00699507	0.0062745	HPCA/EGLN1/PID1/GRM7/GRM2/DRD3/PPARGC1A/SNCA/GABBR1/HTR1B/HTR1E/OPRM1/GRM3/AKAP9/GRM8/GABBR2/ADRA2A/PDE2A/DRD2/EDNRB/AKAP6/CBFA2T3/MAPK7/STAT3/GALR1/PALM/SIRT6/APLP1/OPRL1/PPARA	30
	2	GO:1902750	negative regulation of cell cycle G2/M phase transition	16/3517	27/13206	0.000352523	0.00583958	0.00526458	MIIP/SYF2/CLSPN/TOPBP1/CCNA2/SLF1/H2AFY/CDK1/MRE11A/ATM/HMGA2/FANCI/TICRR/BLM/NAE1/ZNF830	16
	7	GO:0043200	response to amino acid	10/420	85/13206	0.000353665	0.00413444	0.00284316	CAPN2/COL3A1/COL5A2/PDGFC/EDN1/EGFR/COL1A2/RELA/MMP2/CCL2	10
	7	GO:0014031	mesenchymal cell development	9/420	70/13206	0.000356245	0.00415235	0.00285547	GBX2/HES1/EDN1/TWIST1/SEMA3D/SNAI2/RDH10/FOXC2/TBX1	9
	2	GO:0035239	tube morphogenesis	107/3517	301/13206	0.000358511	0.00591334	0.00533108	SKI/HES5/EPHA2/LUZP1/CLIC4/ARID1A/PHACTR4/STIL/RBM15/WNT2B/VANGL2/KDM5B/RPS7/SEMA4C/BCL2L11/EPB41L5/GLI2/EPHA4/TGFBR2/TRIM71/ACVR2B/CTNNB1/ARL13B/NPHP3/DLG1/CC2D2A/SHROOM3/PKD2/LEF1/EGF/SFRP2/ADAMTS12/KLHL3/PTK7/BMP5/EPHA7/GJA1/DLL1/GLI3/SMO/NKX3-1/FZD3/SFRP1/CHD7/EYA1/STK3/FZD6/B4GALT1/PTCH1/TNC/NOTCH1/NRARP/KIF20B/FGF8/SUFU/ILK/LGR4/PPP1CA/LRP5/FOLR1/C2CD3/YAP1/TULP3/PHB2/LRP6/TIMELESS/LGR5/ALX…	107
	2	GO:0043921	modulation by host of viral transcription	13/3517	20/13206	0.000360376	0.00591334	0.00533108	HDAC1/NUCKS1/REST/LEF1/CHD1/CCNT1/SP1/HMGA2/SNW1/TFAP4/SMARCA4/SMARCB1/EP300	13
	2	GO:0052472	modulation by host of symbiont transcription	13/3517	20/13206	0.000360376	0.00591334	0.00533108	HDAC1/NUCKS1/REST/LEF1/CHD1/CCNT1/SP1/HMGA2/SNW1/TFAP4/SMARCA4/SMARCB1/EP300	13
	7	GO:0071407	cellular response to organic cyclic compound	28/420	438/13206	0.000364089	0.00420082	0.00288881	ROCK2/PPARG/MSX1/DAB2/ITGA2/MSX2/EDN1/UFL1/GPER1/AQP1/EGFR/ABCB4/SNAI2/ANXA1/ANKRD1/RELA/NOX4/PDE3A/HSP90B1/KLF5/BMP4/NEDD4/TGFB1I1/CCL2/TGFB1/ID1/CYP24A1/BMP7	28
	7	GO:0030193	regulation of blood coagulation	8/420	56/13206	0.000364644	0.00420082	0.00288881	NFE2L2/EDN1/SERPINE1/PLAT/TLR4/ANXA2/ADAMTS18/THBD	8
	7	GO:0046849	bone remodeling	8/420	56/13206	0.000364644	0.00420082	0.00288881	INPP5D/EGFR/PDK4/CTHRC1/TNFRSF11B/NOX4/GREM1/TGFB1	8
	7	GO:1900046	regulation of hemostasis	8/420	56/13206	0.000364644	0.00420082	0.00288881	NFE2L2/EDN1/SERPINE1/PLAT/TLR4/ANXA2/ADAMTS18/THBD	8
	7	GO:0043112	receptor metabolic process	13/420	135/13206	0.000366829	0.00420157	0.00288932	ECE1/SELE/ALS2/PPARG/EDN1/DKK1/CD63/GREM1/NEDD4/ANXA2/FURIN/RAB31/TGFB1	13
	7	GO:1903039	positive regulation of leukocyte cell-cell adhesion	13/420	135/13206	0.000366829	0.00420157	0.00288932	TNFSF4/ITPKB/IGFBP2/HES1/HAS2/CD274/ANXA1/GATA3/RAG1/ETS1/CCL2/MALT1/TGFB1	13
	2	GO:0010165	response to X-ray	18/3517	32/13206	0.000371285	0.00607325	0.00547525	NUCKS1/XRCC5/SFRP2/ERCC8/XRCC4/XRCC2/SFRP1/CCND1/ATM/HMGA2/IKBIP/BRCA2/RAD51/BLM/TP53/DNM2/ERCC1/XRCC6	18
	2	GO:0072657	protein localization to membrane	153/3517	453/13206	0.000373441	0.00608942	0.00548983	AGRN/RPL22/VAMP3/EPHA2/RPL11/LDLRAP1/RPS8/RPL5/PIP5K1A/SSR2/PEX19/TP53BP2/SRP9/RPS7/TTC7A/RPS27A/TMEM150A/BCL2L11/ITGA4/RFTN2/RPL37A/RPL32/RPL15/RPSA/RPL14/RPL29/RPL24/SSR3/DLG1/RPL9/SRP72/NUP54/RPL34/RPS3A/RPS23/RPS14/SH3PXD2B/RACK1/BAG6/AGER/RPS18/RPL10A/TRAM2/RPS12/EZR/BAG4/IKBKB/FNTA/RPS20/SDCBP/TRAM1/RPL7/RPL30/RPL8/DENND4C/RPS6/PTCH1/GSN/STOM/RPL35/RPL12/RPL7A/ITGB1/PARD3/TSPAN15/RPS24/TSPA…	153
	7	GO:0007369	gastrulation	14/420	153/13206	0.000373945	0.00424691	0.0029205	COL5A2/FN1/WNT5A/COL8A1/ITGA2/COL12A1/CER1/COL5A1/DKK1/BMP4/MMP2/FOXC2/BMP7/AMOT	14
	7	GO:0010464	regulation of mesenchymal cell proliferation	6/420	31/13206	0.000374002	0.00424691	0.0029205	LMNA/PRRX1/WNT5A/IRS2/BMP4/TBX1	6
	7	GO:0048048	embryonic eye morphogenesis	6/420	31/13206	0.000374002	0.00424691	0.0029205	EFEMP1/WNT5A/FOXF2/TWIST1/TBX2/BMP7	6
	3	GO:0006766	vitamin metabolic process	21/1167	107/13206	0.000384941	0.040966	0.0394046	MMACHC/SLC19A2/MTHFD2/MMADHC/AOX1/BTD/MCCC2/ENPP1/MTHFD1L/NAPRT/GSTO1/FGF23/SHMT2/THTPA/MTHFD1/CYP11A1/ACACA/FASN/PLTP/CBR1/TCN2	21
	9	GO:0010810	regulation of cell-substrate adhesion	9/190	154/13206	0.00038536	0.0138974	0.0116451	COL16A1/GBP1/EGFLAM/SMOC2/ECM2/POSTN/MMP14/COL1A1/LGALS1	9
	3	GO:1904358	positive regulation of telomere maintenance via telomere lengthening	10/1167	33/13206	0.000390169	0.040966	0.0394046	CCT3/CCT7/ATR/CCT5/TCP1/CCT6A/PRKCQ/TNKS2/PNKP/DKC1	10
	9	GO:0002250	adaptive immune response	10/190	188/13206	0.000391176	0.0138974	0.0116451	CFI/C7/ERAP1/ERAP2/BTN3A3/IL33/C1S/C1R/B2M/ICAM1	10
	3	GO:0032206	positive regulation of telomere maintenance	12/1167	45/13206	0.000393388	0.040966	0.0394046	CCT3/CCT7/GNL3/ATR/CCT5/RAD50/TCP1/CCT6A/PRKCQ/TNKS2/PNKP/DKC1	12
	4	GO:0045089	positive regulation of innate immune response	28/847	220/13206	0.000394259	0.0321954	0.0301861	SMPDL3B/PSMA5/S100A14/CD1D/IKBKE/PSME4/IFIH1/PRKCD/UBE2K/UBE2D3/TLR3/POLR3G/IRF4/RIPK1/PSMB8/PSMB9/MB21D1/CARD11/DDX58/SYK/PSMD5/IRAK3/HMGB1/PSME2/PSMC6/PYCARD/PSMD11/ICAM3	28
	7	GO:0071887	leukocyte apoptotic process	9/420	71/13206	0.000396709	0.00449188	0.00308896	TGFB2/ITPKB/WNT5A/DOCK8/CD274/ANXA1/RAG1/IRS2/BMP4	9
	8	GO:0051168	nuclear export	10/206	174/13206	0.000401663	0.0193397	0.0179297	LSG1/SDAD1/LTV1/RRS1/NOL6/NCBP1/SUPT6H/SRSF2/SEH1L/SRSF6	10
	7	GO:2000377	regulation of reactive oxygen species metabolic process	12/420	119/13206	0.000401827	0.00453687	0.0031199	NFE2L2/PDGFRB/EDN1/CDKN1A/STK17A/EGFR/TLR4/PRCP/NOX4/TGFB1/BMP7/TSPO	12
	1	GO:0060560	developmental growth involved in morphogenesis	91/4577	196/13206	0.000402276	0.00798806	0.0071652	DVL1/PRKCZ/MUL1/BARHL2/SEMA6C/SEMA4A/TNR/PLXNA2/DISC1/KIF26B/ITSN2/RTN4/SEMA4F/TTL/BMPR2/RAPH1/SEMA3B/ALCAM/GSK3B/PLXNA1/SLIT2/RUFY3/SPP1/POU4F2/FGF10/MAP1B/FSTL4/FGF1/SLIT3/CPNE5/VEGFA/RIMS1/PARK2/MAGI2/SEMA3C/SEMA3E/NRCAM/IFRD1/PLXNA4/CDK5/SHH/DPYSL2/NRG1/RIMS2/OLFM1/ANAPC2/NRP1/PPP3CB/SLIT1/ZFYVE27/SEMA4G/SHTN1/BDNF/FLRT1/TPBGL/RAB21/SYT1/PLXNC1/DCLK1/NDN/SEMA6D/RAB11A/ISLR2/SEMA7A/NTRK3/MESP1…	91
	9	GO:0002673	regulation of acute inflammatory response	5/190	44/13206	0.000402853	0.0138974	0.0116451	PTGS2/CFH/CFI/OSMR/C7	5
	9	GO:0010812	negative regulation of cell-substrate adhesion	5/190	44/13206	0.000402853	0.0138974	0.0116451	GBP1/POSTN/MMP14/COL1A1/LGALS1	5
	9	GO:0001818	negative regulation of cytokine production	9/190	155/13206	0.000404123	0.0138974	0.0116451	GBP1/UBA7/IL33/KLF4/WNT11/LRRC32/CMKLR1/GATA6/KLF2	9
	7	GO:0002724	regulation of T cell cytokine production	4/420	12/13206	0.000407484	0.00456175	0.00313701	TNFSF4/HFE/GATA3/MALT1	4
	7	GO:0040037	negative regulation of fibroblast growth factor receptor signaling pathway	4/420	12/13206	0.000407484	0.00456175	0.00313701	WNT5A/SPRY1/GATA3/SPRY2	4
	7	GO:0042693	muscle cell fate commitment	4/420	12/13206	0.000407484	0.00456175	0.00313701	NKX2-5/DKK1/TBX2/TBX1	4
	4	GO:0001819	positive regulation of cytokine production	32/847	265/13206	0.000407563	0.0326655	0.0306268	TNFRSF8/PTAFR/LURAP1/IFIH1/IL17RB/IL20RB/PF4/HPSE/TLR3/POLR3G/IRF4/RIPK1/MB21D1/CARD11/CLU/IDO1/GSDMD/DDX58/SYK/AGPAT2/NODAL/POLR3A/CCDC88B/HMGB1/GPRC5B/PYCARD/SERPINF2/EBI3/C3/NLRP12/CCM2L/HMOX1	32
	3	GO:0010833	telomere maintenance via telomere lengthening	14/1167	58/13206	0.000408784	0.0416233	0.0400369	SMG5/CCT3/CCT7/ATR/TERT/CCT5/RAD50/TCP1/CCT6A/PRKCQ/TNKS2/NOP10/PNKP/DKC1	14
	7	GO:0016525	negative regulation of angiogenesis	8/420	57/13206	0.000412595	0.00460596	0.00316741	NPPB/ROCK2/SPARC/SERPINE1/ANGPT2/STARD13/CCL2/AMOT	8
	8	GO:2000060	positive regulation of protein ubiquitination involved in ubiquitin-dependent protein catabolic process	7/206	87/13206	0.000412876	0.0193397	0.0179297	ANAPC4/CUL1/ANAPC15/PSMD7/PSME3/PSMC5/PSMC4	7
	2	GO:0016073	snRNA metabolic process	37/3517	84/13206	0.000413988	0.00672956	0.00606693	POU2F1/POLR2D/GTF2E1/POLR2H/POLR2B/EXOSC9/NHP2/TAF8/TAF6/MEPCE/INTS9/INTS8/EXOSC3/EXOSC2/TAF5/ZNF143/TUT1/POLR2G/INTS4/CCNT1/SP1/EXOSC8/GTF2F2/SNAPC1/CCNK/ICE2/VWA9/SNAPC5/POLR2C/USB1/POLR2A/INTS2/RPRD1A/GTF2F1/SNAPC2/ELL/RPRD1B	37
	8	GO:0000054	ribosomal subunit export from nucleus	3/206	10/13206	0.000414032	0.0193397	0.0179297	SDAD1/LTV1/RRS1	3
	8	GO:0033750	ribosome localization	3/206	10/13206	0.000414032	0.0193397	0.0179297	SDAD1/LTV1/RRS1	3
	8	GO:0033753	establishment of ribosome localization	3/206	10/13206	0.000414032	0.0193397	0.0179297	SDAD1/LTV1/RRS1	3
	1	GO:0007034	vacuolar transport	118/4577	264/13206	0.000414951	0.00820888	0.00736327	EPS15/EVI5/KLHL20/DENND1B/ARF1/LYST/ACTN2/RHOB/RAB10/EHD3/DCTN1/TGOLN2/TGFBRAP1/RAB6C/STAM2/RBSN/RAB5A/TRAK1/PTPN23/SNX4/RAB7A/DNAJC13/RAB6B/NSG1/TBC1D14/SCARB2/AP1AR/ANKRD50/RHOBTB3/NDFIP1/SNX3/VTA1/PARK2/MICALL2/AP5Z1/VPS41/VPS50/LMTK2/AP4M1/AP1S1/VPS37A/CHMP7/HOOK3/HGSNAT/DENND3/VPS28/WASH1/RGP1/RAB14/STAM/NCOA4/GBF1/VTI1A/INPP5F/FAM160A2/EHD1/AP5B1/RAB6A/PICALM/VPS11/VPS26B/ERC1/LRRK2/MON2/RA…	118
	8	GO:0090305	nucleic acid phosphodiester bond hydrolysis	12/206	242/13206	0.000418431	0.0193397	0.0179297	NOL9/TOE1/ISG20L2/RNASEH1/WDR33/RPP40/RRP36/RRS1/NCBP1/UTP20/TSR1/DGCR8	12
	4	GO:0050729	positive regulation of inflammatory response	12/847	61/13206	0.000421442	0.0331636	0.0310939	VAMP8/IL17RB/TLR3/KLKB1/PLA2G7/CCL26/IDO1/TNFSF11/GPRC5B/TNFRSF11A/C3/NLRP12	12
	7	GO:0031032	actomyosin structure organization	13/420	137/13206	0.00042319	0.00468	0.00321833	ASAP3/ROCK2/OBSL1/PDGFRB/NKX2-5/EDN1/DLC1/ANKRD1/NOX4/TMOD3/ACTG1/ARHGAP28/ARHGAP6	13
	7	GO:0002720	positive regulation of cytokine production involved in immune response	5/420	21/13206	0.000424067	0.00468	0.00321833	TNFSF4/WNT5A/TLR4/GATA3/MALT1	5
	7	GO:0003272	endocardial cushion formation	5/420	21/13206	0.000424067	0.00468	0.00321833	TGFB2/MSX1/MSX2/SNAI2/BMP7	5
	7	GO:0034204	lipid translocation	5/420	21/13206	0.000424067	0.00468	0.00321833	ABCA4/ATP10D/ABCB4/ABCB1/ATP8B3	5
	7	GO:0035270	endocrine system development	11/420	103/13206	0.000425132	0.00468	0.00321833	WNT5A/HES1/MSX1/NKX2-5/CDK6/ANXA1/GATA3/ETS1/BMP4/TBX1/TSPO	11
	7	GO:0001818	negative regulation of cytokine production	14/420	155/13206	0.000426935	0.00468683	0.00322302	TNFSF4/TGFB2/FN1/INPP5D/HFE/TWIST1/CD274/ANXA1/TLR4/GATA3/HDAC7/FURIN/TGFB1/TSPO	14
	1	GO:0007213	G-protein coupled acetylcholine receptor signaling pathway	4577-12-01	15/13206	0.000428596	0.00823216	0.00738415	GNB1/RGS8/CHRM3/CHRM2/GNAQ/CHRM4/GRK2/CHRM5/CDK5R1/GNA11/PLCB1/HRH3	12
	1	GO:0021692	cerebellar Purkinje cell layer morphogenesis	4577-12-01	15/13206	0.000428596	0.00823216	0.00738415	ATP2B2/AGTPBP1/LDB1/CEND1/SPTBN2/FAIM2/RORA/HERC1/LHX1/SKOR2/CACNA1A/ATP7A	12
	1	GO:0034199	activation of protein kinase A activity	4577-12-01	15/13206	0.000428596	0.00823216	0.00738415	PRKACB/UCN/PRKAR2A/ADCY2/PRKAR1B/ADCY1/PRKAR2B/ADCY8/ADCY9/ADCY7/PRKAR1A/PRKACA	12
	1	GO:0044065	regulation of respiratory system process	4577-12-01	15/13206	0.000428596	0.00823216	0.00738415	ADORA1/GLS/NLGN1/PHOX2B/GLRA1/TLX3/PBX3/FTO/TSHZ3/MTG2/NLGN3/MECP2	12
	1	GO:0095500	acetylcholine receptor signaling pathway	4577-12-01	15/13206	0.000428596	0.00823216	0.00738415	GNB1/RGS8/CHRM3/CHRM2/GNAQ/CHRM4/GRK2/CHRM5/CDK5R1/GNA11/PLCB1/HRH3	12
	1	GO:1903831	signal transduction involved in cellular response to ammonium ion	4577-12-01	15/13206	0.000428596	0.00823216	0.00738415	GNB1/RGS8/CHRM3/CHRM2/GNAQ/CHRM4/GRK2/CHRM5/CDK5R1/GNA11/PLCB1/HRH3	12
	1	GO:1905144	response to acetylcholine	4577-12-01	15/13206	0.000428596	0.00823216	0.00738415	GNB1/RGS8/CHRM3/CHRM2/GNAQ/CHRM4/GRK2/CHRM5/CDK5R1/GNA11/PLCB1/HRH3	12
	1	GO:1905145	cellular response to acetylcholine	4577-12-01	15/13206	0.000428596	0.00823216	0.00738415	GNB1/RGS8/CHRM3/CHRM2/GNAQ/CHRM4/GRK2/CHRM5/CDK5R1/GNA11/PLCB1/HRH3	12
	1	GO:0030900	forebrain development	141/4577	323/13206	0.000432991	0.00828645	0.00743285	CHD5/HTR6/WNT4/MFSD2A/SZT2/DMRTA2/LRP8/DAB1/CHRNB2/BCAN/TNR/ARPC5/UCHL5/CNTN2/SRGAP2/DISC1/GDF7/NCOA1/SLC8A1/RTN4/HTRA2/POU3F3/RAB3GAP1/NR4A2/TBR1/SLC4A10/DLX1/PGAP1/ERBB4/CDK5R2/WNT7A/RARB/TOP2B/ROBO2/GSK3B/GATA2/EIF2B5/CHRD/FBXO45/SLIT2/PPARGC1A/CCKAR/EPHA5/DCLK2/RAPGEF2/SRD5A1/DNAH5/FGF10/ISL1/MEF2C/CEP120/UQCRQ/DRD1/ATAT1/FYN/UNCX/NEUROD6/RELN/FOXP2/PLXNA4/CDK5/HTR5A/SHH/NEFL/DPYSL2/NRG1/TACC…	141
	7	GO:0071384	cellular response to corticosteroid stimulus	7/420	44/13206	0.000433388	0.00474452	0.00326269	EDN1/GPER1/AQP1/EGFR/ANXA1/CCL2/TGFB1	7
	2	GO:0010569	regulation of double-strand break repair via homologous recombination	3517-12-01	18/13206	0.000435105	0.00705087	0.0063566	KDM1A/RPA2/FIGN/PPP4R2/POLQ/FIGNL1/FBXO18/CHEK1/RAD51AP1/PARPBP/RAD51/PPP4C	12
	3	GO:0002285	lymphocyte activation involved in immune response	18/1167	86/13206	0.00043804	0.0436326	0.0419696	FCER1G/RC3H1/MSH2/HSPD1/F2RL1/MYB/RIPK2/IL18/ITFG2/STAT6/UNG/EIF2AK4/PLCG2/TNFSF13/THOC1/RELB/CD40/XBP1	18
	4	GO:0032411	positive regulation of transporter activity	13/847	70/13206	0.000443268	0.033716	0.0316118	PTAFR/NOS1AP/PRKCD/ATP1B3/TRDN/CFTR/SGK3/GAL/TRPC6/HTR3A/CRACR2A/TESC/HSPA2	13
	4	GO:0006520	cellular amino acid metabolic process	31/847	255/13206	0.000444041	0.033716	0.0316118	AGMAT/PSMA5/EPRS/PSME4/MARS2/SLC6A6/ACY1/TARS/BHMT/EEF1E1/PSMB8/PSMB9/OGDH/SLC7A2/PSMD5/MAT1A/ACAD8/MARS/PAH/SLC7A7/PSME2/PSMC6/WARS/IVD/NQO1/AARS/PIPOX/PSMD11/NARS/PRODH/GGT1	31
	9	GO:0002483	antigen processing and presentation of endogenous peptide antigen	3/190	11/13206	0.000444246	0.0148642	0.0124553	ERAP1/ERAP2/B2M	3
	9	GO:1902547	regulation of cellular response to vascular endothelial growth factor stimulus	3/190	11/13206	0.000444246	0.0148642	0.0124553	ADAMTS3/ADGRA2/DCN	3
	7	GO:0002042	cell migration involved in sprouting angiogenesis	6/420	32/13206	0.000448105	0.00486532	0.00334577	HDAC7/STARD13/GREM1/CIB1/FOXC2/SRPX2	6
	7	GO:0031076	embryonic camera-type eye development	6/420	32/13206	0.000448105	0.00486532	0.00334577	WNT5A/FOXF2/TWIST1/RDH10/TBX2/BMP7	6
	7	GO:0032570	response to progesterone	6/420	32/13206	0.000448105	0.00486532	0.00334577	TGFB2/OXTR/RELA/CCL2/TGFB1/TSPO	6
	2	GO:0010972	negative regulation of G2/M transition of mitotic cell cycle	15/3517	25/13206	0.000448405	0.00724389	0.00653062	MIIP/SYF2/CLSPN/TOPBP1/CCNA2/SLF1/CDK1/MRE11A/ATM/HMGA2/FANCI/TICRR/BLM/NAE1/ZNF830	15
	1	GO:0044782	cilium organization	98/4577	214/13206	0.000449546	0.0085722	0.00768917	RSG1/CCDC28B/FNBP1L/SPAG17/CFAP126/DISC1/DRC1/IFT172/EHD3/DYNC2LI1/TMEM17/BBS5/TTC30A/DNAH7/TRAF3IP1/TTC21A/CCDC13/MAP4/CELSR3/ZMYND10/DNAH1/ARL6/CFAP100/CCDC39/IQCG/TAPT1/BBS7/NEK1/DNAH5/SPEF2/C5orf42/CEP120/KIF3A/UBE2B/NME5/ABLIM3/DCDC2/RSPH9/CFAP206/RSPH4A/AHI1/SNX10/SEPT7/CEP41/VDAC3/SPAG1/LRRC6/DNAI1/CCDC183/ARL3/NEURL1/BBIP1/ABLIM1/CFAP46/EHD1/BBS1/CEP126/CEP164/C11orf63/TBC1D30/CEP290/CFAP…	98
	2	GO:0051784	negative regulation of nuclear division	24/3517	48/13206	0.00045456	0.00729813	0.00657952	TPR/CENPF/GEN1/BUB1/MAD2L1/RAD1/CCNB1/TTK/FBXO5/MAD1L1/FBXO43/MTBP/BUB3/ATM/ZW10/CHEK1/USP44/PCID2/XRCC3/BUB1B/PLK1/CSNK2A2/NDC80/PSMG2	24
	2	GO:0090307	mitotic spindle assembly	24/3517	48/13206	0.00045456	0.00729813	0.00657952	CDC14A/TPR/NEK2/SPICE1/KIFC1/CHMP4C/KIF11/RACGAP1/MZT1/PIBF1/TUBGCP3/TUBGCP4/KIF23/PLK1/AURKB/KPNB1/BIRC5/CHMP1B/CHMP2A/TPX2/MYBL2/CHEK2/KIF4A/FLNA	24
	2	GO:0098727	maintenance of cell number	56/3517	141/13206	0.000458783	0.00734334	0.00662028	SKI/HES5/SELENON/LIN28A/NOTCH2/BCL9/VPS72/VANGL2/ASPM/PROX1/POLR2D/FZD7/FANCD2/RAF1/CTNNB1/DPPA4/SOX2/POLR2H/MED28/POLR2B/METTL14/NR2E1/DLL1/SMO/EZH2/FUT10/SFRP1/KLF10/MED30/NOTCH1/TET1/BMPR1A/SMC3/POLR2G/LRP5/YAP1/HMGA2/KDM2B/CUL4A/METTL3/SETD1A/SALL1/POLR2C/CNOT1/POLR2A/IGF2BP1/SOX9/SS18/CDH2/SMAD2/SMAD4/ELAVL1/JAG1/SALL4/SMC1A/MED12	56
	1	GO:0009306	protein secretion	149/4577	344/13206	0.000460807	0.00875533	0.00785343	PRKCZ/UTS2/TNFRSF9/ATP13A2/BMP8A/RAP1A/SYT11/AIM2/MPC2/CACNA1E/TLR5/ARF1/AGT/PRKCE/NRXN1/SPTBN1/RAB1A/RAB11FIP5/INHBB/RAPGEF4/PTPRN/SCG2/PER2/CAPN10/DPH3/MYRIP/MON1A/CACNA2D2/CACNA1D/FOXP1/GPR27/DRD3/STXBP5L/TRH/IL1RAP/CPLX1/TLR10/EXOC1/EPHA5/PPP3CA/VEGFC/SLC25A4/C1QTNF3/PTGER4/OXCT1/ISL1/CARTPT/PDE8B/PAM/CANX/BMP6/SOX4/GPLD1/BTN3A1/TNFRSF21/TFAP2B/CYB5R4/CNR1/MARCKS/STXBP5/OPRM1/PARK2/GCK/STX1A/…	149
	1	GO:0090087	regulation of peptide transport	79/4577	167/13206	0.000466226	0.00882654	0.00791731	UTS2/BMP8A/RAP1A/MPC2/CACNA1E/ADORA1/KISS1/UCN/PRKCE/NRXN1/INHBB/RAPGEF4/PER2/CAPN10/MYRIP/CACNA2D2/CACNA1D/GPR27/STXBP5L/TRH/EPHA5/PPP3CA/SLC25A4/OXCT1/ISL1/CARTPT/CRHBP/PDE8B/SOX4/GPLD1/TFAP2B/CNR1/MARCKS/PARK2/GCK/STX1A/SRI/TFR2/CRH/SYBU/NOV/JAK2/PPP3CB/RBP4/ADRA2A/SIRT3/BRSK2/SYT9/ARNTL/KCNJ11/ABCC8/SYT7/BAD/ARRB1/DRD2/SIDT2/C2CD2L/CACNA1C/KCNA5/RAPGEF3/KCNC2/ARHGEF7/GPR68/ABAT/ARL2BP/DOC2B/R…	79
	8	GO:0043414	macromolecule methylation	12/206	245/13206	0.000467377	0.021006	0.0194745	PRMT6/RBBP5/NSUN2/BEND3/WTAP/RNF20/METTL1/EEF2KMT/SUPT6H/CXXC1/TRMT6/WDR4	12
	3	GO:1904814	regulation of protein localization to chromosome, telomeric region	6/1167	13/13206	0.000467924	0.0456176	0.043879	CCT7/GNL3/CCT5/TCP1/CCT6A/DKC1	6
	7	GO:0071216	cellular response to biotic stimulus	12/420	121/13206	0.000468175	0.00504855	0.00347177	TNFSF4/TFPI/WNT5A/PRDM1/SERPINE1/ADAM9/TLR4/ANKRD1/RELA/CCL2/TGFB1/TSPO	12
	9	GO:0042445	hormone metabolic process	8/190	126/13206	0.000468398	0.0154634	0.0129574	CYP1B1/CORIN/SULT1E1/ALDH1A3/CRYM/SULT1A1/TTR/BACE2	8
	7	GO:0002695	negative regulation of leukocyte activation	10/420	88/13206	0.000468803	0.00504855	0.00347177	TNFSF4/INPP5D/HFE/MICA/PRDM1/GPER1/CD274/ANXA1/BMP4/TGFB1	10
	7	GO:0009953	dorsal/ventral pattern formation	10/420	88/13206	0.000468803	0.00504855	0.00347177	PAX7/BMPR1B/HHIP/EDN1/CER1/RFX4/BMP4/GREM1/SMAD6/SOST	10
	1	GO:0018958	phenol-containing compound metabolic process	40/4577	74/13206	0.000469074	0.00884875	0.00793723	CHRNB2/VHLL/NR4A2/PNKD/ATP2B2/DRD3/TRPC1/SNCA/RAPGEF2/SRD5A1/RNF180/SNCAIP/DRD1/SNCB/BTBD9/PARK2/DDC/GPR37/MTPN/TYRP1/DBH/TH/TPH1/TYR/DRD2/PDE1B/DCT/DIO3/MYO5A/ABAT/GRIN2A/MC1R/AOC2/BCL2/INSM1/COMT/MAOA/MAOB/CITED1/ATP7A	40
	8	GO:0032205	negative regulation of telomere maintenance	4/206	24/13206	0.000478328	0.021006	0.0194745	HNRNPU/PINX1/NBN/GNL3L	4
	7	GO:0022411	cellular component disassembly	30/420	491/13206	0.000484037	0.00519848	0.00357488	LMNA/LAMC1/TGFB2/CAPN2/FN1/EIF5A2/SPATA18/GPER1/FSCN1/ELN/BMP1/SNAI2/KIF5B/DKK1/TLL2/HTRA1/MRPL48/SLN/ETS1/A2M/TMOD3/CIB1/FURIN/MMP2/WIPI1/CAPNS1/TGFB1/CST3/TSPO/MID1	30
	1	GO:0043523	regulation of neuron apoptotic process	85/4577	182/13206	0.000486494	0.0091447	0.00820269	TP73/PINK1/CDC42/JUN/NGF/EN1/NR4A2/DLX1/ATF2/CHL1/PIK3CA/PPARGC1A/SNCA/FBXW7/TRIM2/FAM134B/GDNF/ISL1/RASA1/MEF2C/GABRB2/CPEB4/SNCB/NQO2/TFAP2A/SYNGAP1/TFAP2B/GRIK2/FOXO3/FYN/SOD2/PARK2/SRPK2/HIPK2/BRAF/CDK5/EN2/NEFL/PTK2B/UBE2V2/OXR1/ANGPT1/NRBP2/JAK2/NTRK2/NR4A3/STXBP1/GRIN1/NSMF/NRP1/ADAM8/HRAS/BDNF/AMBRA1/ZPR1/FAIM2/MAP3K12/DDIT3/AGAP2/ASCL1/POU4F1/LIG4/TGFB3/PDPK1/CLN3/CORO1A/MT3/MAP2K4/NF1/C…	85
	8	GO:0008033	tRNA processing	8/206	117/13206	0.000487738	0.021006	0.0194745	NSUN2/RPP40/TRMT12/TRUB2/METTL1/PUS1/TRMT6/WDR4	8
	7	GO:0014033	neural crest cell differentiation	9/420	73/13206	0.000489029	0.00522377	0.00359227	GBX2/HES1/EDN1/TWIST1/SEMA3D/SNAI2/RDH10/FOXC2/TBX1	9
	7	GO:0045778	positive regulation of ossification	9/420	73/13206	0.000489029	0.00522377	0.00359227	TGFB2/WNT5A/BMPR1B/MSX2/RUNX2/CTHRC1/BMP4/TGFB1/BMP7	9
	7	GO:0045860	positive regulation of protein kinase activity	26/420	402/13206	0.000492548	0.00524723	0.0036084	TGFB2/FAM150B/ALS2/WNT5A/PDGFC/PRKAA1/ITGA1/PDGFRB/EDN1/CDKN1A/SNX9/EGFR/MDFIC/ADAM9/TLR4/FZD4/NOX4/SPRY2/ANG/BMP4/GREM1/CSPG4/CIB1/MALT1/TGFB1/CDC25B	26
	3	GO:0090502	RNA phosphodiester bond hydrolysis, endonucleolytic	14/1167	59/13206	0.000493065	0.0470672	0.0452734	TSEN2/POP7/RIDA/AGO2/BOP1/RCL1/RPP38/BMS1/POP5/RNASEH2B/APEX1/KIAA0391/ELAC2/LAS1L	14
	1	GO:0042428	serotonin metabolic process	4577-09-01	10/13206	0.000494243	0.00925742	0.0083038	ATP2B2/SRD5A1/RNF180/BTBD9/DDC/TPH1/PDE1B/GRIN2A/ATP7A	9
	7	GO:0060425	lung morphogenesis	7/420	45/13206	0.000499391	0.00527478	0.00362734	SPRY1/HHIP/PLOD3/RDH10/SPRY2/BMP4/ID1	7
	7	GO:0061383	trabecula morphogenesis	7/420	45/13206	0.000499391	0.00527478	0.00362734	TGFB2/HEG1/NKX2-5/MSX2/GREM1/MMP2/BMP7	7
	7	GO:0003231	cardiac ventricle development	11/420	105/13206	0.000501789	0.00527478	0.00362734	TGFB2/WNT5A/HEG1/HES1/NKX2-5/PRDM1/GATA3/BMP4/SMAD6/FOXC2/TGFB1	11
	7	GO:0035150	regulation of tube size	11/420	105/13206	0.000501789	0.00527478	0.00362734	NPPB/ECE1/OXTR/ITGA1/EDN1/GPER1/EGFR/PLOD3/KCNJ8/AVPR1A/FOXC2	11
	7	GO:0050880	regulation of blood vessel size	11/420	105/13206	0.000501789	0.00527478	0.00362734	NPPB/ECE1/OXTR/ITGA1/EDN1/GPER1/EGFR/PLOD3/KCNJ8/AVPR1A/FOXC2	11
	1	GO:0007189	adenylate cyclase-activating G-protein coupled receptor signaling pathway	31/4577	54/13206	0.000508912	0.00949849	0.00852004	GNB1/GPR3/PTGFR/GPR52/PTH1R/DRD3/DRD5/RAPGEF2/ADCY2/PTGER4/PDE4D/ADRA1B/DRD1/OPRM1/ADCY1/CALCR/ADRA1A/ADCY8/GNAQ/ADRA2A/GPR26/ADGRD1/GNG2/ADCY9/ADCY7/ADCYAP1/GNAL/GALR1/GHRH/GNAS/GPR101	31
	7	GO:0010035	response to inorganic substance	25/420	381/13206	0.000509796	0.00534477	0.00367547	TNFSF4/ITPKB/CYBRD1/NFE2L2/IGFBP2/WNT5A/SEC31A/PRKAA1/PDGFRB/SPARC/EDN1/HFE/AQP1/EGFR/ADAM9/TNFRSF11B/ANXA1/LDHA/RELA/ETS1/AVPR1A/NEDD4/CST3/BMP7/TSPO	25
	7	GO:0061041	regulation of wound healing	10/420	89/13206	0.000513483	0.00536922	0.00369228	NFE2L2/EDN1/SERPINE1/PLAT/ANXA1/TLR4/ANXA2/ADAMTS18/FOXC2/THBD	10
	2	GO:0000076	DNA replication checkpoint	3517-11-01	16/13206	0.000514928	0.0081421	0.00734039	CLSPN/TOPBP1/SLF1/DNA2/TIPIN/TICRR/NAE1/CDT1/ZNF830/CDC6/CDC45	11
	2	GO:0006337	nucleosome disassembly	3517-11-01	16/13206	0.000514928	0.0081421	0.00734039	ARID1A/SMARCC1/HMGA1/SET/ARID2/SMARCD1/SUPT16H/SMARCE1/SMARCD2/SMARCA4/SMARCB1	11
	2	GO:0032986	protein-DNA complex disassembly	3517-11-01	16/13206	0.000514928	0.0081421	0.00734039	ARID1A/SMARCC1/HMGA1/SET/ARID2/SMARCD1/SUPT16H/SMARCE1/SMARCD2/SMARCA4/SMARCB1	11
	2	GO:2000104	negative regulation of DNA-dependent DNA replication	3517-11-01	16/13206	0.000514928	0.0081421	0.00734039	ZRANB3/FBXO18/SMC3/MRE11A/BRCA2/TIPIN/BLM/ZNF830/LIG3/CHEK2/SMC1A	11
	7	GO:0007266	Rho protein signal transduction	13/420	140/13206	0.000521433	0.00543221	0.0037356	ARHGAP29/ROCK2/COL3A1/ALS2/PDGFRB/COL1A2/DLC1/ARHGDIB/RHOJ/MYO9B/CDC42EP5/PREX1/ARHGAP6	13
	1	GO:0042749	regulation of circadian sleep/wake cycle	13/4577	17/13206	0.000523793	0.00974181	0.0087383	UTS2/HCRTR1/KCNA2/CHRNB2/ADORA1/DRD3/NLGN1/HCRTR2/CRH/PTGDS/NPS/DRD2/GHRH	13
	7	GO:1901655	cellular response to ketone	8/420	59/13206	0.00052388	0.00543221	0.0037356	TNFSF4/ROCK2/PPARG/PRKAA1/AQP1/EGFR/CCL2/TGFB1	8
	7	GO:2000181	negative regulation of blood vessel morphogenesis	8/420	59/13206	0.00052388	0.00543221	0.0037356	NPPB/ROCK2/SPARC/SERPINE1/ANGPT2/STARD13/CCL2/AMOT	8
	9	GO:0045766	positive regulation of angiogenesis	7/190	98/13206	0.000524444	0.0170858	0.0143169	ECM1/PTGS2/CYP1B1/ERAP1/ENG/TNFSF12/GATA6	7
	7	GO:0021700	developmental maturation	16/420	196/13206	0.000531094	0.00543221	0.0037356	TGFB2/PPARG/HES1/FAT4/MSX2/CDKN1A/RUNX2/RAB32/GATA3/PDE3A/CD63/ANG/GREM1/MMP2/CDH5/CDC25B	16
	7	GO:0003179	heart valve morphogenesis	6/420	33/13206	0.000533171	0.00543221	0.0037356	TGFB2/TWIST1/GATA3/BMP4/SMAD6/TGFB1	6
	7	GO:0033628	regulation of cell adhesion mediated by integrin	6/420	33/13206	0.000533171	0.00543221	0.0037356	TGFB2/SERPINE1/ADAM9/SNAI2/CIB1/FOXC2	6
	7	GO:0050819	negative regulation of coagulation	6/420	33/13206	0.000533171	0.00543221	0.0037356	EDN1/SERPINE1/PLAT/ANXA2/ADAMTS18/THBD	6
	7	GO:0090303	positive regulation of wound healing	6/420	33/13206	0.000533171	0.00543221	0.0037356	NFE2L2/SERPINE1/ANXA1/TLR4/FOXC2/THBD	6
	7	GO:0048596	embryonic camera-type eye morphogenesis	5/420	22/13206	0.000534585	0.00543221	0.0037356	WNT5A/FOXF2/TWIST1/TBX2/BMP7	5
	7	GO:0060571	morphogenesis of an epithelial fold	5/420	22/13206	0.000534585	0.00543221	0.0037356	WNT5A/EGFR/RDH10/BMP4/BMP7	5
	7	GO:2000725	regulation of cardiac muscle cell differentiation	5/420	22/13206	0.000534585	0.00543221	0.0037356	EDN1/DKK1/BMP4/GREM1/TGFB1	5
	1	GO:0042551	neuron maturation	24/4577	39/13206	0.000541854	0.010009	0.008978	EPHA8/NFASC/CNTN2/NR4A2/GSK3B/ANKS1A/MTCH1/ADGRB3/NRCAM/GNAQ/RET/KCNIP2/LRRK2/NTN4/EDNRB/GLDN/IRX5/SCARF1/C1QL1/BCL2/SPTBN4/APP/PICK1/MECP2	24
	1	GO:1905037	autophagosome organization	42/4577	79/13206	0.000543923	0.010009	0.008978	MFN2/ATP13A2/PINK1/STX12/SH3GLB1/KIAA1324/RAB3GAP2/RAB1A/RAB3GAP1/ATG9A/ATG4B/RAB5A/NPRL2/RAB7A/TBC1D14/RAB33B/ATG12/ATG9B/LRSAM1/TBC1D12/AMBRA1/FEZ1/GABARAPL1/LRRK2/MAP1LC3B2/IFT88/CHMP4A/ATG2B/PACS2/GABARAPL2/MAP1LC3B/IFT20/PIP4K2B/PIK3C3/CHMP4B/MAP1LC3A/TP53INP2/MTMR3/WDR45/UBQLN2/ATG4A/RAB33A	42
	1	GO:0060401	cytosolic calcium ion transport	51/4577	100/13206	0.000545361	0.010009	0.008978	RYR2/SLC8A1/PRKCE/CALM2/TRPC1/SNCA/ANK2/CAMK2D/TRPC3/PDE4D/DRD1/HTR1B/IBTK/HTR1E/ADCYAP1R1/CACNA2D1/SRI/CAV1/ADRA1A/PTK2B/P2RX3/DRD2/UBASH3B/CACNA1C/CACNB3/DDIT3/NOS1/HTR2A/RASA3/JPH4/AKAP6/ERO1A/SLC8A3/CALM1/RYR3/MYO5A/PDPK1/CORO1A/NOL3/JPH3/TRPV1/CCR7/HAP1/BCL2/MCOLN1/PRKACA/NTSR1/TRPM2/DMD/HTR2C/CLIC2	51
	1	GO:0070997	neuron death	117/4577	263/13206	0.000545741	0.010009	0.008978	TP73/ATP13A2/PINK1/CDC42/JUN/NGF/EGLN1/UCN/HTRA2/EN1/NR4A2/DLX1/ATF2/BOK/CHL1/GSK3B/EPHB1/PIK3CA/PPARGC1A/SNCA/FBXW7/TRIM2/FAM134B/GDNF/ISL1/RASA1/MEF2C/GABRB2/CPEB4/SNCB/NQO2/TFAP2A/SYNGAP1/SLC25A27/TNFRSF21/TFAP2B/GRIK2/FOXO3/FYN/SOD2/PARK2/SRPK2/HIPK2/BRAF/CDK5/EN2/NEFL/PTK2B/POLB/UBE2V2/OXR1/ANGPT1/NRBP2/JAK2/NTRK2/NR4A3/STXBP1/ENDOG/TSC1/GRIN1/NSMF/NRP1/BNIP3/DPYSL4/ADAM8/HRAS/BTBD10/BDNF/AM…	117
	1	GO:0051402	neuron apoptotic process	92/4577	200/13206	0.000550728	0.0100656	0.00902869	TP73/PINK1/CDC42/JUN/NGF/EN1/NR4A2/DLX1/ATF2/BOK/CHL1/PIK3CA/PPARGC1A/SNCA/FBXW7/TRIM2/FAM134B/GDNF/ISL1/RASA1/MEF2C/GABRB2/CPEB4/SNCB/NQO2/TFAP2A/SYNGAP1/TNFRSF21/TFAP2B/GRIK2/FOXO3/FYN/SOD2/PARK2/SRPK2/HIPK2/BRAF/CDK5/EN2/NEFL/PTK2B/POLB/UBE2V2/OXR1/ANGPT1/NRBP2/JAK2/NTRK2/NR4A3/STXBP1/GRIN1/NSMF/NRP1/BNIP3/ADAM8/HRAS/BDNF/AMBRA1/ZPR1/FAIM2/MAP3K12/DDIT3/AGAP2/ASCL1/POU4F1/LIG4/MAX/TGFB3/PDPK1/…	92
	4	GO:0030155	regulation of cell adhesion	50/847	484/13206	0.000552976	0.0395061	0.0370406	PTAFR/LCK/TACSTD2/CD1D/CD247/CD55/EPCAM/PKP4/DPP4/PDCD1/HYAL1/PRKCD/IL20RB/PIK3CB/IRF4/CARMIL1/AIF1/CARD11/EPHA1/DOCK5/IDO1/ACER2/SIT1/SYK/MAPKAP1/RSU1/CXCL12/NODAL/STX3/FERMT3/CCDC88B/PTPN6/ERBB3/TESC/HMGB1/TNFSF11/PYCARD/CDH1/SERPINF2/ALOX12/CLDN7/TMEM102/UNC13D/EBI3/NFKBID/FOXA2/CCM2L/RAC2/PRKX/TFE3	50
	1	GO:0010771	negative regulation of cell morphogenesis involved in differentiation	45/4577	86/13206	0.000554535	0.0100971	0.00905697	DAB1/SEMA6C/SEMA4A/DNM3/TNR/ITGB1BP1/RTN4/SEMA4F/NGEF/GORASP1/SEMA3B/NLGN1/SLIT2/RUFY3/SPP1/PPP3CA/AP1AR/RAPGEF2/FSTL4/SYNGAP1/SEMA3C/SEMA3E/IFRD1/CDK5/DMTN/NRP1/PTEN/SEMA4G/PTPRO/SEMA6D/LINGO1/MT3/NTN1/ULK2/OMG/CDK5R1/WNT3/ARHGDIA/DCC/YWHAH/NLGN3/TRPC5/FGF13/GDI1/PLXNA3	45
	1	GO:0045980	negative regulation of nucleotide metabolic process	30/4577	52/13206	0.000556276	0.0100971	0.00905697	HPCA/EGLN1/PID1/GRM7/GRM2/DRD3/PPARGC1A/SNCA/GABBR1/HTR1B/HTR1E/OPRM1/GRM3/AKAP9/GRM8/GABBR2/ADRA2A/PDE2A/DRD2/EDNRB/AKAP6/CBFA2T3/MAPK7/STAT3/GALR1/PALM/SIRT6/APLP1/OPRL1/PPARA	30
	4	GO:0050878	regulation of body fluid levels	41/847	375/13206	0.000559618	0.0395061	0.0370406	PDPN/SFN/KDF1/LCK/NPR1/VAMP8/PRKCD/PIK3CB/P2RY1/RAP2B/ADRA2C/TEC/PF4/HPSE/KLKB1/SLC6A3/CARMIL1/ITPR3/PDSS2/CLDN4/AQP3/SYK/JMJD1C/SCT/FERMT3/TRPC6/CD9/SCNN1A/PTPN6/ITPR2/P2RX2/PRKCH/TC2N/SCNN1G/SERPINF2/ALOX12/PIK3R5/MYO5B/CD177/FOXA2/RAC2	41
	7	GO:0045807	positive regulation of endocytosis	10/420	90/13206	0.000561635	0.00569248	0.00391459	SELE/PPARG/WNT5A/DAB2/ITGA2/HFE/SERPINE1/CD63/GREM1/CCL2	10
	9	GO:0010573	vascular endothelial growth factor production	4/190	27/13206	0.000562223	0.0180605	0.0151336	PTGS2/CYP1B1/ADAMTS3/ADORA2B	4
	8	GO:0032211	negative regulation of telomere maintenance via telomerase	3/206	11/13206	0.000562763	0.0236986	0.0219708	HNRNPU/PINX1/GNL3L	3
	7	GO:1901652	response to peptide	24/420	362/13206	0.000567314	0.00569991	0.00391969	GNG12/IRS1/OXTR/PPARG/CISH/PRKAA1/SPARC/EDN1/GPER1/GNG11/PDK4/CAV2/REPIN1/ANXA1/RELA/AVPR1A/KLF5/IRS2/FOXC2/CCL2/RAB31/TGFB1/ID1/BMP7	24
	2	GO:0001731	formation of translation preinitiation complex	14/3517	23/13206	0.000568024	0.00895453	0.00807282	EIF3I/EIF2D/EIF4H/EIF3E/EIF3A/EIF3F/EIF4B/TICRR/EIF3G/EIF3K/RPL13A/EIF3D/EIF3L/EIF2S3	14
	7	GO:0034103	regulation of tissue remodeling	7/420	46/13206	0.000573159	0.00569991	0.00391969	INPP5D/EGFR/PDK4/TNFRSF11B/GREM1/TGFB1/CST3	7
	7	GO:0007567	parturition	4/420	13/13206	0.000573874	0.00569991	0.00391969	OXTR/HPGD/EDN1/CCL2	4
	7	GO:0010934	macrophage cytokine production	4/420	13/13206	0.000573874	0.00569991	0.00391969	TGFB2/WNT5A/TLR4/TGFB1	4
	7	GO:0033630	positive regulation of cell adhesion mediated by integrin	4/420	13/13206	0.000573874	0.00569991	0.00391969	TGFB2/ADAM9/CIB1/FOXC2	4
	7	GO:0046321	positive regulation of fatty acid oxidation	4/420	13/13206	0.000573874	0.00569991	0.00391969	IRS1/PPARG/TWIST1/IRS2	4
	7	GO:0090185	negative regulation of kidney development	4/420	13/13206	0.000573874	0.00569991	0.00391969	GATA3/BMP4/GREM1/BMP7	4
	7	GO:1903672	positive regulation of sprouting angiogenesis	4/420	13/13206	0.000573874	0.00569991	0.00391969	HDAC7/CIB1/FOXC2/SRPX2	4
	9	GO:0001655	urogenital system development	12/190	272/13206	0.000575361	0.0180605	0.0151336	OSR1/PDGFRA/FOXD1/FOXC1/TBX18/DACT2/ITGA8/WNT11/DCN/SIX1/STRA6/ADAMTS1	12
	9	GO:0001822	kidney development	11/190	234/13206	0.000576243	0.0180605	0.0151336	OSR1/PDGFRA/FOXD1/FOXC1/DACT2/ITGA8/WNT11/DCN/SIX1/STRA6/ADAMTS1	11
	4	GO:0031639	plasminogen activation	5/847	12/13206	0.000581088	0.0395061	0.0370406	DHCR24/KLKB1/HIST1H2BA/SERPINF2/HPN	5
	4	GO:0071677	positive regulation of mononuclear cell migration	5/847	12/13206	0.000581088	0.0395061	0.0370406	S100A14/AIF1/PLA2G7/CXCL12/HMGB1	5
	4	GO:0006959	humoral immune response	14/847	81/13206	0.00058161	0.0395061	0.0370406	CD55/CR2/COLEC11/PDCD1/TRAF3IP2/CLU/ADM/PTPN6/EBI3/C3/KLK5/KLK7/SEMG1/TFE3	14
	4	GO:0040017	positive regulation of locomotion	39/847	352/13206	0.000584194	0.0395061	0.0370406	PTAFR/ARTN/S100A14/RAB25/EPCAM/CXCR2/VIL1/TDGF1/HYAL1/CXCL6/PF4/CXCL5/CXCL3/FGF2/SEMA6A/CARMIL1/AIF1/PLA2G7/CCL26/MET/EPHA1/RARRES2/DOCK5/CXCL12/STX3/FERMT3/SCARB1/FLT1/HMGB1/CTSH/PYCARD/ALOX12/CLDN7/TMEM102/GRB7/SERPINB3/RAC2/FOXO4/FGF16	39
	4	GO:0051272	positive regulation of cellular component movement	39/847	352/13206	0.000584194	0.0395061	0.0370406	PDPN/PTAFR/S100A14/RAB25/NOS1AP/EPCAM/CXCR2/VIL1/TDGF1/HYAL1/CXCL6/PF4/CXCL5/CXCL3/FGF2/SEMA6A/CARMIL1/AIF1/PLA2G7/CCL26/MET/EPHA1/RARRES2/DOCK5/CXCL12/FERMT3/SCARB1/FLT1/HMGB1/CTSH/PYCARD/ALOX12/CLDN7/TMEM102/GRB7/SERPINB3/RAC2/FOXO4/FGF16	39
	7	GO:0001570	vasculogenesis	8/420	60/13206	0.000587992	0.005811	0.00399609	HEG1/PDGFRB/NKX2-5/HAS2/FZD4/HDAC7/TGFB1/AMOT	8
	7	GO:0050818	regulation of coagulation	8/420	60/13206	0.000587992	0.005811	0.00399609	NFE2L2/EDN1/SERPINE1/PLAT/TLR4/ANXA2/ADAMTS18/THBD	8
	7	GO:0030036	actin cytoskeleton organization	30/420	497/13206	0.000590912	0.00582534	0.00400595	ASAP3/TGFB2/ROCK2/ANTXR1/OBSL1/PDGFRB/NKX2-5/NEDD9/EDN1/FSCN1/AQP1/DLC1/ANXA1/ANKRD1/NOX4/ARHGDIB/HSP90B1/ANG/RHOJ/TMOD3/ALDOA/ACTG1/ARHGAP28/TGFB1/CDC42EP5/ID1/PREX1/ARHGAP6/SHROOM4/AMOT	30
	2	GO:0043923	positive regulation by host of viral transcription	3517-10-01	14/13206	0.000591781	0.00924525	0.00833492	NUCKS1/LEF1/CHD1/CCNT1/SP1/SNW1/TFAP4/SMARCA4/SMARCB1/EP300	10
	2	GO:0046599	regulation of centriole replication	3517-10-01	14/13206	0.000591781	0.00924525	0.00833492	STIL/SPICE1/PLK4/NPM1/CDK5RAP2/MDM1/CENPJ/BRCA1/CEP76/CHMP2A	10
	2	GO:0051382	kinetochore assembly	3517-10-01	14/13206	0.000591781	0.00924525	0.00833492	POGZ/CENPF/CENPA/RNF4/CENPC/CENPE/CENPH/CENPW/MIS12/CENPX	10
	9	GO:0001704	formation of primary germ layer	7/190	100/13206	0.000592392	0.0181082	0.0151735	ACVR1/FOXC1/KLF4/ITGA8/WNT11/MMP14/GATA6	7
	9	GO:0034341	response to interferon-gamma	7/190	100/13206	0.000592392	0.0181082	0.0151735	GBP1/TRIM38/HLA-B/B2M/MT2A/CXCL16/ICAM1	7
	7	GO:0046394	carboxylic acid biosynthetic process	16/420	198/13206	0.000593575	0.00583706	0.00401401	PLOD1/ELOVL1/CYP27A1/MGST2/MSMO1/PRKAA1/STARD4/EDN1/PDK4/INSIG1/LPL/RDH10/ANXA1/FADS2/AVPR1A/NAGS	16
	1	GO:0006198	cAMP catabolic process	14/4577	19/13206	0.00059588	0.0107056	0.00960278	PDE4B/EGLN1/PDE11A/PDE1A/PDE4D/PDE8B/PDE7B/PDE10A/PDE2A/RAPGEF3/PDE1B/PDE8A/MAPK7/PDE4A	14
	1	GO:0021801	cerebral cortex radial glia guided migration	14/4577	19/13206	0.00059588	0.0107056	0.00960278	DAB1/SRGAP2/DISC1/RTN4/CDK5R2/RELN/CDK5/DAB2IP/C16orf45/ADGRG1/PAFAH1B1/CDK5R1/SOCS7/MBOAT7	14
	1	GO:0022030	telencephalon glial cell migration	14/4577	19/13206	0.00059588	0.0107056	0.00960278	DAB1/SRGAP2/DISC1/RTN4/CDK5R2/RELN/CDK5/DAB2IP/C16orf45/ADGRG1/PAFAH1B1/CDK5R1/SOCS7/MBOAT7	14
	8	GO:1903320	regulation of protein modification by small protein conjugation or removal	12/206	252/13206	0.000600666	0.024345	0.0225701	GLMN/COMMD1/ANAPC4/CUL1/PINX1/RNF20/ANAPC15/PSMD7/PSME3/PSMC5/PSMC4/GNL3L	12
	7	GO:1901653	cellular response to peptide	19/420	258/13206	0.000602641	0.00591155	0.00406524	GNG12/IRS1/PPARG/CISH/PRKAA1/EDN1/GPER1/GNG11/PDK4/CAV2/REPIN1/RELA/KLF5/IRS2/FOXC2/CCL2/RAB31/TGFB1/ID1	19
	8	GO:1903050	regulation of proteolysis involved in cellular protein catabolic process	11/206	217/13206	0.000603808	0.024345	0.0225701	GLMN/COMMD1/ARIH2/ANAPC4/CUL1/ANAPC15/PSMD7/SCO1/PSME3/PSMC5/PSMC4	11
	1	GO:0000045	autophagosome assembly	41/4577	77/13206	0.000604517	0.010741	0.00963456	MFN2/PINK1/STX12/SH3GLB1/KIAA1324/RAB3GAP2/RAB1A/RAB3GAP1/ATG9A/ATG4B/RAB5A/NPRL2/RAB7A/TBC1D14/RAB33B/ATG12/ATG9B/LRSAM1/TBC1D12/AMBRA1/FEZ1/GABARAPL1/LRRK2/MAP1LC3B2/IFT88/CHMP4A/ATG2B/PACS2/GABARAPL2/MAP1LC3B/IFT20/PIP4K2B/PIK3C3/CHMP4B/MAP1LC3A/TP53INP2/MTMR3/WDR45/UBQLN2/ATG4A/RAB33A	41
	1	GO:0006885	regulation of pH	41/4577	77/13206	0.000604517	0.010741	0.00963456	ATP6V0B/SLC9C2/ATP6V1C2/SLC4A5/SLC9A2/SLC4A10/SLC4A3/ATP6V1A/RAB7A/SLC9A9/TMEM175/SLC26A1/SLC4A4/CLCN3/ATP6V1G2/SLC26A8/ATP6V1F/ATP6V0E2/ATP6V1B2/ATP6V1H/ATP6V1C1/ATP6V1G1/AQP11/LRRK2/SLC4A8/SLC26A10/EDNRB/ATP6V1D/RHCG/ATP6V0C/CLN3/ATP6V0D1/ATP6V0A1/PDK2/SLC26A11/BCL2/SLC17A7/SLC9A8/SLC9A7/SLC9A6/ATP6AP1	41
	1	GO:0007631	feeding behavior	41/4577	77/13206	0.000604517	0.010741	0.00963456	HCRTR1/NEGR1/CHRNB2/AGT/UCN/EN1/TBR1/UBR3/GLS/PRLH/GRM7/TRH/CCKAR/UCHL1/NPY1R/NPY5R/CARTPT/DRD1/HCRTR2/HTR1B/MRAP2/CNR1/FYN/OPRM1/NTRK2/NR4A3/GRIN1/TH/DRD2/ATP8A2/POU4F1/FOS/DERL2/HCRT/STAT3/MC4R/OPRL1/APP/MCHR1/HTR2C/APLN	41
	1	GO:0009261	ribonucleotide catabolic process	22/4577	35/13206	0.000605986	0.010741	0.00963456	PDE4B/EGLN1/PDE11A/PDE1A/NUDT16/NUDT9/PDE4D/PDE8B/NUDT3/PDE7B/PDE10A/NUDT18/AMPD3/PDE2A/RAPGEF3/PDE1B/NUDT4/PDE8A/MAPK7/PDE4A/NUDT10/NUDT11	22
	1	GO:0046883	regulation of hormone secretion	93/4577	203/13206	0.000609396	0.0107653	0.00965637	UTS2/BMP8A/RAP1A/MPC2/CACNA1E/ADORA1/KISS1/AGT/UCN/PRKCE/NRXN1/RAB11FIP5/INHBB/RAPGEF4/INHA/PER2/CAPN10/MYRIP/CACNA2D2/CACNA1D/GPR27/STXBP5L/SNX4/TRH/CCKAR/EPHA5/PPP3CA/SLC25A4/C1QTNF3/OXCT1/ISL1/CARTPT/CRHBP/PDE8B/GDF9/BMP6/SOX4/GPLD1/TFAP2B/CNR1/MARCKS/PARK2/GCK/STX1A/SRI/TAC1/TFR2/CRH/SYBU/NOV/JAK2/PPP3CB/RBP4/ADRA2A/SIRT3/BRSK2/SYT9/ARNTL/KCNJ11/ABCC8/SYT7/BAD/ARRB1/DRD2/SIDT2/C2CD2L/CACNA1C/…	93
	9	GO:0009612	response to mechanical stimulus	9/190	164/13206	0.000609405	0.0182374	0.0152818	PTGS2/CASP8/ENG/DCN/POSTN/MMP14/STRA6/COL1A1/PIEZO2	9
	9	GO:0003007	heart morphogenesis	10/190	199/13206	0.000611351	0.0182374	0.0152818	ACVR1/MYL3/FOXC1/ENG/WNT11/TBX3/SIX1/TMEM100/GATA6/ADAMTS1	10
	1	GO:0008361	regulation of cell size	72/4577	151/13206	0.000613484	0.0108014	0.00968874	CLCN6/BARHL2/LAMTOR5/SEMA6C/SEMA4A/TNR/PLXNA2/DISC1/UCN/RTN4/SEMA4F/TTL/BMPR2/ATP2B2/SEMA3B/GSK3B/PLXNA1/ADD1/RUFY3/SPP1/CLCN3/MAP1B/PRR16/SLC12A2/FSTL4/VEGFA/SEMA3C/SEMA3E/NRCAM/IFRD1/PLXNA4/CDK5/DPYSL2/NRG1/TSC1/OLFM1/ANAPC2/NRP1/RET/KCNMA1/PTEN/ZFYVE27/SEMA4G/SHTN1/BDNF/RAB21/PLXNC1/AKT1/SEMA6D/RAB11A/ISLR2/SEMA7A/NTRK3/MT3/PAFAH1B1/NDEL1/NTN1/ULK2/CDK5R1/MAPT/WNT3/RPTOR/DCC/MEGF8/CDH4/DSCAM/S…	72
	2	GO:0051293	establishment of spindle localization	18/3517	33/13206	0.000614608	0.00957103	0.00862862	GPSM2/ARHGEF2/CENPA/WDR43/SPDL1/EYA1/CDK5RAP2/PAX6/NUMA1/ZW10/ESPL1/NUSAP1/NDE1/LLGL1/SPAG5/KPNB1/NDC80/MYH9	18
	2	GO:0001756	somitogenesis	27/3517	57/13206	0.000617208	0.00957103	0.00862862	EPB41L5/LEF1/SFRP2/DLL1/LFNG/XRCC2/NKX3-1/SFRP1/PRKDC/RGS20/ROR2/CRB2/NOTCH1/NRARP/BMPR1A/ATM/LRP6/PSEN1/FOXB1/SMAD3/AXIN1/PALB2/MIB1/SMAD4/POFUT1/EP300/MED12	27
	2	GO:0048568	embryonic organ development	121/3517	351/13206	0.000618137	0.00957103	0.00862862	EPHA2/MFAP2/KDM1A/ID3/SYF2/ARID1A/PHACTR4/STIL/CYR61/COL11A1/ARNT/SLC39A1/EFNA1/NES/VANGL2/PROX1/SIX3/OTX1/VAX2/ATP6V1B1/GLI2/ERCC3/DLX2/FRZB/SATB2/FZD5/TGFBR2/PLCD1/WDR48/CTNNB1/LRIG1/ARL13B/NPHP3/DLG1/CC2D2A/PKD2/LEF1/PLK4/GAB1/FBN2/MDFI/PTK7/BMP5/GJA1/CITED2/DLL1/GLI3/SMO/FZD3/FGFR1/CHD7/TTPA/EYA1/STK3/FZD6/HSF1/PCSK5/ROR2/PTCH1/TGFBR1/RAD23B/CRB2/NOTCH1/STOX1/BMPR1A/FGF8/SUFU/E2F8/PAX6/FOLR1/…	121
	2	GO:0030261	chromosome condensation	16/3517	28/13206	0.000620006	0.00957157	0.00862911	PHF13/H3F3A/NCAPH/SMC4/NCAPG/CCNB1/NCAPG2/SMC2/CDK1/CDCA5/NCAPD3/NCAPD2/HMGA2/NUSAP1/ERN2/TOP2A	16
	7	GO:1905330	regulation of morphogenesis of an epithelium	14/420	161/13206	0.000625973	0.00612526	0.0042122	PSMB2/WNT5A/ETV5/DAB2/SNAI2/CTHRC1/GATA3/FZD4/BMP4/GREM1/NKD1/TBX2/TGFB1/BMP7	14
	9	GO:0002687	positive regulation of leukocyte migration	6/190	73/13206	0.000627152	0.0184861	0.0154902	IL1R1/CXCL1/CXCL2/CMKLR1/LGALS3/ICAM1	6
	7	GO:0030888	regulation of B cell proliferation	6/420	34/13206	0.000630277	0.0061282	0.00421422	INPP5D/BST1/CDKN1A/PRDM1/TLR4/IRS2	6
	7	GO:2000677	regulation of transcription regulatory region DNA binding	6/420	34/13206	0.000630277	0.0061282	0.00421422	MSX1/MSX2/TWIST1/GATA3/TGFB1/ID1	6
	7	GO:0033674	positive regulation of kinase activity	27/420	431/13206	0.000630913	0.0061282	0.00421422	TGFB2/FAM150B/ALS2/IRS1/WNT5A/PDGFC/PRKAA1/ITGA1/PDGFRB/EDN1/CDKN1A/SNX9/EGFR/MDFIC/ADAM9/TLR4/FZD4/NOX4/SPRY2/ANG/BMP4/GREM1/CSPG4/CIB1/MALT1/TGFB1/CDC25B	27
	1	GO:0030809	negative regulation of nucleotide biosynthetic process	21/4577	33/13206	0.00063466	0.0110272	0.0098913	HPCA/PID1/GRM7/GRM2/DRD3/GABBR1/HTR1B/OPRM1/GRM3/AKAP9/GRM8/GABBR2/ADRA2A/PDE2A/DRD2/EDNRB/AKAP6/GALR1/PALM/APLP1/OPRL1	21
	1	GO:0033572	transferrin transport	21/4577	33/13206	0.00063466	0.0110272	0.0098913	ATP6V0B/ATP6V1C2/ATP6V1A/TF/TFRC/ATP6V1G2/LMTK2/TFR2/ATP6V1F/ATP6V0E2/ATP6V1B2/ATP6V1H/ATP6V1C1/ATP6V1G1/ATP6V1D/ATP6V0C/ATP6V0D1/ATP6V0A1/MCOLN1/RAB11B/ATP6AP1	21
	1	GO:0060999	positive regulation of dendritic spine development	21/4577	33/13206	0.00063466	0.0110272	0.0098913	FOXO6/LRP8/ARF1/CAMK1/KALRN/NLGN1/CAMK2B/PPP1R9A/RELN/NRG1/CPEB3/NEURL1/CAPRIN2/CUX2/ITPKA/PAFAH1B1/PALM/SHANK1/SHANK3/BHLHB9/PAK3	21
	1	GO:1900372	negative regulation of purine nucleotide biosynthetic process	21/4577	33/13206	0.00063466	0.0110272	0.0098913	HPCA/PID1/GRM7/GRM2/DRD3/GABBR1/HTR1B/OPRM1/GRM3/AKAP9/GRM8/GABBR2/ADRA2A/PDE2A/DRD2/EDNRB/AKAP6/GALR1/PALM/APLP1/OPRL1	21
	7	GO:0042098	T cell proliferation	11/420	108/13206	0.000638218	0.006184	0.00425259	TNFSF4/IGFBP2/HES1/DOCK8/CD274/ANXA1/CD151/BMP4/MALT1/TGFB1/ELF4	11
	1	GO:0051453	regulation of intracellular pH	37/4577	68/13206	0.000638791	0.0110626	0.00992303	ATP6V0B/SLC9C2/ATP6V1C2/SLC4A5/SLC9A2/SLC4A10/SLC4A3/ATP6V1A/RAB7A/SLC9A9/TMEM175/SLC26A1/SLC4A4/CLCN3/ATP6V1G2/SLC26A8/ATP6V1F/ATP6V0E2/ATP6V1B2/ATP6V1H/ATP6V1C1/ATP6V1G1/AQP11/LRRK2/SLC4A8/SLC26A10/ATP6V1D/ATP6V0C/CLN3/ATP6V0D1/ATP6V0A1/SLC26A11/BCL2/SLC17A7/SLC9A8/SLC9A7/SLC9A6	37
	1	GO:0006491	N-glycan processing	15/4577	21/13206	0.000645645	0.0110724	0.00993182	MAN1C1/MAN1A2/EDEM3/MGAT4A/ST8SIA4/MGAT4B/MAN1A1/MAN1B1/MGAT4C/GNPTAB/MAN2A2/ST8SIA2/GNPTG/ENGASE/ST8SIA3	15
	1	GO:0007413	axonal fasciculation	15/4577	21/13206	0.000645645	0.0110724	0.00993182	AMIGO1/CNTN2/RTN4/CNTN4/CELSR3/EPHA3/CNR1/NRCAM/NRP1/CRTAC1/NDN/CDK5R1/MEGF8/ARHGAP35/NCAM2	15
	1	GO:0022410	circadian sleep/wake cycle process	15/4577	21/13206	0.000645645	0.0110724	0.00993182	UTS2/HCRTR1/KCNA2/CHRNB2/ADORA1/DRD3/NLGN1/SRD5A1/BTBD9/HCRTR2/CRH/PTGDS/NPS/DRD2/GHRH	15
	7	GO:0001706	endoderm formation	7/420	47/13206	0.00065533	0.00631891	0.00434537	COL5A2/FN1/COL8A1/COL12A1/COL5A1/DKK1/MMP2	7
	7	GO:0048645	animal organ formation	7/420	47/13206	0.00065533	0.00631891	0.00434537	WNT5A/HES1/SPRY1/RDH10/DKK1/BMP4/BMP7	7
	4	GO:0002218	activation of innate immune response	25/847	194/13206	0.000657658	0.0437899	0.041057	SMPDL3B/PSMA5/S100A14/IKBKE/PSME4/IFIH1/PRKCD/UBE2D3/TLR3/IRF4/RIPK1/PSMB8/PSMB9/MB21D1/CARD11/DDX58/SYK/PSMD5/IRAK3/HMGB1/PSME2/PSMC6/PYCARD/PSMD11/ICAM3	25
	1	GO:0030803	negative regulation of cyclic nucleotide biosynthetic process	20/4577	31/13206	0.000659258	0.0112693	0.0101084	HPCA/GRM7/GRM2/DRD3/GABBR1/HTR1B/OPRM1/GRM3/AKAP9/GRM8/GABBR2/ADRA2A/PDE2A/DRD2/EDNRB/AKAP6/GALR1/PALM/APLP1/OPRL1	20
	8	GO:2000058	regulation of protein ubiquitination involved in ubiquitin-dependent protein catabolic process	7/206	94/13206	0.000659905	0.0260525	0.0241531	ANAPC4/CUL1/ANAPC15/PSMD7/PSME3/PSMC5/PSMC4	7
	7	GO:0051250	negative regulation of lymphocyte activation	9/420	76/13206	0.000659978	0.0063238	0.00434873	TNFSF4/INPP5D/HFE/MICA/PRDM1/CD274/ANXA1/BMP4/TGFB1	9
	2	GO:0006268	DNA unwinding involved in DNA replication	3517-08-01	10/13206	0.000661001	0.0101444	0.00914555	MCM6/MCM2/HMGA1/MCM7/MCM4/C10orf2/RAD51/TOP2A	8
	2	GO:1901978	positive regulation of cell cycle checkpoint	3517-08-01	10/13206	0.000661001	0.0101444	0.00914555	TPR/PROX1/GEN1/MAD2L1/CCAR2/PCID2/XRCC3/NDC80	8
	7	GO:0022407	regulation of cell-cell adhesion	19/420	260/13206	0.000662029	0.0063238	0.00434873	TNFSF4/ITPKB/IGFBP2/WNT5A/HES1/HFE/PRDM1/HAS2/CD274/ANXA1/GATA3/RAG1/ETS1/BMP4/ADAMTS18/CCL2/MALT1/TGFB1/BMP7	19
	7	GO:1903037	regulation of leukocyte cell-cell adhesion	16/420	200/13206	0.000662245	0.0063238	0.00434873	TNFSF4/ITPKB/IGFBP2/HES1/HFE/PRDM1/HAS2/CD274/ANXA1/GATA3/RAG1/ETS1/BMP4/CCL2/MALT1/TGFB1	16
	7	GO:0007184	SMAD protein import into nucleus	5/420	23/13206	0.000665411	0.0063238	0.00434873	TGFB2/WWTR1/DAB2/BMP4/TGFB1	5
	7	GO:0045601	regulation of endothelial cell differentiation	5/420	23/13206	0.000665411	0.0063238	0.00434873	ROCK2/TNFRSF1A/BMP4/CDH5/ID1	5
	7	GO:0061037	negative regulation of cartilage development	5/420	23/13206	0.000665411	0.0063238	0.00434873	TGFB2/EFEMP1/SNAI2/BMP4/GREM1	5
	9	GO:1903510	mucopolysaccharide metabolic process	7/190	102/13206	0.000667157	0.0190981	0.016003	EGFLAM/OGN/OMD/ITIH5/ITIH2/DCN/CEMIP	7
	9	GO:0006809	nitric oxide biosynthetic process	5/190	49/13206	0.000667477	0.0190981	0.016003	PTGS2/CYP1B1/KLF4/ICAM1/KLF2	5
	2	GO:0000018	regulation of DNA recombination	24/3517	49/13206	0.000667958	0.0102211	0.00921471	KDM1A/RPA2/MSH6/ZRANB3/FIGN/MLH1/PPP4R2/POLQ/WHSC1/MSH3/FIGNL1/PAXIP1/EXOSC3/FBXO18/CLCF1/MRE11A/CHEK1/RAD51AP1/PARPBP/RAD51/BLM/PPP4C/KPNA2/ALYREF	24
	9	GO:0002460	adaptive immune response based on somatic recombination of immune receptors built from immunoglobulin superfamily domains	8/190	133/13206	0.000671055	0.0190981	0.016003	CFI/C7/BTN3A3/IL33/C1S/C1R/B2M/ICAM1	8
	1	GO:0042745	circadian sleep/wake cycle	16/4577	23/13206	0.00067561	0.0115115	0.0103257	UTS2/HCRTR1/KCNA2/CHRNB2/ADORA1/DRD3/NLGN1/SRD5A1/BTBD9/HCRTR2/CRH/PTGDS/NPS/TH/DRD2/GHRH	16
	2	GO:0045839	negative regulation of mitotic nuclear division	21/3517	41/13206	0.00067746	0.0103362	0.00931847	TPR/CENPF/GEN1/BUB1/MAD2L1/CCNB1/TTK/MAD1L1/MTBP/BUB3/ATM/ZW10/CHEK1/USP44/PCID2/XRCC3/BUB1B/PLK1/CSNK2A2/NDC80/PSMG2	21
	1	GO:0036465	synaptic vesicle recycling	19/4577	29/13206	0.000678002	0.0115151	0.0103289	SYT11/WNT7A/RAB5A/NLGN1/SNCA/CANX/BTBD9/CDK5/SH3GL2/DNM1/SYT7/SYT12/SYT1/FGF14/PIP5K1C/RAB3A/SYT5/SYNJ1/OPHN1	19
	1	GO:0008045	motor neuron axon guidance	17/4577	25/13206	0.000688915	0.011663	0.0104616	LHX9/PLXNA2/KIF5C/CHN1/ALCAM/PLXNA1/SLIT2/PLXNA4/CDK5/NRP1/SLIT1/PLXNC1/LHX1/ETV4/NOG/RNF165/PLXNA3	17
	7	GO:0006633	fatty acid biosynthetic process	11/420	109/13206	0.000690042	0.00654219	0.00449891	ELOVL1/MGST2/MSMO1/PRKAA1/EDN1/PDK4/INSIG1/LPL/ANXA1/FADS2/AVPR1A	11
	2	GO:0030178	negative regulation of Wnt signaling pathway	72/3517	193/13206	0.000692675	0.0105375	0.00949997	HDAC1/PSMD4/PSMB4/SIX3/RPS27A/FRZB/LIMD1/PSMD6/NPHP3/IFT80/SOX2/LEF1/KIAA0922/SFRP2/EGR1/G3BP1/RACK1/MAPK14/MDFI/PSMB1/GLI3/SFRP1/RGS20/STK3/FZD6/TLE1/ROR2/INVS/NOTCH1/LZTS2/TCF7L2/PSMD13/PSMA1/LRP4/PSMC3/CTNND1/CCND1/TSKU/WNT5B/LRP6/PFDN5/PSMD9/LATS2/SHISA2/CHD8/PSMB5/NFATC4/GSC/AXIN1/WWOX/NXN/TAX1BP3/PSMB6/DVL2/TMEM88/UBB/PSMB3/PSMD3/SOX9/RNF213/NOTUM/CDH2/NFATC1/UBA52/FUZ/BMP2/STK4/ZNRF3/HMGXB…	72
	2	GO:0001843	neural tube closure	36/3517	83/13206	0.000700993	0.0106331	0.0095861	SKI/ARID1A/PHACTR4/STIL/VANGL2/RPS7/SEMA4C/TRIM71/NPHP3/CC2D2A/SHROOM3/SFRP2/PTK7/FZD3/SFRP1/FZD6/PTCH1/KIF20B/SUFU/FOLR1/TULP3/LRP6/ALX1/APAF1/KDM2B/DVL2/FZD2/MKS1/VASP/TEAD2/FUZ/SDC4/SALL4/CELSR1/PLXNB2/MED12	36
	8	GO:0051443	positive regulation of ubiquitin-protein transferase activity	7/206	95/13206	0.000703139	0.0271928	0.0252103	ANAPC4/CUL1/ANAPC15/PSMD7/PSME3/PSMC5/PSMC4	7
	9	GO:0007498	mesoderm development	7/190	103/13206	0.000707245	0.0198077	0.0165977	OSR1/ACVR1/FOXC1/KLF4/ITGA8/WNT11/TBX3	7
	1	GO:0051705	multi-organism behavior	32/4577	57/13206	0.000710502	0.01199	0.0107549	DVL1/CHRNB2/UCN/NRXN1/EN1/UBR3/GLS/DRD3/KALRN/CRHBP/PENK/BRINP1/GRIN1/MSS51/PPP3CB/GRID1/PTEN/HRAS/TH/NRXN2/KIRREL3/POU4F1/NRXN3/DERL2/DLG4/SHANK1/APP/MAPK8IP2/SHANK3/PTCHD1/NLGN3/MECP2	32
	2	GO:0000466	maturation of 5.8S rRNA from tricistronic rRNA transcript (SSU-rRNA, 5.8S rRNA, LSU-rRNA)	13/3517	21/13206	0.000715642	0.0107614	0.00970182	RPSA/NOP14/EXOSC9/ABT1/ERI1/EXOSC3/EXOSC2/EXOSC8/FCF1/ERI2/FTSJ3/RPS21/PES1	13
	2	GO:0009950	dorsal/ventral axis specification	13/3517	21/13206	0.000715642	0.0107614	0.00970182	VAX2/FZD5/CTNNB1/EGF/MDFI/SFRP1/RGS20/BMPR1A/PAX6/LRP5/LRP6/AXIN1/SMAD2	13
	2	GO:0052312	modulation of transcription in other organism involved in symbiotic interaction	13/3517	21/13206	0.000715642	0.0107614	0.00970182	HDAC1/NUCKS1/REST/LEF1/CHD1/CCNT1/SP1/HMGA2/SNW1/TFAP4/SMARCA4/SMARCB1/EP300	13
	7	GO:0008015	blood circulation	25/420	390/13206	0.000715819	0.00677038	0.00465583	NPPB/ECE1/TGFB2/ITPR1/OXTR/PPARG/ITGA1/NKX2-5/EDN1/GPER1/EGFR/ELN/COL1A2/PLOD3/MYOF/PRCP/FLI1/PDE3A/SPX/KCNJ8/ABCC9/AVPR1A/FOXC2/TBX2/TGFB1	25
	9	GO:0008585	female gonad development	6/190	75/13206	0.000724461	0.0198077	0.0165977	PDGFRA/FOXC1/MMP14/NUPR1/ICAM1/ADAMTS1	6
	4	GO:0050920	regulation of chemotaxis	20/847	142/13206	0.000724562	0.0475137	0.0445484	ARTN/S100A14/CXCR2/CXCL6/PF4/CXCL5/CXCL3/FGF2/SEMA6A/AIF1/PLA2G7/MET/RARRES2/CXCL12/STX3/FGF4/HMGB1/TMEM102/RAC2/FGF16	20
	7	GO:0090101	negative regulation of transmembrane receptor protein serine/threonine kinase signaling pathway	10/420	93/13206	0.000729019	0.00687881	0.0047304	WNT5A/CAV2/CER1/DKK1/HTRA1/GREM1/SMAD6/TGFB1I1/SOST/TGFB1	10
	2	GO:0003279	cardiac septum development	38/3517	89/13206	0.000730617	0.0109551	0.00987637	LUZP1/HEYL/CYR61/TGFBR3/RBM15/NOTCH2/VANGL2/PROX1/LTBP1/LRP2/TGFBR2/NPHP3/FGFRL1/WHSC1/ADAMTS6/MAML1/PTK7/BMP5/CITED2/SMO/CHD7/PCSK5/TGFBR1/NOTCH1/BMPR1A/FGF8/SUFU/PARVA/FRS2/NPRL3/SALL1/MYH10/FZD2/SMAD4/DNM2/JAG1/SALL4/TAB1	38
	9	GO:0007507	heart development	16/190	447/13206	0.000739638	0.0198077	0.0165977	OSR1/ACVR1/CALCRL/MYL3/PDGFRA/EDNRA/PDLIM3/FOXC1/ENG/WNT11/TBX3/SIX1/STRA6/TMEM100/GATA6/ADAMTS1	16
	1	GO:0050796	regulation of insulin secretion	68/4577	142/13206	0.000739779	0.0124443	0.0111624	UTS2/BMP8A/RAP1A/MPC2/CACNA1E/PRKCE/NRXN1/INHBB/RAPGEF4/PER2/CAPN10/MYRIP/CACNA2D2/CACNA1D/GPR27/STXBP5L/TRH/EPHA5/PPP3CA/SLC25A4/OXCT1/ISL1/CARTPT/PDE8B/SOX4/GPLD1/TFAP2B/CNR1/MARCKS/PARK2/GCK/STX1A/SRI/CRH/SYBU/NOV/JAK2/PPP3CB/RBP4/ADRA2A/SIRT3/BRSK2/SYT9/ARNTL/KCNJ11/ABCC8/SYT7/BAD/ARRB1/DRD2/SIDT2/C2CD2L/CACNA1C/KCNA5/RAPGEF3/KCNC2/GPR68/ABAT/ARL2BP/DOC2B/CACNA1A/GIPR/TRPM4/SNAP25/NNAT/KCNB1/…	68
	7	GO:0001974	blood vessel remodeling	6/420	35/13206	0.000740547	0.00695447	0.00478243	TGFB2/FOXC2/TGFB1/CST3/TGM2/BGN	6
	7	GO:0032881	regulation of polysaccharide metabolic process	6/420	35/13206	0.000740547	0.00695447	0.00478243	IRS1/PPP1R3G/HAS2/PHLDA2/IRS2/TGFB1	6
	8	GO:0071428	rRNA-containing ribonucleoprotein complex export from nucleus	3/206	12/13206	0.000741748	0.0281122	0.0260627	SDAD1/LTV1/RRS1	3
	9	GO:0045429	positive regulation of nitric oxide biosynthetic process	4/190	29/13206	0.000743991	0.0198077	0.0165977	PTGS2/KLF4/ICAM1/KLF2	4
	9	GO:1904407	positive regulation of nitric oxide metabolic process	4/190	29/13206	0.000743991	0.0198077	0.0165977	PTGS2/KLF4/ICAM1/KLF2	4
	9	GO:2000826	regulation of heart morphogenesis	4/190	29/13206	0.000743991	0.0198077	0.0165977	ACVR1/FOXC1/ENG/SIX1	4
	7	GO:0032835	glomerulus development	7/420	48/13206	0.000746569	0.00697796	0.00479858	WWTR1/HES1/PDGFRB/ANGPT2/BMP4/FOXC2/BMP7	7
	7	GO:0061005	cell differentiation involved in kidney development	7/420	48/13206	0.000746569	0.00697796	0.00479858	WWTR1/HES1/FAT4/GATA3/BMP4/GREM1/FOXC2	7
	4	GO:0009798	axis specification	14/847	83/13206	0.000748986	0.0483823	0.0453628	TDRD5/TDGF1/SENP2/WNT8A/HEY2/COBL/NODAL/HHEX/GDF3/TMED2/FOXA2/BCOR/KDM6A/CDX4	14
	2	GO:0045840	positive regulation of mitotic nuclear division	19/3517	36/13206	0.000751546	0.0112366	0.0101302	IL1A/EGF/SLF1/H2AFY/PHIP/NSMCE2/SMC5/FGF8/CDCA5/LRP5/PHB2/ESPL1/RB1/DLGAP5/NUSAP1/ANAPC11/UBE2C/AURKA/RANBP1	19
	9	GO:0019883	antigen processing and presentation of endogenous antigen	3/190	13/13206	0.000753846	0.0198566	0.0166386	ERAP1/ERAP2/B2M	3
	1	GO:1901214	regulation of neuron death	106/4577	237/13206	0.000771338	0.0128992	0.0115704	TP73/ATP13A2/PINK1/CDC42/JUN/NGF/EGLN1/UCN/HTRA2/EN1/NR4A2/DLX1/ATF2/CHL1/GSK3B/EPHB1/PIK3CA/PPARGC1A/SNCA/FBXW7/TRIM2/FAM134B/GDNF/ISL1/RASA1/MEF2C/GABRB2/CPEB4/SNCB/NQO2/TFAP2A/SYNGAP1/TFAP2B/GRIK2/FOXO3/FYN/SOD2/PARK2/SRPK2/HIPK2/BRAF/CDK5/EN2/NEFL/PTK2B/UBE2V2/OXR1/ANGPT1/NRBP2/JAK2/NTRK2/NR4A3/STXBP1/TSC1/GRIN1/NSMF/NRP1/ADAM8/HRAS/BTBD10/BDNF/AMBRA1/BAD/PICALM/ZPR1/LRRK2/FAIM2/MAP3K12/DDIT3…	106
	1	GO:0002087	regulation of respiratory gaseous exchange by neurological system process	4577-10-01	12/13206	0.000771703	0.0128992	0.0115704	ADORA1/GLS/NLGN1/PHOX2B/GLRA1/TLX3/PBX3/TSHZ3/NLGN3/MECP2	10
	9	GO:0048704	embryonic skeletal system morphogenesis	6/190	76/13206	0.000777296	0.0202588	0.0169756	TBX15/OSR1/PDGFRA/ALX4/MMP14/SIX1	6
	2	GO:0010332	response to gamma radiation	22/3517	44/13206	0.000777417	0.0115902	0.010449	KDM1A/PARP1/XRCC5/FANCD2/EGR1/XRCC2/WRN/PRKDC/TMEM109/YAP1/ATM/H2AFX/BRCA2/RAD51/PML/POLG/CYBA/TP53/TLK2/BAX/CHEK2/XRCC6	22
	1	GO:0006584	catecholamine metabolic process	26/4577	44/13206	0.000780689	0.0129673	0.0116315	CHRNB2/VHLL/NR4A2/PNKD/DRD3/SNCA/RNF180/SNCAIP/DRD1/SNCB/PARK2/DDC/GPR37/MTPN/DBH/TH/DRD2/PDE1B/ABAT/GRIN2A/AOC2/INSM1/COMT/MAOA/MAOB/ATP7A	26
	1	GO:0009712	catechol-containing compound metabolic process	26/4577	44/13206	0.000780689	0.0129673	0.0116315	CHRNB2/VHLL/NR4A2/PNKD/DRD3/SNCA/RNF180/SNCAIP/DRD1/SNCB/PARK2/DDC/GPR37/MTPN/DBH/TH/DRD2/PDE1B/ABAT/GRIN2A/AOC2/INSM1/COMT/MAOA/MAOB/ATP7A	26
	7	GO:0035812	renal sodium excretion	4/420	14/13206	0.00078336	0.0072534	0.004988	NPPB/EDN1/SPX/AVPR1A	4
	7	GO:0035813	regulation of renal sodium excretion	4/420	14/13206	0.00078336	0.0072534	0.004988	NPPB/EDN1/SPX/AVPR1A	4
	7	GO:0042554	superoxide anion generation	4/420	14/13206	0.00078336	0.0072534	0.004988	EDN1/EGFR/NOX4/TGFB1	4
	7	GO:0042730	fibrinolysis	4/420	14/13206	0.00078336	0.0072534	0.004988	SERPINE1/PLAT/ANXA2/THBD	4
	9	GO:0003231	cardiac ventricle development	7/190	105/13206	0.00079314	0.0202984	0.0170088	ACVR1/MYL3/FOXC1/ENG/WNT11/TBX3/STRA6	7
	7	GO:0048660	regulation of smooth muscle cell proliferation	10/420	94/13206	0.00079319	0.00731026	0.0050271	PPARG/ITGA2/PDGFRB/EDN1/GPER1/EGFR/ANG/BMP4/MMP2/TGM2	10
	7	GO:0072009	nephron epithelium development	10/420	94/13206	0.00079319	0.00731026	0.0050271	WWTR1/HES1/FAT4/GATA3/BMP4/PGF/GREM1/FOXC2/WNK4/TGFB1	10
	8	GO:0098781	ncRNA transcription	7/206	97/13206	0.000796329	0.0295891	0.0274319	POLR1B/SRRT/NCBP1/INTS5/SIRT7/POLR2E/CD3EAP	7
	7	GO:0050671	positive regulation of lymphocyte proliferation	9/420	78/13206	0.000798959	0.00734634	0.00505191	TNFSF4/IGFBP2/HES1/BST1/CDKN1A/CD274/ANXA1/TLR4/IRS2	9
	2	GO:0000291	nuclear-transcribed mRNA catabolic process, exonucleolytic	17/3517	31/13206	0.000800598	0.0119018	0.0107299	LSM3/EXOSC9/LSM6/DCP2/CNOT8/CNOT6/LSM2/LSM5/EXOSC3/EXOSC2/PATL1/POLR2G/DCPS/EXOSC8/DIS3/EDC3/LSM4	17
	9	GO:0035295	tube development	17/190	495/13206	0.000803383	0.0202984	0.0170088	OSR1/EPAS1/ACVR1/PDGFRA/EDNRA/FOXD1/FOXC1/DACT2/ENG/ALX4/WNT11/TBX3/MMP14/SIX1/STRA6/GATA6/KLF2	17
[truncated: 716 more rows]

## Sheet: enrich_CC
	Cluster	ID	Description	GeneRatio	BgRatio	pvalue	p.adjust	qvalue	geneID	Count
[truncated: 304 more rows]

[truncated: 2 more sheets: enrich_MF, enrich_KEGG]
