# Supplementary material for: Dissecting transcriptomic signatures of neuronal differentiation and maturation using iPSCs
Source: Nat Commun. 2020 Jan 23;11:462. doi: 10.1038/s41467-019-14266-z (PMC6978526; doi:10.1038/s41467-019-14266-z)
Supplement: Supplementary file 6 — Supplementary Data 2 [file 41467_2019_14266_MOESM6_ESM.xlsx]

## Sheet: Table S5
Table S5: List of 3214 genes differentially expressed (at FDR < 0.05) between the neurons alone and neurons on astrocytes
gencodeID	Symbol	chr	start	end	width	strand	Length	gene_type	NumTx	logFC	AveExpr	t	P.Value	adj.P.Val	B	bonf.P.Val	FC	OFF_meanExprs	ON_meanExprs
ENSG00000029534.19	ANK1	chr8	41653220	41896762	243543	-	10799	protein_coding	14	5.33904	5.37096	15.9408	1.39e-08	0.000343165	9.39915	0.000343165	UP	0.762135	8.00457
ENSG00000171094.15	ALK	chr2	29192774	29921566	728793	-	6932	protein_coding	5	4.78871	7.17754	13.8535	5.54e-08	0.000644274	8.32544	0.00136932	UP	0.864143	10.7852
ENSG00000234017.1		chr10	112548632	112548872	241	-	241	processed_pseudogene	1	11.9579	1519.87	13.3741	7.82e-08	0.000644274	6.04095	0.00193282	UP	0.186355	2388.26
ENSG00000109846.7	CRYAB	chr11	111908565	111923722	15158	-	3034	protein_coding	16	-4.1389	25.1779	-12.683	1.31e-07	0.000810219	7.99682	0.00324087	DOWN	35.7691	19.1258
ENSG00000231735.1		chr2	173297629	173298512	884	+	884	processed_pseudogene	1	8.46918	226.592	12.1348	2.01e-07	0.00099457	5.66325	0.00497285	UP	0.0680853	356.034
ENSG00000128564.6	VGF	chr7	101162509	101165593	3085	-	2704	protein_coding	3	4.00323	72.2239	11.6479	2.99e-07	0.00123003	7.29852	0.00738018	UP	12.2838	106.475
ENSG00000219797.2	PPIAP9	chr6	31519480	31520291	812	-	498	processed_pseudogene	1	8.02344	143.901	11.3325	3.89e-07	0.00130956	5.10751	0.00960523	UP	0.0605457	226.096
ENSG00000054356.13	PTPRN	chr2	219289623	219309648	20026	-	8261	protein_coding	19	3.21375	28.2818	11.2258	4.26e-07	0.00130956	6.99181	0.0105159	UP	7.01874	40.4322
ENSG00000108255.7	CRYBA1	chr17	29246863	29254494	7632	+	794	protein_coding	2	-12.6769	1.93074	-10.9982	5.18e-07	0.00130956	3.28332	0.0127901	DOWN	5.30955	0
ENSG00000179131.7		chr7	66914581	66914943	363	+	363	processed_pseudogene	1	8.30859	187.181	10.971	5.3e-07	0.00130956	4.81614	0.0130956	UP	0.0411419	294.119
ENSG00000219451.3		chr7	20827326	20827753	428	+	428	processed_pseudogene	1	5.65809	285.427	10.284	9.79e-07	0.00219936	5.40875	0.024193	UP	1.65773	447.582
ENSG00000214199.3	EEF1A1P12	chr2	106697331	106698676	1346	-	1346	processed_pseudogene	1	6.59375	441.867	9.87564	1.43e-06	0.00290965	5.36939	0.0354271	UP	0.708147	693.958
ENSG00000277954.1		chr16	79202624	79206739	4116	-	4116	antisense	1	6.55059	1.95004	9.69587	1.7e-06	0.00290965	4.68726	0.0420781	UP	0.208006	2.94549
ENSG00000277586.1	NEFL	chr8	24950955	24957110	6156	-	4329	protein_coding	3	2.59473	254.28	9.66354	1.76e-06	0.00290965	5.64827	0.0434125	UP	70.1911	359.474
ENSG00000149273.14	RPS3	chr11	75399486	75422280	22795	+	5894	protein_coding	20	-2.88507	84.0542	-9.65802	1.77e-06	0.00290965	5.64276	0.0436447	DOWN	143.419	50.1316
ENSG00000104722.13	NEFM	chr8	24913012	24919098	6087	+	4381	protein_coding	6	3.65895	62.5122	9.55266	1.96e-06	0.00293382	5.53833	0.0483504	UP	9.96118	92.5413
ENSG00000145425.9	RPS3A	chr4	151099573	151104652	5080	+	2341	protein_coding	14	-2.67573	377.691	-9.50813	2.04e-06	0.00293382	5.49999	0.0505023	DOWN	752.317	163.618
ENSG00000206538.8	VGLL3	chr3	86876388	86991119	114732	-	12714	protein_coding	4	-5.73853	2.7642	-9.41675	2.24e-06	0.00293382	5.31583	0.0552526	DOWN	4.39485	1.83239
ENSG00000167702.11	KIFC2	chr8	144466043	144474202	8160	+	4447	protein_coding	6	2.48167	28.0431	9.39773	2.28e-06	0.00293382	5.38834	0.0563009	UP	11.8802	37.279
ENSG00000122406.12	RPL5	chr1	92832025	92841924	9900	+	2890	protein_coding	5	-2.43864	192.397	-9.18231	2.83e-06	0.00293382	5.18222	0.0698116	DOWN	363.799	94.4533
ENSG00000176884.14	GRIN1	chr9	137138390	137168762	30373	+	6729	protein_coding	13	4.37332	6.58626	9.16479	2.88e-06	0.00293382	5.05801	0.0710564	UP	1.00472	9.77572
ENSG00000142871.16	CYR61	chr1	85580761	85583962	3202	+	2455	protein_coding	2	-6.94332	8.96608	-9.09239	3.09e-06	0.00293382	4.7308	0.076461	DOWN	21.1619	1.99703
ENSG00000129990.14	SYT5	chr19	55171199	55180441	9243	-	5347	protein_coding	11	3.08887	12.0939	9.04171	3.26e-06	0.00293382	5.02255	0.0805101	UP	2.53296	17.5573
ENSG00000118523.5	CTGF	chr6	131948176	131951373	3198	-	2339	protein_coding	1	-6.38316	35.2096	-9.03164	3.29e-06	0.00293382	5.01309	0.0813415	DOWN	67.681	16.6544
ENSG00000177181.14	RIMKLA	chr1	42380795	42422578	41784	+	8981	protein_coding	2	3.52239	4.71984	9.00781	3.37e-06	0.00293382	4.96561	0.0833476	UP	1.89845	6.33206
ENSG00000124140.13	SLC12A5	chr20	46021690	46060152	38463	+	8909	protein_coding	25	3.43256	10.7564	8.98145	3.47e-06	0.00293382	4.97177	0.0856289	UP	2.08208	15.7132
ENSG00000114923.16	SLC4A3	chr2	219627327	219641980	14654	+	5091	protein_coding	9	2.82753	16.0792	8.9612	3.54e-06	0.00293382	4.95736	0.0874278	UP	5.55667	22.0921
ENSG00000164587.11	RPS14	chr5	150443190	150449756	6567	-	4544	protein_coding	7	-2.83313	129.43	-8.90531	3.75e-06	0.00293382	4.90213	0.0926096	DOWN	202.806	87.5002
ENSG00000114391.12	RPL24	chr3	101681091	101686782	5692	-	2682	protein_coding	6	-2.29165	133.663	-8.885	3.83e-06	0.00293382	4.88444	0.0945741	DOWN	242.621	71.4019
ENSG00000100122.5	CRYBB1	chr22	26599278	26618088	18811	-	1102	protein_coding	1	-11.0626	1.63967	-8.8404	4.01e-06	0.00293382	2.53987	0.0990492	DOWN	4.4612	0.0273665
ENSG00000087085.13	ACHE	chr7	100889994	100896974	6981	-	3731	protein_coding	14	3.0322	21.7232	8.8342	4.04e-06	0.00293382	4.8288	0.0996902	UP	5.60001	30.9364
ENSG00000227259.2	HMGN2P22	chr2	100591150	100591324	175	-	175	processed_pseudogene	1	6.65295	32.8573	8.78458	4.25e-06	0.00293382	2.71187	0.104977	UP	0	51.6328
ENSG00000196205.8	EEF1A1P5	chr9	133019486	133020874	1389	+	1389	processed_pseudogene	1	-2.5977	447.855	-8.73306	4.48e-06	0.00293382	4.72361	0.110792	DOWN	470.019	435.19
ENSG00000137154.12	RPS6	chr9	19375715	19380254	4540	-	2714	protein_coding	5	-2.41054	183.525	-8.65429	4.87e-06	0.00293382	4.64564	0.120368	DOWN	349.527	88.6666
ENSG00000116254.17	CHD5	chr1	6101793	6180123	78331	-	9890	protein_coding	6	3.57667	19.4522	8.58352	5.25e-06	0.00293382	4.57674	0.129741	UP	4.17238	28.1835
ENSG00000167971.15	CASKIN1	chr16	2177180	2196525	19346	-	5889	protein_coding	3	3.28559	8.68866	8.5777	5.28e-06	0.00293382	4.5534	0.130547	UP	2.27495	12.3536
ENSG00000175352.10	NRIP3	chr11	8980576	9004049	23474	-	4123	protein_coding	5	2.82576	16.738	8.57506	5.3e-06	0.00293382	4.56571	0.130914	UP	6.07139	22.8332
ENSG00000171951.4	SCG2	chr2	223596940	223602503	5564	-	2719	protein_coding	3	2.94944	357.905	8.54108	5.49e-06	0.00293382	4.52157	0.135739	UP	132.593	486.654
ENSG00000106819.11	ASPN	chr9	92456205	92482506	26302	-	2470	protein_coding	2	-8.38423	2.60625	-8.53232	5.55e-06	0.00293382	3.19661	0.137015	DOWN	6.9306	0.135199
ENSG00000196431.3	CRYBA4	chr22	26621964	26630672	8709	+	811	protein_coding	2	-9.63556	1.35043	-8.50997	5.68e-06	0.00293382	2.36194	0.140327	DOWN	3.6778	0.0205072
ENSG00000101958.13	GLRA2	chrX	14529298	14731812	202515	+	3713	protein_coding	4	2.74739	17.921	8.50703	5.7e-06	0.00293382	4.49163	0.140769	UP	5.64306	24.9369
ENSG00000109475.16	RPL34	chr4	108620566	108630412	9847	+	3393	protein_coding	7	-2.28121	88.0812	-8.49786	5.75e-06	0.00293382	4.48236	0.142159	DOWN	158.39	47.9047
ENSG00000171863.12	RPS7	chr2	3575205	3580919	5715	+	5583	protein_coding	9	-2.35442	46.4954	-8.48448	5.84e-06	0.00293382	4.47021	0.144212	DOWN	85.9798	23.9328
ENSG00000115266.11	APC2	chr19	1446302	1473244	26943	+	12610	protein_coding	8	2.12228	11.738	8.48041	5.86e-06	0.00293382	4.46765	0.144843	UP	5.62142	15.2331
ENSG00000169330.8	KIAA1024	chr15	79432516	79472290	39775	+	6800	protein_coding	2	3.19182	10.2722	8.47327	5.91e-06	0.00293382	4.45186	0.145957	UP	1.66511	15.1905
ENSG00000173210.19	ABLIM3	chr5	149141483	149260542	119060	+	7225	protein_coding	12	3.27331	11.9622	8.47166	5.92e-06	0.00293382	4.46016	0.14621	UP	3.27229	16.9279
ENSG00000133083.14	DCLK1	chr13	35768652	36131306	362655	-	14375	protein_coding	8	2.20722	45.8389	8.46807	5.94e-06	0.00293382	4.44446	0.146775	UP	29.1648	55.3669
ENSG00000142541.16	RPL13A	chr19	49487554	49492308	4755	+	2369	protein_coding	14	-2.25341	340.93	-8.45617	6.02e-06	0.00293382	4.43167	0.148665	DOWN	629.017	176.309
ENSG00000147604.13	RPL7	chr8	73290267	73295789	5523	-	2907	protein_coding	8	-2.49474	195.239	-8.44915	6.06e-06	0.00293382	4.42792	0.149791	DOWN	389.668	84.1374
ENSG00000147403.16	RPL10	chrX	154389955	154409168	19214	+	4825	protein_coding	18	-2.37206	89.256	-8.44091	6.12e-06	0.00293382	4.42033	0.151125	DOWN	172.177	41.8728
ENSG00000134419.15	RPS15A	chr16	18781295	18790383	9089	-	6679	protein_coding	13	-2.46872	38.8213	-8.43725	6.14e-06	0.00293382	4.4208	0.151723	DOWN	76.0364	17.5555
ENSG00000182732.16	RGS6	chr14	71932439	72566529	634091	+	8937	protein_coding	19	3.09663	4.2422	8.42923	6.19e-06	0.00293382	4.38833	0.15304	UP	1.73974	5.67218
ENSG00000163682.15	RPL9	chr4	39454124	39458948	4825	-	3259	protein_coding	11	-2.36903	120.285	-8.40267	6.37e-06	0.00293382	4.37942	0.157489	DOWN	226.689	59.4827
ENSG00000139998.14	RAB15	chr14	64945814	64972776	26963	-	4379	protein_coding	6	2.62892	18.8454	8.38614	6.49e-06	0.00293382	4.37093	0.16033	UP	5.97408	26.2004
ENSG00000148303.16	RPL7A	chr9	133348214	133351426	3213	+	2242	protein_coding	9	-2.1284	277.367	-8.38023	6.53e-06	0.00293382	4.35165	0.16136	DOWN	502.415	148.767
ENSG00000100316.15	RPL3	chr22	39312882	39320389	7508	-	4787	protein_coding	18	-2.3329	192.036	-8.36003	6.68e-06	0.00294519	4.32778	0.164931	DOWN	368.608	91.1373
ENSG00000169933.12	FRMPD4	chrX	12138466	12724523	586058	+	8478	protein_coding	2	3.65625	1.79711	8.20351	7.92e-06	0.0034332	4.01464	0.195692	UP	0.450078	2.56684
ENSG00000197958.12	RPL12	chr9	127447674	127451405	3732	-	2452	protein_coding	5	-2.03286	194.729	-8.15038	8.4e-06	0.0035777	4.09975	0.207506	DOWN	284.717	143.307
ENSG00000237550.5	RPL9P9	chr15	82372196	82372912	717	-	717	transcribed_processed_pseudogene	2	-2.48857	186.657	-8.09044	8.98e-06	0.00358552	4.05435	0.221769	DOWN	359.67	87.7921
ENSG00000066248.14	NGEF	chr2	232878686	233013272	134587	-	4678	protein_coding	9	3.84577	9.07336	8.06337	9.25e-06	0.00358552	4.01272	0.228556	UP	2.66307	12.7364
ENSG00000189143.9	CLDN4	chr7	73799542	73832693	33152	+	4702	protein_coding	5	-4.86874	0.667001	-8.05886	9.3e-06	0.00358552	3.20989	0.229708	DOWN	1.53106	0.173254
ENSG00000231500.6	RPS18	chr6	33272010	33276510	4501	+	1898	protein_coding	8	-2.40269	391.622	-8.05457	9.34e-06	0.00358552	3.99301	0.230811	DOWN	731.969	197.138
ENSG00000099814.15	CEP170B	chr14	104865280	104896770	31491	+	7199	protein_coding	4	3.03272	8.72969	8.04615	9.43e-06	0.00358552	4.00711	0.23299	UP	2.73186	12.157
ENSG00000091622.15	PITPNM3	chr17	6451264	6556494	105231	-	10609	protein_coding	5	2.60225	4.54852	8.02998	9.6e-06	0.00358552	3.98788	0.237239	UP	1.6261	6.21847
ENSG00000198034.10	RPS4X	chrX	72255679	72277300	21622	-	2982	protein_coding	5	-2.17426	214.945	-8.02451	9.66e-06	0.00358552	3.95677	0.238697	DOWN	286.431	174.096
ENSG00000155093.17	PTPRN2	chr7	157539056	158587788	1048733	-	4833	protein_coding	5	3.12027	17.8094	8.02259	9.68e-06	0.00358552	3.98078	0.239211	UP	5.63954	24.7637
ENSG00000233328.3	PFN1P1	chr1	171670517	171670939	423	-	423	processed_pseudogene	1	4.53203	114.359	8.00248	9.9e-06	0.00358552	3.50572	0.24466	UP	1.05926	179.102
ENSG00000156482.10	RPL30	chr8	98024851	98046469	21619	-	4027	protein_coding	13	-2.25669	104.406	-7.9979	9.95e-06	0.00358552	3.93489	0.245919	DOWN	194.308	53.0342
ENSG00000198918.7	RPL39	chrX	119786504	119791643	5140	-	2141	protein_coding	3	-2.54947	198.198	-7.99255	1e-05	0.00358552	3.93005	0.247401	DOWN	383.831	92.1224
ENSG00000214391.3	TUBAP2	chr11	90282560	90284172	1613	+	1613	processed_pseudogene	1	4.54761	73.4029	7.95593	1.04e-05	0.00368286	3.69654	0.2578	UP	0.592624	115.009
ENSG00000142937.11	RPS8	chr1	44775251	44778779	3529	+	2847	protein_coding	8	-2.46854	285.773	-7.90118	1.11e-05	0.00379294	3.81561	0.274239	DOWN	368.577	238.457
ENSG00000163032.11	VSNL1	chr2	17539126	17657018	117893	+	3833	protein_coding	6	4.54996	34.3163	7.88106	1.14e-05	0.00379294	3.826	0.280564	UP	4.70259	51.2385
ENSG00000107796.13	ACTA2	chr10	88935074	88991339	56266	-	2976	protein_coding	6	-5.83414	11.3357	-7.87015	1.15e-05	0.00379294	3.62627	0.284056	DOWN	28.8859	1.30703
ENSG00000213763.4	ACTBP2	chr5	77784881	77786003	1123	+	1123	processed_pseudogene	1	5.30638	106.086	7.86988	1.15e-05	0.00379294	3.48553	0.284143	UP	0.423259	166.465
ENSG00000184922.13	FMNL1	chr17	45221444	45247320	25877	+	7576	protein_coding	12	4.27223	1.07371	7.86074	1.16e-05	0.00379294	3.45137	0.287111	UP	0.251124	1.54376
ENSG00000160326.13	SLC2A6	chr9	133471095	133479137	8043	-	3540	protein_coding	5	3.80006	6.41114	7.85574	1.17e-05	0.00379294	3.72121	0.288746	UP	1.4608	9.23991
ENSG00000183317.16	EPHA10	chr1	37713880	37765133	51254	-	8152	protein_coding	11	3.11738	4.50169	7.83594	1.2e-05	0.00379294	3.76449	0.295325	UP	1.09417	6.44884
ENSG00000171303.6	KCNK3	chr2	26692690	26733420	40731	+	6223	protein_coding	2	2.9228	6.66315	7.83438	1.2e-05	0.00379294	3.76985	0.29585	UP	1.66927	9.5168
ENSG00000228474.5	OST4	chr2	27070472	27071773	1302	-	719	protein_coding	3	-2.27881	157.753	-7.79888	1.25e-05	0.00389975	3.72008	0.30808	DOWN	176.465	147.06
ENSG00000197106.6	SLC6A17	chr1	110150486	110202202	51717	+	6644	protein_coding	2	3.49498	12.3922	7.76963	1.29e-05	0.00395629	3.70193	0.318568	UP	3.13618	17.6814
ENSG00000196531.10	NACA	chr12	56712428	56731628	19201	-	10008	protein_coding	21	-2.0875	38.079	-7.75064	1.32e-05	0.00395629	3.6545	0.325585	DOWN	68.839	20.5018
ENSG00000154640.14	BTG3	chr21	17593653	17612947	19295	-	2306	protein_coding	6	-3.54988	19.8573	-7.73694	1.34e-05	0.00395629	3.65931	0.330753	DOWN	41.7881	7.32545
ENSG00000233597.3		chr3	142043623	142044198	576	-	576	processed_pseudogene	1	5.5253	84.5652	7.72864	1.35e-05	0.00395629	3.01227	0.333923	UP	0.199382	132.774
ENSG00000198755.10	RPL10A	chr6	35468408	35470785	2378	+	1501	protein_coding	5	-2.01581	232.024	-7.72274	1.36e-05	0.00395629	3.62495	0.3362	DOWN	409.97	130.34
ENSG00000182774.10	RPS17	chr15	82536753	82540564	3812	-	3812	protein_coding	10	-2.19221	97.9432	-7.72252	1.36e-05	0.00395629	3.62507	0.336285	DOWN	187.88	46.5508
ENSG00000104408.9	EIF3E	chr8	108201216	108435333	234118	-	6005	protein_coding	18	-3.23771	41.4633	-7.70039	1.4e-05	0.00401109	3.60626	0.344971	DOWN	84.9583	16.6091
ENSG00000228594.3	FNDC10	chr1	1598012	1600096	2085	-	2085	protein_coding	1	2.71744	10.6228	7.69042	1.41e-05	0.00401109	3.59547	0.348965	UP	5.42121	13.5951
ENSG00000124762.13	CDKN1A	chr6	36676460	36687339	10880	+	3050	protein_coding	8	-3.33222	80.5155	-7.67562	1.44e-05	0.00401705	3.58155	0.354982	DOWN	169.701	29.5523
ENSG00000089009.15	RPL6	chr12	112405190	112418838	13649	-	4447	protein_coding	13	-1.89861	141.579	-7.66947	1.45e-05	0.00401705	3.55382	0.357517	DOWN	249.104	80.1367
ENSG00000280128.1		chr6	30282349	30286054	3706	-	3706	TEC	1	2.89646	3.39671	7.64337	1.49e-05	0.00405347	3.47749	0.368494	UP	1.63572	4.403
ENSG00000184441.4		chr21	44331234	44335851	4618	+	4354	antisense	1	4.22713	1.03659	7.6425	1.49e-05	0.00405347	3.08716	0.368865	UP	0.575051	1.30032
ENSG00000185024.16	BRF1	chr14	105209286	105315589	106304	-	13167	protein_coding	22	2.01948	4.37909	7.60952	1.55e-05	0.0041127	3.5196	0.383274	UP	2.62978	5.37869
ENSG00000142534.6	RPS11	chr19	49496365	49499689	3325	+	1390	protein_coding	9	-1.95564	477.525	-7.6056	1.56e-05	0.0041127	3.47993	0.385026	DOWN	862.779	257.379
ENSG00000132475.9	H3F3B	chr17	75776434	75785893	9460	-	6134	protein_coding	14	-2.21924	166.438	-7.60211	1.56e-05	0.0041127	3.46772	0.386594	DOWN	197.88	148.471
ENSG00000227382.1	EIF4A2P2	chr10	73199826	73201225	1400	+	1070	processed_pseudogene	1	7.13936	9.80249	7.58568	1.6e-05	0.00411352	2.37673	0.394068	UP	0.0855506	15.355
ENSG00000146276.11	GABRR1	chr6	89177501	89231278	53778	-	3778	protein_coding	7	7.58018	0.479946	7.58388	1.6e-05	0.00411352	2.11186	0.394898	UP	0.0209892	0.742207
ENSG00000143947.12	RPS27A	chr2	55231903	55235853	3951	+	3130	protein_coding	10	-1.96061	124.466	-7.55398	1.66e-05	0.00413956	3.42576	0.408933	DOWN	221.033	69.2855
ENSG00000214612.3	RPS19P1	chr20	18504633	18505066	434	+	434	processed_pseudogene	1	5.64754	59.3485	7.5272	1.71e-05	0.00413956	2.50412	0.421965	UP	0.0550459	93.2304
ENSG00000182899.14	RPL35A	chr3	197949987	197956610	6624	+	2977	protein_coding	9	-2.74892	161.463	-7.52591	1.71e-05	0.00413956	3.38482	0.422608	DOWN	198.863	140.092
ENSG00000188191.14	PRKAR1B	chr7	549197	727650	178454	-	4491	protein_coding	12	2.82658	19.3273	7.52085	1.72e-05	0.00413956	3.41394	0.42512	UP	6.46644	26.6764
ENSG00000254973.1		chr8	143758153	143771822	13670	-	1809	lincRNA	1	7.92283	0.364644	7.51432	1.73e-05	0.00413956	1.55229	0.428394	UP	0.084584	0.524679
ENSG00000133112.16	TPT1	chr13	45333471	45341370	7900	-	7269	protein_coding	14	-2.21645	143.42	-7.51254	1.74e-05	0.00413956	3.36581	0.429292	DOWN	275.797	67.7758
ENSG00000236552.2	RPL13AP5	chr10	96750288	96750899	612	+	612	processed_pseudogene	1	-2.15497	125.283	-7.51096	1.74e-05	0.00413956	3.40832	0.430087	DOWN	224.63	68.5136
ENSG00000174145.7	NWD2	chr4	37244220	37449465	205246	+	8325	protein_coding	1	4.90628	1.33785	7.5065	1.75e-05	0.00413956	3.22094	0.432349	UP	0.427441	1.85808
ENSG00000161267.11	BDH1	chr3	197509783	197573323	63541	-	9114	protein_coding	17	3.07804	0.979285	7.49963	1.76e-05	0.00413956	3.22816	0.435854	UP	0.331905	1.34922
ENSG00000181163.13	NPM1	chr5	171387116	171411137	24022	+	3828	protein_coding	12	-2.16501	143.62	-7.49391	1.78e-05	0.00413956	3.34892	0.438793	DOWN	255.936	79.4393
ENSG00000244383.1	FAM3D-AS1	chr3	58607080	58634440	27361	+	821	antisense	1	-7.64325	1.64791	-7.48282	1.8e-05	0.00415478	2.02581	0.444561	DOWN	4.33438	0.112785
ENSG00000007264.14	MATK	chr19	3777970	3802129	24160	-	4141	protein_coding	15	3.82052	2.55359	7.4582	1.85e-05	0.00423759	3.17849	0.45766	UP	0.614892	3.66142
ENSG00000154027.18	AK5	chr1	77282051	77559969	277919	+	6919	protein_coding	13	3.22674	6.91308	7.43214	1.91e-05	0.00433007	3.32244	0.471978	UP	1.80711	9.83078
ENSG00000159363.17	ATP13A2	chr1	16985958	17011928	25971	-	5253	protein_coding	15	2.59484	31.19	7.42181	1.93e-05	0.00434349	3.28251	0.477784	UP	12.614	41.8048
ENSG00000234420.7	ZNF37BP	chr10	42513510	42552822	39313	-	10256	transcribed_processed_pseudogene	4	3.05102	3.9552	7.39129	2.01e-05	0.00440776	3.27535	0.495407	UP	1.98768	5.0795
ENSG00000118181.10	RPS25	chr11	119015712	119018691	2980	-	1477	protein_coding	6	-2.22807	186.321	-7.39008	2.01e-05	0.00440776	3.23918	0.49612	DOWN	339.526	98.7758
ENSG00000055211.12	GINM1	chr6	149566294	149591748	25455	+	2248	protein_coding	2	-2.2493	20.9377	-7.38677	2.02e-05	0.00440776	3.26557	0.498077	DOWN	32.5282	14.3145
ENSG00000169504.14	CLIC4	chr1	24745357	24844324	98968	+	4495	protein_coding	4	-2.42623	29.2982	-7.36877	2.06e-05	0.00441759	3.23096	0.508857	DOWN	57.2726	13.3128
ENSG00000105372.6	RPS19	chr19	41859918	41872926	13009	+	3805	protein_coding	8	-2.67269	253.265	-7.36115	2.08e-05	0.00441759	3.18125	0.513496	DOWN	286.331	234.37
ENSG00000140945.16	CDH13	chr16	82626803	83800640	1173838	+	11187	protein_coding	14	2.79621	6.04893	7.35695	2.09e-05	0.00441759	3.23048	0.516075	UP	1.79856	8.47772
ENSG00000182450.12	KCNK4	chr11	64291302	64300031	8730	+	2632	protein_coding	10	7.56715	0.145609	7.35568	2.09e-05	0.00441759	1.28877	0.516858	UP	0.0305242	0.211372
ENSG00000125691.12	RPL23	chr17	38847865	38853843	5979	-	5979	protein_coding	11	-2.08029	70.9553	-7.33408	2.15e-05	0.00449157	3.16251	0.530359	DOWN	132.019	36.062
ENSG00000099822.2	HCN2	chr19	589893	617159	27267	+	3408	protein_coding	1	2.68277	6.91906	7.32758	2.16e-05	0.00449157	3.1952	0.534496	UP	2.68192	9.34028
ENSG00000139329.4	LUM	chr12	91102629	91111831	9203	-	3008	protein_coding	3	-6.35128	8.2996	-7.30148	2.23e-05	0.00453891	2.87215	0.551458	DOWN	21.7594	0.608303
ENSG00000236444.4	UBE2L5P	chr13	30422488	30428616	6129	+	2176	protein_coding	3	7.14671	5.12904	7.29457	2.25e-05	0.00453891	2.04388	0.556043	UP	0.0128749	8.05256
ENSG00000071082.10	RPL31	chr2	101001715	101024032	22318	+	5791	protein_coding	11	-2.39101	102.139	-7.29358	2.25e-05	0.00453891	3.10387	0.556707	DOWN	130.537	85.9108
ENSG00000181790.10	ADGRB1	chr8	142449430	142545009	95580	+	7356	protein_coding	5	2.50676	4.53608	7.27922	2.29e-05	0.00453891	3.14586	0.566383	UP	1.33659	6.36435
ENSG00000225465.8	RFPL1S	chr22	29436534	29478175	41642	-	6271	antisense	3	2.32662	10.668	7.27334	2.31e-05	0.00453891	3.12787	0.570402	UP	4.36373	14.2704
ENSG00000089847.12	ANKRD24	chr19	4183354	4224814	41461	+	4474	protein_coding	6	2.79625	3.02696	7.26478	2.33e-05	0.00453891	3.069	0.576304	UP	0.953133	4.21201
ENSG00000101335.9	MYL9	chr20	36541484	36551447	9964	+	2821	protein_coding	2	-4.52457	2.01464	-7.2608	2.34e-05	0.00453891	2.90545	0.57907	DOWN	3.1441	1.36923
ENSG00000135127.11	BICDL1	chr12	119989869	120094494	104626	+	5484	protein_coding	11	2.74573	7.84833	7.25983	2.35e-05	0.00453891	3.12287	0.579747	UP	2.40079	10.9612
ENSG00000187109.13	NAP1L1	chr12	76036587	76085033	48447	-	17355	protein_coding	27	-2.15395	22.8318	-7.25806	2.35e-05	0.00453891	3.06585	0.58098	DOWN	32.402	17.3632
ENSG00000114796.15	KLHL24	chr3	183635568	183684477	48910	+	8650	protein_coding	15	-2.74084	19.1623	-7.22941	2.43e-05	0.00466199	3.04896	0.601397	DOWN	33.059	11.2213
ENSG00000129824.15	RPS4Y1	chrY	2841486	2932000	90515	+	2275	protein_coding	4	-2.21435	63.8171	-7.20264	2.51e-05	0.00472458	3.03526	0.621171	DOWN	123.513	29.7051
ENSG00000204628.11	RACK1	chr5	181236909	181248096	11188	-	5990	protein_coding	35	-2.13872	99.0217	-7.19989	2.52e-05	0.00472458	2.99105	0.623243	DOWN	156.502	66.1756
ENSG00000134574.11	DDB2	chr11	47214465	47239240	24776	+	4897	protein_coding	16	-3.19878	3.37574	-7.19936	2.52e-05	0.00472458	3.01312	0.623645	DOWN	6.61282	1.52599
ENSG00000184368.15	MAP7D2	chrX	20006713	20116917	110205	-	4376	protein_coding	5	3.60379	7.88825	7.19193	2.55e-05	0.00473145	3.04083	0.629283	UP	2.00229	11.2516
ENSG00000132938.19	MTUS2	chr13	28820348	29505947	685600	+	8445	protein_coding	6	3.53188	2.91284	7.17814	2.59e-05	0.00477526	3.01837	0.639885	UP	0.957185	4.03036
ENSG00000134121.9	CHL1	chr3	196596	409417	212822	+	11861	protein_coding	16	4.03682	5.19339	7.16552	2.63e-05	0.00481307	3.01129	0.649764	UP	3.59242	6.10822
ENSG00000189060.5	H1F0	chr22	37805093	37807436	2344	+	2344	protein_coding	1	-3.09963	68.4564	-7.15285	2.67e-05	0.00482414	2.96157	0.659848	DOWN	132.049	32.1177
ENSG00000162065.12	TBC1D24	chr16	2475051	2509560	34510	+	12213	protein_coding	9	2.82568	5.86676	7.15153	2.68e-05	0.00482414	2.98062	0.660907	UP	2.2448	7.93646
ENSG00000278771.1		chr14	49853616	49853914	299	-	299	misc_RNA	1	-2.30431	4382.33	-7.09285	2.87e-05	0.00502916	2.85202	0.709946	DOWN	2133.11	5667.6
ENSG00000108298.9	RPL19	chr17	39200283	39204727	4445	+	2368	protein_coding	8	-1.78336	182.982	-7.08989	2.88e-05	0.00502916	2.86203	0.712525	DOWN	308.51	111.252
ENSG00000137970.7	RPL7P9	chr1	96678874	96679620	747	-	747	processed_pseudogene	1	-2.70962	71.3201	-7.08597	2.9e-05	0.00502916	2.91988	0.715947	DOWN	149.863	26.4381
ENSG00000203772.7	SPRN	chr10	133420666	133424572	3907	-	3128	protein_coding	1	3.54464	9.08164	7.07395	2.94e-05	0.00502916	2.90113	0.726561	UP	2.69159	12.7331
ENSG00000155980.11	KIF5A	chr12	57549998	57586632	36635	+	6261	protein_coding	3	2.26595	60.8398	7.07337	2.94e-05	0.00502916	2.84443	0.727084	UP	23.7598	82.0284
ENSG00000173113.6	TRMT112	chr11	64316460	64318084	1625	-	1625	protein_coding	6	-2.05933	34.0291	-7.06353	2.98e-05	0.00502916	2.88374	0.735905	DOWN	56.9052	20.957
ENSG00000204055.4		chr9	129176771	129210548	33778	+	2288	antisense	2	-4.54675	0.787197	-7.05764	3e-05	0.00502916	2.26513	0.741244	DOWN	1.48536	0.388247
ENSG00000106688.11	SLC1A1	chr9	4490444	4587469	97026	+	3998	protein_coding	3	2.67691	12.2108	7.05618	3.01e-05	0.00502916	2.87728	0.742572	UP	3.91663	16.9503
ENSG00000156508.17	EEF1A1	chr6	73515750	73523797	8048	-	5948	protein_coding	11	-2.2343	1226.55	-7.05462	3.01e-05	0.00502916	2.79687	0.744001	DOWN	2187.59	677.383
ENSG00000182132.13	KCNIP1	chr5	170353487	170736632	383146	+	3351	protein_coding	10	2.1926	12.2968	7.05456	3.01e-05	0.00502916	2.87738	0.744051	UP	6.03841	15.8731
ENSG00000114646.9	CSPG5	chr3	47562239	47580792	18554	-	4366	protein_coding	5	2.5492	22.2841	7.05274	3.02e-05	0.00502916	2.85116	0.745717	UP	12.2611	28.0115
ENSG00000154118.12	JPH3	chr16	87601835	87698156	96322	+	5941	protein_coding	4	2.32416	7.42489	7.04847	3.03e-05	0.00502916	2.86763	0.749641	UP	3.41839	9.71432
ENSG00000251023.1		chr5	93860669	93863825	3157	-	3157	sense_intronic	1	-7.31062	0.164366	-7.04335	3.05e-05	0.00502916	1.56714	0.754374	DOWN	0.31595	0.0777464
ENSG00000254510.1		chr11	66409158	66417137	7980	+	1330	processed_transcript	3	4.76462	2.4705	7.03181	3.1e-05	0.00506724	2.26318	0.765153	UP	0.578392	3.5517
ENSG00000088256.8	GNA11	chr19	3094410	3124004	29595	+	6242	protein_coding	7	2.14159	8.16619	7.01275	3.17e-05	0.00508294	2.81822	0.783325	UP	5.20844	9.85632
ENSG00000149927.17	DOC2A	chr16	30005509	30023270	17762	-	6426	protein_coding	18	2.71164	2.29042	7.00867	3.19e-05	0.00508294	2.78967	0.787278	UP	0.661661	3.22114
ENSG00000233930.3	KRTAP5-AS1	chr11	1571353	1599184	27832	+	2931	antisense	4	3.40433	6.90838	7.00615	3.2e-05	0.00508294	2.80581	0.789726	UP	2.05599	9.68117
ENSG00000157890.17	MEGF11	chr15	65895079	66253747	358669	-	9828	protein_coding	15	3.5523	1.70344	7.00302	3.21e-05	0.00508294	2.79348	0.792787	UP	0.673082	2.29221
ENSG00000085831.15	TTC39A	chr1	51287258	51345116	57859	-	9362	protein_coding	18	4.40595	0.869528	7.00286	3.21e-05	0.00508294	2.54406	0.792939	UP	0.124602	1.2952
ENSG00000162989.4	KCNJ3	chr2	154698299	154858352	160054	+	5067	protein_coding	3	3.60949	3.13521	6.99331	3.25e-05	0.00511046	2.77985	0.802342	UP	0.894232	4.41577
ENSG00000223668.1	EEF1A1P24	chr3	39358545	39359922	1378	+	1378	processed_pseudogene	1	7.01928	7.31576	6.97165	3.34e-05	0.00516294	1.74345	0.824126	UP	0.00482781	11.4934
ENSG00000089157.15	RPLP0	chr12	120196686	120201235	4550	-	4001	protein_coding	27	-2.47426	348.599	-6.96736	3.35e-05	0.00516294	2.69248	0.828509	DOWN	410.303	313.34
ENSG00000124160.11	NCOA5	chr20	46060985	46089952	28968	-	3220	protein_coding	2	3.02618	9.26864	6.96538	3.36e-05	0.00516294	2.77683	0.83055	UP	4.52934	11.9768
ENSG00000047621.11	C12orf4	chr12	4487728	4538508	50781	-	4939	protein_coding	9	2.01979	6.5302	6.95714	3.4e-05	0.00516294	2.76337	0.839068	UP	4.74131	7.55243
ENSG00000225302.2		chr10	116828761	116850205	21445	-	5012	processed_transcript	2	3.48099	1.98099	6.95333	3.41e-05	0.00516294	2.66035	0.843037	UP	0.6689	2.73075
ENSG00000167972.13	ABCA3	chr16	2275881	2340746	64866	-	7804	protein_coding	6	2.11938	21.0591	6.94595	3.44e-05	0.00516294	2.70224	0.850797	UP	9.96042	27.4012
ENSG00000116251.9	RPL22	chr1	6181269	6209389	28121	-	4900	protein_coding	8	-1.91157	71.6079	-6.94092	3.47e-05	0.00516294	2.6821	0.856127	DOWN	127.581	39.6231
ENSG00000254656.1	RTL1	chr14	100880655	100884847	4193	-	4193	protein_coding	1	6.99078	1.41481	6.94063	3.47e-05	0.00516294	2.16981	0.856427	UP	0.078331	2.17852
ENSG00000174444.14	RPL4	chr15	66498015	66524532	26518	-	5637	protein_coding	17	-1.96292	192.035	-6.94005	3.47e-05	0.00516294	2.66092	0.857049	DOWN	285.405	138.682
ENSG00000170430.9	MGMT	chr10	129467184	129768007	300824	+	3557	protein_coding	4	-2.55771	4.08595	-6.91929	3.56e-05	0.00521338	2.71674	0.87945	DOWN	5.30766	3.38784
ENSG00000136770.10	DNAJC1	chr10	21756537	22003769	247233	-	2501	protein_coding	5	-2.73686	13.4065	-6.91853	3.56e-05	0.00521338	2.71793	0.880284	DOWN	22.8681	7.9999
ENSG00000166441.12	RPL27A	chr11	8682411	8714759	32349	+	7193	protein_coding	12	-2.15287	68.731	-6.91782	3.57e-05	0.00521338	2.64995	0.88106	DOWN	131.74	32.7259
ENSG00000186111.9	PIP5K1C	chr19	3630183	3700479	70297	-	6963	protein_coding	8	2.2528	5.80695	6.90311	3.63e-05	0.00527849	2.69323	0.897342	UP	2.63471	7.61966
ENSG00000165868.13	HSPA12A	chr10	116671192	116849741	178550	-	7018	protein_coding	5	2.56277	9.03814	6.89726	3.66e-05	0.00528605	2.67478	0.903915	UP	3.799	12.0319
ENSG00000137801.10	THBS1	chr15	39581079	39599466	18388	+	9158	protein_coding	8	-5.12054	5.46429	-6.88722	3.7e-05	0.00532137	2.67509	0.915304	DOWN	8.94534	3.47512
ENSG00000148408.12	CACNA1B	chr9	137877789	138124624	246836	+	9897	protein_coding	7	2.70237	6.91118	6.8826	3.73e-05	0.00532137	2.65473	0.920597	UP	2.11746	9.65045
ENSG00000214389.2	RPS3AP26	chr7	98385801	98386584	784	-	784	processed_pseudogene	1	-3.06445	13.685	-6.84791	3.89e-05	0.00552546	2.54812	0.96143	DOWN	28.4446	5.25092
ENSG00000167526.13	RPL13	chr16	89560657	89566828	6172	+	6172	protein_coding	15	-1.9138	62.6595	-6.83185	3.97e-05	0.00560564	2.54084	0.980988	DOWN	106.981	37.3332
ENSG00000162426.14	SLC45A1	chr1	8317826	8344167	26342	+	2888	protein_coding	4	2.73505	5.2251	6.82472	4.01e-05	0.00562385	2.59122	0.989797	UP	1.97469	7.08247
ENSG00000106089.11	STX1A	chr7	73699206	73719672	20467	-	3693	protein_coding	14	2.70061	15.8681	6.81618	4.05e-05	0.00563161	2.57681	1	UP	5.54658	21.7661
ENSG00000078328.19	RBFOX1	chr16	6019094	7713338	1694245	+	8213	protein_coding	21	3.59843	2.97922	6.81166	4.07e-05	0.00563161	2.585	1	UP	0.861772	4.18918
ENSG00000112139.14	MDGA1	chr6	37630679	37699306	68628	-	14187	protein_coding	10	3.69354	8.06627	6.81018	4.08e-05	0.00563161	2.55457	1	UP	2.118	11.4653
ENSG00000008988.9	RPS20	chr8	56067295	56074581	7287	-	3002	protein_coding	12	-2.07861	139.575	-6.79487	4.16e-05	0.00565165	2.48947	1	DOWN	228.222	88.9188
ENSG00000144596.12	GRIP2	chr3	14489111	14556075	66965	-	11885	protein_coding	7	2.12818	2.4652	6.79371	4.17e-05	0.00565165	2.56838	1	UP	0.957585	3.32669
ENSG00000070182.18	SPTB	chr14	64746283	64879883	133601	-	14831	protein_coding	9	4.61396	1.7263	6.78922	4.19e-05	0.00565165	2.54466	1	UP	0.35032	2.51257
ENSG00000107130.9	NCS1	chr9	130172578	130237304	64727	+	5289	protein_coding	3	2.45709	66.6205	6.7843	4.22e-05	0.00565165	2.48217	1	UP	28.7677	88.2507
ENSG00000147799.11	ARHGAP39	chr8	144529179	144605816	76638	-	4888	protein_coding	3	2.33577	4.16983	6.78059	4.24e-05	0.00565165	2.55435	1	UP	2.0532	5.37932
ENSG00000263266.2	RPS7P1	chr17	28467822	28468406	585	+	585	processed_pseudogene	1	-2.49734	74.646	-6.7782	4.25e-05	0.00565165	2.54912	1	DOWN	147.26	33.1524
ENSG00000145592.13	RPL37	chr5	40825262	40835335	10074	-	8153	protein_coding	6	-2.09814	96.9881	-6.7769	4.25e-05	0.00565165	2.45521	1	DOWN	108.355	90.4927
ENSG00000131584.18	ACAP3	chr1	1292376	1309609	17234	-	8809	protein_coding	13	1.64921	11.1964	6.76879	4.3e-05	0.00567464	2.49049	1	UP	6.64142	13.7993
ENSG00000162244.10	RPL29	chr3	51993600	51995942	2343	-	1912	protein_coding	9	-2.03753	159.091	-6.76521	4.32e-05	0.00567464	2.46213	1	DOWN	280.324	89.8157
ENSG00000197016.11	ZNF470	chr19	56567511	56588911	21401	+	9627	protein_coding	6	2.01828	3.09533	6.75214	4.39e-05	0.00573865	2.51358	1	UP	2.07384	3.67903
ENSG00000063046.17	EIF4B	chr12	53006158	53042209	36052	+	6146	protein_coding	14	-2.1882	95.7453	-6.7452	4.43e-05	0.0057548	2.42228	1	DOWN	167.756	54.5965
ENSG00000092199.17	HNRNPC	chr14	21209136	21269494	60359	-	7309	protein_coding	33	-2.07735	83.1545	-6.74048	4.46e-05	0.0057548	2.41321	1	DOWN	129.817	56.4901
ENSG00000105784.15	RUNDC3B	chr7	87627548	87832296	204749	+	4710	protein_coding	9	2.80866	14.3216	6.73615	4.48e-05	0.0057548	2.46936	1	UP	6.54133	18.7674
ENSG00000111913.16	FAM65B	chr6	24804282	24936052	131771	-	7700	protein_coding	7	2.27732	5.07549	6.73338	4.5e-05	0.0057548	2.48461	1	UP	3.1391	6.18199
ENSG00000130255.12	RPL36	chr19	5674947	5691876	16930	+	2272	protein_coding	8	-1.96441	129.439	-6.72307	4.55e-05	0.00580043	2.41432	1	DOWN	239.092	66.7807
ENSG00000158292.6	GPR153	chr1	6247346	6260975	13630	-	4082	protein_coding	1	2.62772	10.379	6.7124	4.62e-05	0.00584935	2.45702	1	UP	5.53507	13.147
ENSG00000148680.15	HTR7	chr10	90740823	90857698	116876	-	3131	protein_coding	3	5.9275	1.57108	6.70636	4.65e-05	0.00586436	1.98985	1	UP	0.108999	2.40655
ENSG00000184678.10	HIST2H2BE	chr1	149884459	149886652	2194	-	2194	protein_coding	1	-1.93084	27.1641	-6.69563	4.72e-05	0.00588855	2.41661	1	DOWN	37.411	21.3087
ENSG00000135390.17	ATP5G2	chr12	53632726	53677408	44683	-	3991	protein_coding	9	-2.15636	27.8476	-6.69504	4.72e-05	0.00588855	2.4078	1	DOWN	49.0175	15.7505
ENSG00000177954.11	RPS27	chr1	153990759	153992150	1392	+	946	protein_coding	4	-2.51967	981.852	-6.67435	4.85e-05	0.00588855	2.32139	1	DOWN	1084.58	923.148
ENSG00000088367.21	EPB41L1	chr20	36091504	36232799	141296	+	9674	protein_coding	19	2.40976	19.6836	6.67185	4.86e-05	0.00588855	2.35468	1	UP	6.01441	27.4945
ENSG00000117480.15	FAAH	chr1	46394265	46413848	19584	+	2776	protein_coding	6	2.37608	8.09408	6.6717	4.86e-05	0.00588855	2.42191	1	UP	3.40793	10.7719
ENSG00000165379.13	LRFN5	chr14	41607570	41904549	296980	+	6140	protein_coding	5	2.59867	8.10839	6.67047	4.87e-05	0.00588855	2.40083	1	UP	3.71628	10.6182
ENSG00000175264.7	CHST1	chr11	45648877	45665622	16746	-	3478	protein_coding	3	3.25441	8.58531	6.65597	4.96e-05	0.00588855	2.40267	1	UP	2.46927	12.0802
ENSG00000277157.1	HIST1H4D	chr6	26188765	26189076	312	-	312	protein_coding	1	-2.02319	314.537	-6.65493	4.97e-05	0.00588855	2.36046	1	DOWN	525.628	193.914
ENSG00000267470.5	ZNF571-AS1	chr19	37548914	37587348	38435	+	4560	antisense	12	3.25123	1.40264	6.6531	4.98e-05	0.00588855	2.27668	1	UP	0.673907	1.81906
ENSG00000232573.1	RPL3P4	chr14	98972879	98973301	423	-	423	processed_pseudogene	1	-2.57101	191.402	-6.64746	5.01e-05	0.00588855	2.36815	1	DOWN	383.102	81.8591
ENSG00000185052.11	SLC24A3	chr20	19212646	19722937	510292	+	3933	protein_coding	2	3.147	12.7998	6.64514	5.03e-05	0.00588855	2.37784	1	UP	3.07915	18.3545
ENSG00000198673.10	FAM19A2	chr12	61708259	62279150	570892	-	9255	protein_coding	16	3.13274	6.45094	6.64506	5.03e-05	0.00588855	2.36645	1	UP	1.98611	9.00226
ENSG00000100353.17	EIF3D	chr22	36510850	36529436	18587	-	4070	protein_coding	12	-2.24433	26.7911	-6.64229	5.05e-05	0.00588855	2.32627	1	DOWN	42.0379	18.0786
ENSG00000130158.13	DOCK6	chr19	11199295	11262481	63187	-	12435	protein_coding	16	-3.39215	1.04064	-6.63903	5.07e-05	0.00588855	2.3598	1	DOWN	1.97485	0.506807
ENSG00000243444.7	PALM2	chr9	109640788	109946703	305916	+	4943	protein_coding	5	3.98186	5.04444	6.63439	5.1e-05	0.00588855	2.36281	1	UP	0.874682	7.42716
ENSG00000103723.12	AP3B2	chr15	82659281	82709914	50634	-	8866	protein_coding	15	1.93606	7.09976	6.63382	5.1e-05	0.00588855	2.33711	1	UP	3.60325	9.09776
ENSG00000132639.12	SNAP25	chr20	10218830	10307418	88589	+	3357	protein_coding	5	2.67605	55.7098	6.63362	5.1e-05	0.00588855	2.30442	1	UP	28.527	71.2428
ENSG00000175874.9	CREG2	chr2	101345551	101387595	42045	-	7150	protein_coding	3	3.1223	8.95865	6.63034	5.13e-05	0.00588855	2.351	1	UP	1.89272	12.9963
ENSG00000186377.7	CYP4X1	chr1	47023568	47050751	27184	+	2548	protein_coding	2	3.73674	7.11575	6.63029	5.13e-05	0.00588855	2.35158	1	UP	1.78904	10.1596
ENSG00000105202.7	FBL	chr19	39834458	39846414	11957	-	2182	protein_coding	12	-2.77996	19.7387	-6.62696	5.15e-05	0.00588855	2.35276	1	DOWN	34.8199	11.1208
ENSG00000105856.13	HBP1	chr7	107168961	107202529	33569	+	6351	protein_coding	15	-3.2608	8.38708	-6.60562	5.29e-05	0.00602391	2.30818	1	DOWN	13.2597	5.60271
ENSG00000143321.18	HDGF	chr1	156742107	156766925	24819	-	3745	protein_coding	10	-1.89188	34.208	-6.60084	5.32e-05	0.00603319	2.2611	1	DOWN	44.8706	28.1151
ENSG00000234797.5	RPS3AP6	chr15	59768352	59769146	795	+	795	processed_pseudogene	1	-2.62346	52.4758	-6.59418	5.37e-05	0.00603483	2.32518	1	DOWN	107.15	21.2335
ENSG00000145451.12	GLRA3	chr4	174636914	174829314	192401	-	9599	protein_coding	4	5.83668	2.89004	6.59197	5.38e-05	0.00603483	2.29049	1	UP	0.256266	4.39506
ENSG00000113369.8	ARRDC3	chr5	91368724	91383359	14636	-	4934	protein_coding	7	-2.34173	100.536	-6.58853	5.41e-05	0.00603483	2.21796	1	DOWN	150.059	72.2378
ENSG00000154122.12	ANKH	chr5	14704804	14871778	166975	-	10865	protein_coding	7	2.15328	5.78287	6.58399	5.44e-05	0.00603483	2.2842	1	UP	1.49816	8.23127
ENSG00000171700.13	RGS19	chr20	64073181	64079988	6808	-	2028	protein_coding	4	3.23493	2.73858	6.58298	5.45e-05	0.00603483	2.16269	1	UP	1.18863	3.62427
ENSG00000184828.9	ZBTB7C	chr18	48026673	48410752	384080	-	7648	protein_coding	28	3.07025	3.13262	6.57793	5.48e-05	0.00604709	2.30671	1	UP	1.26039	4.20247
ENSG00000183166.10	CALN1	chr7	71779491	72447151	667661	-	10032	protein_coding	6	3.68571	4.44437	6.5705	5.54e-05	0.00607805	2.2933	1	UP	0.991725	6.41731
ENSG00000140350.15	ANP32A	chr15	68778535	68820897	42363	-	7544	protein_coding	11	-1.99066	22.9134	-6.56474	5.58e-05	0.00609014	2.20915	1	DOWN	35.2764	15.8489
ENSG00000253250.2	C8orf88	chr8	90958637	90985257	26621	-	894	protein_coding	1	-3.89679	4.67614	-6.56209	5.6e-05	0.00609014	2.12208	1	DOWN	7.98612	2.78472
ENSG00000184524.5	CEND1	chr11	787104	790123	3020	-	1649	protein_coding	2	2.9783	14.9911	6.55633	5.64e-05	0.00610299	2.27976	1	UP	5.9057	20.1828
ENSG00000078725.12	BRINP1	chr9	119153458	119369467	216010	-	3905	protein_coding	3	3.00899	37.7738	6.55365	5.66e-05	0.00610299	2.22035	1	UP	6.4177	55.6916
ENSG00000197774.12	EME2	chr16	1773207	1781708	8502	+	6909	protein_coding	6	3.10153	3.72942	6.54135	5.75e-05	0.00615046	2.26123	1	UP	1.2299	5.15771
ENSG00000198797.6	BRINP2	chr1	177171497	177282422	110926	+	3953	protein_coding	3	2.66058	13.2816	6.54091	5.75e-05	0.00615046	2.22727	1	UP	6.8728	16.9438
ENSG00000116675.15	DNAJC6	chr1	65248219	65415869	167651	+	6954	protein_coding	8	2.43764	48.7996	6.53553	5.79e-05	0.00616665	2.16227	1	UP	18.2491	66.2571
ENSG00000173227.13	SYT12	chr11	67006778	67050863	44086	+	10830	protein_coding	7	3.60443	1.322	6.52827	5.85e-05	0.00619805	2.22719	1	UP	0.513167	1.78419
ENSG00000184992.10	BRI3BP	chr12	124993700	125031231	37532	+	6648	protein_coding	1	2.17397	5.37905	6.52298	5.89e-05	0.00621067	2.21975	1	UP	3.07059	6.69817
ENSG00000111144.9	LTA4H	chr12	96000828	96043520	42693	-	7350	protein_coding	10	-2.04841	9.59343	-6.52009	5.91e-05	0.00621067	2.197	1	DOWN	16.5619	5.61146
ENSG00000049192.14	ADAMTS6	chr5	65148736	65481920	333185	-	8567	protein_coding	8	-3.68001	1.60291	-6.51021	5.98e-05	0.00626401	2.21555	1	DOWN	2.71124	0.969584
ENSG00000175198.15	PCCA	chr13	100089015	100530437	441423	+	7191	protein_coding	15	-2.42163	10.8789	-6.49931	6.07e-05	0.00632632	2.15635	1	DOWN	18.0383	6.78784
ENSG00000178035.11	IMPDH2	chr3	49024325	49029408	5084	-	2773	protein_coding	12	-1.92232	43.6447	-6.48831	6.16e-05	0.00639031	2.12381	1	DOWN	69.4036	28.9253
ENSG00000165995.18	CACNB2	chr10	18140677	18541869	401193	+	6537	protein_coding	16	2.14535	4.60904	6.47932	6.23e-05	0.00643829	2.18109	1	UP	1.41646	6.43337
ENSG00000272636.3	DOC2B	chr17	142789	181636	38848	-	6448	protein_coding	3	2.81275	15.0592	6.46963	6.31e-05	0.00645638	2.12459	1	UP	2.93176	21.9892
ENSG00000131469.12	RPL27	chr17	42998273	43002959	4687	+	2026	protein_coding	8	-1.72472	123.986	-6.4695	6.31e-05	0.00645638	2.08339	1	DOWN	207.583	76.2169
ENSG00000226084.5		chr1	77129114	77129668	555	+	555	processed_pseudogene	1	-2.63599	150.071	-6.46757	6.32e-05	0.00645638	2.13321	1	DOWN	292.53	68.6663
ENSG00000259071.1		chr14	50326526	50327909	1384	-	446	lincRNA	1	5.56893	1.31106	6.46041	6.38e-05	0.00649001	1.05306	1	UP	0.328489	1.87252
ENSG00000101327.8	PDYN	chr20	1978757	1994285	15529	-	2847	protein_coding	3	7.31462	1.12202	6.45483	6.43e-05	0.00649175	1.44041	1	UP	0.124008	1.69231
ENSG00000077264.14	PAK3	chrX	110944285	111227361	283077	+	10312	protein_coding	13	2.64278	28.5649	6.45391	6.44e-05	0.00649175	2.05843	1	UP	9.92894	39.2141
ENSG00000146090.15	RASGEF1C	chr5	180100791	180209153	108363	-	2961	protein_coding	7	3.72937	5.17523	6.4489	6.48e-05	0.0064954	2.12084	1	UP	1.55504	7.2439
ENSG00000121653.11	MAPK8IP1	chr11	45885651	45906465	20815	+	3498	protein_coding	3	1.94509	51.3985	6.44047	6.55e-05	0.0064954	2.04866	1	UP	28.989	64.204
ENSG00000198242.13	RPL23A	chr17	28719393	28724359	4967	+	2824	protein_coding	9	-1.71258	111.122	-6.43597	6.59e-05	0.0064954	2.0326	1	DOWN	181.516	70.8978
ENSG00000138326.18	RPS24	chr10	78033760	78056812	23053	+	4880	protein_coding	14	-1.90874	113.511	-6.4318	6.63e-05	0.0064954	2.01595	1	DOWN	205.458	60.9692
ENSG00000007376.7	RPUSD1	chr16	784974	788397	3424	-	2769	protein_coding	10	2.34823	4.19182	6.431	6.63e-05	0.0064954	2.11515	1	UP	2.44364	5.19078
ENSG00000132334.16	PTPRE	chr10	127907061	128085855	178795	+	11235	protein_coding	11	2.67092	1.62207	6.42664	6.67e-05	0.0064954	2.11827	1	UP	0.583005	2.21583
ENSG00000187672.12	ERC2	chr3	55508308	56468363	960056	-	7933	protein_coding	14	2.21893	10.0707	6.42633	6.67e-05	0.0064954	2.06263	1	UP	4.11271	13.4752
ENSG00000181072.11	CHRM2	chr7	136868669	137020255	151587	+	8322	protein_coding	7	3.59184	1.52561	6.42612	6.68e-05	0.0064954	2.0579	1	UP	0.207816	2.27863
ENSG00000112306.7	RPS12	chr6	132814441	132817564	3124	+	767	protein_coding	2	-2.12839	530.918	-6.42128	6.72e-05	0.0064954	2.01248	1	DOWN	974.43	277.482
ENSG00000116560.10	SFPQ	chr1	35176378	35193148	16771	-	7426	protein_coding	10	1.77404	35.2997	6.41883	6.74e-05	0.0064954	2.0097	1	UP	17.2963	45.5874
ENSG00000232044.6	LINC01105	chr2	5932687	6001275	68589	+	8200	processed_transcript	7	3.81413	1.10903	6.41788	6.75e-05	0.0064954	2.05799	1	UP	0.75608	1.31071
ENSG00000145741.15	BTF3	chr5	73498408	73505635	7228	+	2467	protein_coding	9	-2.26259	95.7384	-6.41684	6.76e-05	0.0064954	2.00568	1	DOWN	139.32	70.8346
ENSG00000117151.12	CTBS	chr1	84549606	84574480	24875	-	6939	protein_coding	4	-3.8903	1.85361	-6.4086	6.83e-05	0.00653216	2.0337	1	DOWN	4.28894	0.46199
ENSG00000168135.4	KCNJ4	chr22	38426327	38455199	28873	-	2065	protein_coding	1	-4.52151	3.71035	-6.40465	6.87e-05	0.00653216	1.88071	1	DOWN	9.01376	0.679826
ENSG00000115353.10	TACR1	chr2	75046463	75199700	153238	-	5308	protein_coding	3	5.06072	1.45655	6.40365	6.87e-05	0.00653216	1.85941	1	UP	0.125968	2.21689
ENSG00000134686.17	PHC2	chr1	33323623	33431052	107430	-	5063	protein_coding	13	-1.457	19.2983	-6.39279	6.97e-05	0.00658889	1.99419	1	DOWN	19.1482	19.384
ENSG00000077080.9	ACTL6B	chr7	100643097	100656461	13365	-	2389	protein_coding	6	2.44403	26.4332	6.3912	6.99e-05	0.00658889	2.02767	1	UP	10.8366	35.3455
ENSG00000100604.12	CHGA	chr14	92923080	92935293	12214	+	3102	protein_coding	6	3.38997	35.1255	6.38203	7.07e-05	0.00664325	2.00018	1	UP	10.3362	49.2908
ENSG00000100234.11	TIMP3	chr22	32801701	32863043	61343	+	4603	protein_coding	1	-3.61798	29.4859	-6.37555	7.13e-05	0.00666538	1.9676	1	DOWN	39.9484	23.5073
ENSG00000048392.11	RRM2B	chr8	102204502	102239118	34617	-	5548	protein_coding	11	-2.70308	15.347	-6.37228	7.16e-05	0.00666538	2.01766	1	DOWN	31.69	6.00812
ENSG00000168298.6	HIST1H1E	chr6	26156354	26157107	754	+	754	protein_coding	1	-1.78385	281.987	-6.37086	7.18e-05	0.00666538	1.95864	1	DOWN	461.156	179.604
ENSG00000186160.4	CYP4Z1	chr1	47067488	47118319	50832	+	1996	protein_coding	2	6.28008	0.415713	6.36552	7.23e-05	0.00668713	0.961451	1	UP	0.0380416	0.631525
ENSG00000178171.10	AMER3	chr2	130755435	130768134	12700	+	6543	protein_coding	4	3.51969	6.64364	6.35939	7.29e-05	0.00671324	2.01842	1	UP	2.2685	9.14372
ENSG00000249896.2		chr4	6200733	6239937	39205	+	5643	transcribed_unprocessed_pseudogene	3	4.7527	1.26301	6.35673	7.31e-05	0.00671324	1.79437	1	UP	0.156384	1.89537
ENSG00000260593.1		chr16	71623708	71626816	3109	-	465	antisense	1	-6.40497	0.367814	-6.35288	7.35e-05	0.00671324	0.740396	1	DOWN	0.962032	0.0282614
ENSG00000253677.1	UBE2HP1	chr8	81254870	81255229	360	+	360	processed_pseudogene	1	5.64605	10.4468	6.35125	7.36e-05	0.00671324	1.03526	1	UP	0.0198881	16.4051
ENSG00000000003.14	TSPAN6	chrX	100627109	100639991	12883	-	4535	protein_coding	5	-2.12944	13.2233	-6.34027	7.47e-05	0.00676847	1.98099	1	DOWN	25.2051	6.3765
ENSG00000145431.10	PDGFC	chr4	156760454	156971394	210941	-	5593	protein_coding	9	-4.11251	6.7396	-6.33945	7.48e-05	0.00676847	2.00591	1	DOWN	14.5366	2.2842
ENSG00000244398.1		chr11	16974693	16975013	321	-	321	processed_pseudogene	1	-2.34043	110.49	-6.33627	7.51e-05	0.00677205	1.99467	1	DOWN	205.257	56.3377
ENSG00000178718.6	RPP25	chr15	74954416	74957464	3049	-	3049	protein_coding	1	2.55692	3.52206	6.33326	7.54e-05	0.00677425	1.99037	1	UP	1.96751	4.41037
ENSG00000253899.1		chr8	27063996	27065278	1283	-	1283	processed_pseudogene	1	6.60275	8.8572	6.32859	7.59e-05	0.0067914	1.27473	1	UP	0.0166508	13.9089
ENSG00000169251.12	NMD3	chr3	161104696	161253532	148837	+	4869	protein_coding	10	-1.85616	12.5882	-6.32354	7.64e-05	0.00680804	1.93803	1	DOWN	19.0195	8.91314
ENSG00000223812.5		chr3	191557324	191590356	33033	+	1009	lincRNA	2	-7.35294	0.107578	-6.32092	7.66e-05	0.00680804	0.537419	1	DOWN	0.29584	0
ENSG00000142676.12	RPL11	chr1	23691779	23696425	4647	+	1987	protein_coding	5	-2.32023	329.929	-6.31855	7.69e-05	0.00680804	1.85483	1	DOWN	408.316	285.136
ENSG00000005893.15	LAMP2	chrX	120427827	120469365	41539	-	5526	protein_coding	4	-2.26204	28.0514	-6.31152	7.76e-05	0.00681658	1.87981	1	DOWN	46.9914	17.2286
ENSG00000077044.10	DGKD	chr2	233354507	233472104	117598	+	9771	protein_coding	14	1.57236	10.2637	6.30809	7.8e-05	0.00681658	1.88996	1	UP	6.38901	12.4778
ENSG00000168374.10	ARF4	chr3	57571363	57598220	26858	-	2595	protein_coding	9	-1.59784	80.1381	-6.30532	7.82e-05	0.00681658	1.85804	1	DOWN	105.684	65.5407
ENSG00000163013.11	FBXO41	chr2	73254682	73284431	29750	-	8011	protein_coding	5	2.54368	10.0004	6.30443	7.83e-05	0.00681658	1.90272	1	UP	3.57954	13.6695
ENSG00000214485.6	RPL7P1	chr5	150094302	150095048	747	+	747	processed_pseudogene	1	-2.47928	41.18	-6.30415	7.84e-05	0.00681658	1.96491	1	DOWN	86.2146	15.4459
ENSG00000122733.12	PHF24	chr9	34957608	34982544	24937	+	5813	protein_coding	4	3.06432	11.5427	6.29978	7.88e-05	0.00683205	1.91246	1	UP	4.00978	15.8472
ENSG00000123349.13	PFDN5	chr12	53295291	53299450	4160	+	3380	protein_coding	20	-1.55283	62.4026	-6.29098	7.97e-05	0.00688793	1.84155	1	DOWN	86.6274	48.5598
ENSG00000146070.16	PLA2G7	chr6	46704201	46735693	31493	-	2026	protein_coding	2	4.54208	0.801144	6.2838	8.05e-05	0.00692951	1.33974	1	UP	0.185981	1.15267
ENSG00000229670.2	PKP4P1	chr2	209178966	209181123	2158	+	2158	unprocessed_pseudogene	1	5.94527	1.61522	6.27887	8.1e-05	0.00694149	0.923737	1	UP	0	2.5382
ENSG00000227906.7	SNAP25-AS1	chr20	10021978	10368776	346799	-	5440	antisense	8	4.55996	0.244439	6.27726	8.12e-05	0.00694149	1.1939	1	UP	0.07434	0.341638
ENSG00000171790.15	SLFNL1	chr1	41015597	41023237	7641	-	4310	protein_coding	5	6.65694	0.109612	6.27205	8.18e-05	0.0069655	0.66297	1	UP	0.0170967	0.162477
ENSG00000197694.14	SPTAN1	chr9	128552558	128633662	81105	+	16226	protein_coding	38	1.45008	59.2478	6.26676	8.23e-05	0.00696793	1.78158	1	UP	32.9255	74.2891
ENSG00000160202.7	CRYAA	chr21	43169008	43172805	3798	+	1821	protein_coding	5	-7.90231	0.123089	-6.26361	8.27e-05	0.00696793	0.660611	1	DOWN	0.331209	0.00416373
ENSG00000250366.2	TUNAR	chr14	95876392	95925571	49180	+	3478	protein_coding	3	2.31307	8.47185	6.26176	8.29e-05	0.00696793	1.8975	1	UP	3.16881	11.5022
ENSG00000186468.12	RPS23	chr5	82273358	82278577	5220	-	4204	protein_coding	8	-1.64002	128.076	-6.26146	8.29e-05	0.00696793	1.784	1	DOWN	210.528	80.9607
ENSG00000277945.1		chr12	65830750	65831050	301	+	301	sense_intronic	1	-7.05201	0.350868	-6.25265	8.39e-05	0.0069891	0.49218	1	DOWN	0.964887	0
ENSG00000137486.16	ARRB1	chr11	75264182	75351705	87524	-	5828	protein_coding	12	3.26389	8.91245	6.2501	8.42e-05	0.0069891	1.86664	1	UP	2.45926	12.6
ENSG00000104412.7	EMC2	chr8	108443601	108486918	43318	+	3781	protein_coding	7	-2.48373	20.1754	-6.24924	8.43e-05	0.0069891	1.81933	1	DOWN	27.7576	15.8428
ENSG00000115993.12	TRAK2	chr2	201377207	201451579	74373	-	7595	protein_coding	5	2.13985	9.52642	6.24792	8.44e-05	0.0069891	1.8295	1	UP	6.53289	11.237
ENSG00000007923.15	DNAJC11	chr1	6634168	6701924	67757	-	5083	protein_coding	11	2.04618	7.92403	6.24259	8.5e-05	0.0069891	1.84876	1	UP	4.9003	9.65187
ENSG00000142185.16	TRPM2	chr21	44350163	44443081	92919	+	6705	protein_coding	8	5.51491	0.817641	6.2424	8.5e-05	0.0069891	1.40981	1	UP	0.0352059	1.26475
ENSG00000073670.13	ADAM11	chr17	44759031	44781846	22816	+	4770	protein_coding	5	3.3737	7.01662	6.2402	8.53e-05	0.0069891	1.87817	1	UP	1.74021	10.0317
ENSG00000142459.8	EVI5L	chr19	7830233	7864976	34744	+	6252	protein_coding	7	2.12436	9.23745	6.23701	8.57e-05	0.0069891	1.82456	1	UP	4.15678	12.1407
ENSG00000261675.1		chr22	36560870	36562915	2046	-	2046	sense_overlapping	1	4.81074	3.64066	6.2365	8.57e-05	0.0069891	1.75613	1	UP	0.886552	5.21444
ENSG00000153012.11	LGI2	chr4	24998847	25030879	32033	-	6428	protein_coding	2	3.26373	8.51246	6.2213	8.75e-05	0.00706891	1.83445	1	UP	1.65842	12.4291
ENSG00000198216.10	CACNA1E	chr1	181413102	181808084	394983	+	17771	protein_coding	10	2.82165	7.48187	6.21998	8.76e-05	0.00706891	1.77108	1	UP	2.29609	10.4452
ENSG00000185504.16	FAAP100	chr17	81539885	81553961	14077	-	5354	protein_coding	7	1.68492	8.35323	6.21804	8.79e-05	0.00706891	1.81011	1	UP	5.37069	10.0575
ENSG00000105613.9	MAST1	chr19	12833951	12874951	41001	+	6533	protein_coding	9	1.96187	14.6503	6.2152	8.82e-05	0.00706891	1.77104	1	UP	6.33343	19.4028
ENSG00000067836.12	ROGDI	chr16	4796968	4802950	5983	-	3683	protein_coding	16	2.00397	11.7282	6.21191	8.86e-05	0.00706891	1.8098	1	UP	5.69507	15.1756
ENSG00000103056.11	SMPD3	chr16	68358325	68448688	90364	-	7166	protein_coding	12	2.37099	13.7888	6.21094	8.87e-05	0.00706891	1.76676	1	UP	4.88941	18.8742
ENSG00000004139.13	SARM1	chr17	28364356	28404049	39694	+	11137	protein_coding	8	2.02867	3.64271	6.21085	8.87e-05	0.00706891	1.80699	1	UP	2.10525	4.52126
ENSG00000108684.14	ASIC2	chr17	33013087	34174964	1161878	-	5597	protein_coding	5	4.27224	6.28549	6.20634	8.92e-05	0.00708875	1.8401	1	UP	0.739345	9.45472
ENSG00000204175.5	GPRIN2	chr10	46549044	46555530	6487	-	1968	protein_coding	2	4.04058	9.57638	6.19593	9.05e-05	0.00716495	1.8162	1	UP	2.94565	13.3654
ENSG00000229117.8	RPL41	chr12	56116586	56117943	1358	+	1088	protein_coding	6	-2.09962	384.108	-6.19155	9.1e-05	0.00716827	1.69658	1	DOWN	622.629	247.81
ENSG00000258986.6	TMEM179	chr14	104474678	104605647	130970	-	4873	protein_coding	6	4.17499	7.03916	6.1908	9.11e-05	0.00716827	1.82051	1	UP	1.23625	10.3551
ENSG00000260708.1		chr22	46761894	46762563	670	-	670	antisense	1	-2.73135	10.431	-6.18486	9.18e-05	0.00718011	1.77432	1	DOWN	15.5784	7.48956
ENSG00000067191.15	CACNB1	chr17	39173456	39197703	24248	-	7094	protein_coding	12	2.01877	5.94855	6.18482	9.18e-05	0.00718011	1.77317	1	UP	2.31743	8.02347
ENSG00000120093.11	HOXB3	chr17	48548870	48604912	56043	-	7456	protein_coding	13	9.19342	0.722458	6.16958	9.37e-05	0.00730503	1.22922	1	UP	0.00986459	1.12965
ENSG00000150093.18	ITGB1	chr10	32900319	33005792	105474	-	6011	protein_coding	19	-1.96414	39.4271	-6.16614	9.42e-05	0.00731573	1.67244	1	DOWN	63.5341	25.6516
ENSG00000160716.5	CHRNB2	chr1	154567781	154580026	12246	+	5892	protein_coding	5	3.04358	8.79913	6.16063	9.49e-05	0.00733171	1.74096	1	UP	3.0259	12.0981
ENSG00000075399.13	VPS9D1	chr16	89707134	89720986	13853	-	3428	protein_coding	7	1.90007	7.3968	6.15881	9.51e-05	0.00733171	1.76395	1	UP	4.11567	9.27173
ENSG00000120875.8	DUSP4	chr8	29333064	29350668	17605	-	7257	protein_coding	2	2.04482	31.635	6.15751	9.53e-05	0.00733171	1.66491	1	UP	13.1104	42.2204
ENSG00000122026.10	RPL21	chr13	27251309	27256691	5383	+	2249	protein_coding	10	-2.00471	69.6452	-6.14695	9.66e-05	0.00741335	1.6687	1	DOWN	121.094	40.2461
ENSG00000156113.21	KCNMA1	chr10	76869601	77638595	768995	-	19696	protein_coding	26	2.47668	3.05746	6.1353	9.81e-05	0.00749807	1.69389	1	UP	0.968586	4.25111
ENSG00000249619.1	HMGN1P13	chr5	111572102	111572239	138	-	138	processed_pseudogene	1	-6.62039	0.97752	-6.1308	9.87e-05	0.00749807	0.508582	1	DOWN	2.35488	0.190457
ENSG00000130881.13	LRP3	chr19	33177603	33208867	31265	+	5095	protein_coding	4	2.151	11.1457	6.12865	9.9e-05	0.00749807	1.67925	1	UP	6.33577	13.8943
ENSG00000231120.3	BTF3P10	chr6	149977922	149978416	495	+	495	processed_pseudogene	1	6.10286	14.6117	6.12306	9.98e-05	0.00749807	1.06364	1	UP	0.0704902	22.921
ENSG00000160145.15	KALRN	chr3	124080023	124726325	646303	+	24490	protein_coding	22	2.04106	4.57824	6.11914	0.000100302	0.00749807	1.63359	1	UP	1.89726	6.11022
ENSG00000181690.7	PLAG1	chr8	56160904	56211324	50421	-	7833	protein_coding	5	-4.43198	2.15557	-6.11913	0.000100304	0.00749807	1.72501	1	DOWN	4.48659	0.823554
ENSG00000196581.10	AJAP1	chr1	4654732	4792534	137803	+	12405	protein_coding	3	3.11778	2.16193	6.11727	0.000100555	0.00749807	1.72409	1	UP	0.906441	2.87936
ENSG00000166862.6	CACNG2	chr22	36563921	36703558	139638	-	3224	protein_coding	2	3.45994	1.75964	6.11518	0.000100839	0.00749807	1.61223	1	UP	0.530196	2.46218
ENSG00000074855.10	ANO8	chr19	17323223	17334829	11607	-	4979	protein_coding	4	1.941	7.88228	6.1114	0.000101354	0.00749807	1.67884	1	UP	3.97291	10.1162
ENSG00000274012.1	RN7SL2	chr14	49862550	49862849	300	-	300	misc_RNA	1	-2.59972	265627	-6.10897	0.000101686	0.00749807	1.55063	1	DOWN	241294	279532
ENSG00000198626.15	RYR2	chr1	237042205	237833988	791784	+	17777	protein_coding	7	2.27487	1.89132	6.10758	0.000101877	0.00749807	1.70539	1	UP	0.442176	2.7194
ENSG00000088387.18	DOCK9	chr13	98793429	99086625	293197	-	14816	protein_coding	18	2.63943	2.31992	6.1072	0.00010193	0.00749807	1.68704	1	UP	0.920486	3.11959
ENSG00000130513.6	GDF15	chr19	18374731	18389176	14446	+	2087	protein_coding	5	-6.68159	5.51762	-6.10278	0.000102538	0.00749807	1.55792	1	DOWN	13.4241	0.99961
ENSG00000183283.15	DAZAP2	chr12	51238292	51271362	33071	+	5731	protein_coding	15	-1.78404	14.4174	-6.10156	0.000102707	0.00749807	1.61197	1	DOWN	18.235	12.236
ENSG00000279117.1		chr11	75260129	75262466	2338	-	2338	TEC	1	3.50607	16.1019	6.10057	0.000102845	0.00749807	1.69181	1	UP	4.04369	22.9923
ENSG00000113328.18	CCNG1	chr5	163437569	163446151	8583	+	3096	protein_coding	13	-2.48938	60.6351	-6.09759	0.00010326	0.00749807	1.60444	1	DOWN	117.923	27.8992
ENSG00000254481.1	PTP4A2P2	chr11	134123828	134124329	502	-	502	processed_pseudogene	1	5.57011	11.7666	6.09633	0.000103435	0.00749807	1.00951	1	UP	0.073531	18.4483
ENSG00000265491.4	RNF115	chr1	145738868	145824077	85210	-	11041	protein_coding	2	1.5898	6.82653	6.09461	0.000103676	0.00749807	1.61175	1	UP	4.01415	8.4336
ENSG00000058404.19	CAMK2B	chr7	44217150	44334577	117428	-	8159	protein_coding	26	2.96322	14.6885	6.09256	0.000103962	0.00749807	1.60304	1	UP	5.13979	20.145
ENSG00000157470.11	FAM81A	chr15	59372693	59523549	150857	+	5578	protein_coding	15	3.52626	2.10069	6.0906	0.000104238	0.00749807	1.67564	1	UP	0.738285	2.8792
ENSG00000164117.13	FBXO8	chr4	174236658	174284264	47607	-	2810	protein_coding	5	-2.12312	8.00933	-6.08969	0.000104367	0.00749807	1.67314	1	DOWN	10.9442	6.33227
ENSG00000198785.4	GRIN3A	chr9	101569353	101738580	169228	-	8121	protein_coding	2	2.40577	2.03209	6.08944	0.000104401	0.00749807	1.69122	1	UP	0.710069	2.78753
ENSG00000130741.10	EIF2S3	chrX	24054716	24077971	23256	+	3472	protein_coding	5	-2.12016	47.6039	-6.08429	0.000105131	0.00752858	1.57277	1	DOWN	79.7221	29.2507
ENSG00000104081.13	BMF	chr15	40087890	40108892	21003	-	5447	protein_coding	10	-4.13172	1.86678	-6.0792	0.000105856	0.00754616	1.65176	1	DOWN	3.86668	0.723983
ENSG00000196922.10	ZNF252P	chr8	144973589	145002895	29307	-	9148	transcribed_unitary_pseudogene	8	3.07739	5.80285	6.07789	0.000106045	0.00754616	1.62462	1	UP	3.04343	7.37966
ENSG00000136938.8	ANP32B	chr9	97983361	98015943	32583	+	1850	protein_coding	3	-3.05026	10.657	-6.07573	0.000106355	0.00754616	1.66603	1	DOWN	16.5801	7.27243
ENSG00000130477.15	UNC13A	chr19	17601328	17688365	87038	-	11188	protein_coding	7	2.367	15.7311	6.07381	0.000106632	0.00754616	1.55961	1	UP	5.05464	21.832
ENSG00000160460.15	SPTBN4	chr19	40466241	40576464	110224	+	11549	protein_coding	14	2.01365	3.20566	6.07193	0.000106903	0.00754616	1.62986	1	UP	1.31864	4.28396
ENSG00000134369.15	NAV1	chr1	201622885	201826969	204085	+	22453	protein_coding	10	2.05967	4.75557	6.06498	0.000107914	0.00758494	1.56065	1	UP	2.21278	6.2086
ENSG00000112561.17	TFEB	chr6	41683978	41736259	52282	-	5648	protein_coding	17	-3.93292	0.836407	-6.06393	0.000108067	0.00758494	1.57101	1	DOWN	1.17615	0.642271
ENSG00000152969.17	JAKMIP1	chr4	6026199	6200591	174393	-	3812	protein_coding	9	2.89978	9.76474	6.05861	0.000108848	0.00759141	1.62611	1	UP	3.14467	13.5476
ENSG00000154144.12	TBRG1	chr11	124622836	124635398	12563	+	6627	protein_coding	10	1.86712	8.84558	6.05476	0.000109418	0.00759141	1.57599	1	UP	5.58336	10.7097
ENSG00000088451.10	TGDS	chr13	94574051	94596257	22207	-	2589	protein_coding	3	-2.91702	4.26991	-6.05434	0.00010948	0.00759141	1.63805	1	DOWN	7.99708	2.14011
ENSG00000154096.13	THY1	chr11	119417378	119424985	7608	-	5925	protein_coding	10	2.76866	14.1032	6.0536	0.000109591	0.00759141	1.56862	1	UP	4.9135	19.3545
ENSG00000178464.6		chr19	12643275	12643919	645	-	645	processed_pseudogene	1	-2.55893	74.8961	-6.05289	0.000109695	0.00759141	1.61726	1	DOWN	150.314	31.8002
ENSG00000068831.18	RASGRP2	chr11	64726911	64745456	18546	-	6084	protein_coding	23	3.70484	2.06317	6.04477	0.000110911	0.00762457	1.61414	1	UP	0.374152	3.02833
ENSG00000136478.7	TEX2	chr17	64147227	64263301	116075	-	9094	protein_coding	10	1.86897	8.29714	6.0447	0.000110922	0.00762457	1.54624	1	UP	4.18926	10.6445
ENSG00000161016.16	RPL8	chr8	144789765	144792587	2823	-	2191	protein_coding	15	-1.65842	189.12	-6.04351	0.0001111	0.00762457	1.49177	1	DOWN	309.514	120.324
ENSG00000242457.1	RBBP4P2	chr3	94075912	94077175	1264	-	1264	processed_pseudogene	1	6.08263	16.4328	6.04066	0.000111531	0.00763289	1.20049	1	UP	0.0675891	25.7844
ENSG00000152377.13	SPOCK1	chr5	136975298	137598379	623082	-	6222	protein_coding	11	1.87143	18.6807	6.03493	0.000112402	0.00766283	1.52033	1	UP	5.25238	26.354
ENSG00000219481.10	NBPF1	chr1	16562319	16613562	51244	-	12212	protein_coding	7	1.67118	3.09381	6.03368	0.000112593	0.00766283	1.57457	1	UP	2.10826	3.65698
ENSG00000120805.13	ARL1	chr12	101393120	101407820	14701	-	4979	protein_coding	11	-1.75416	17.7714	-6.03169	0.000112898	0.00766283	1.51804	1	DOWN	24.5963	13.8715
ENSG00000276076.4		chr21	6560714	6564489	3776	+	1660	protein_coding	4	-12.3737	2.11671	-6.02197	0.0001144	0.00769324	0.627087	1	DOWN	5.82096	0
ENSG00000106123.11	EPHB6	chr7	142855061	142871094	16034	+	5325	protein_coding	11	2.28739	5.62305	6.02159	0.000114458	0.00769324	1.57952	1	UP	2.33587	7.50144
ENSG00000198010.12	DLGAP2	chr8	737596	1708474	970879	+	15159	protein_coding	15	4.35165	0.532935	6.0192	0.000114831	0.00769324	1.42967	1	UP	0.0526992	0.807356
ENSG00000101384.11	JAG1	chr20	10637684	10674107	36424	-	8534	protein_coding	9	-2.89023	14.4378	-6.01451	0.000115567	0.00769324	1.49506	1	DOWN	26.0026	7.82932
ENSG00000034053.14	APBA2	chr15	28884483	29118315	233833	+	6869	protein_coding	12	1.87743	15.5524	6.01438	0.000115586	0.00769324	1.49288	1	UP	10.9801	18.1651
ENSG00000160190.13	SLC37A1	chr21	42496008	42581440	85433	+	6814	protein_coding	9	3.50493	6.01864	6.01366	0.0001157	0.00769324	1.56848	1	UP	1.92515	8.35777
ENSG00000177425.10	PAWR	chr12	79574979	79691097	116119	-	11668	protein_coding	11	-2.35511	3.74346	-6.01361	0.000115708	0.00769324	1.55656	1	DOWN	6.79614	1.99907
ENSG00000251322.7	SHANK3	chr22	50674415	50733298	58884	+	7455	protein_coding	3	1.90998	3.73622	6.01279	0.000115838	0.00769324	1.56458	1	UP	1.88589	4.79355
ENSG00000204253.4	HNRNPCP2	chr2	189923336	189924216	881	+	881	processed_pseudogene	1	-2.19118	19.0984	-6.00801	0.000116593	0.00772265	1.57657	1	DOWN	23.6605	16.4914
ENSG00000152932.7	RAB3C	chr5	58582221	58859394	277174	+	9656	protein_coding	4	2.08694	30.6509	6.00015	0.00011785	0.00773261	1.44307	1	UP	9.96736	42.4701
ENSG00000029153.14	ARNTL2	chr12	27332854	27425289	92436	+	6983	protein_coding	9	3.28662	5.29789	5.99582	0.000118547	0.00773261	1.5476	1	UP	1.55638	7.43589
ENSG00000116670.14	MAD2L2	chr1	11674480	11691650	17171	-	3324	protein_coding	9	-1.97729	14.29	-5.99457	0.000118748	0.00773261	1.52416	1	DOWN	24.5965	8.40051
ENSG00000196517.11	SLC6A9	chr1	43991500	44031467	39968	-	5159	protein_coding	11	2.31594	3.13951	5.99436	0.000118784	0.00773261	1.56599	1	UP	1.54925	4.04822
ENSG00000140398.13	NEIL1	chr15	75346955	75357114	10160	+	6938	protein_coding	24	2.86182	1.3807	5.9912	0.000119295	0.00773261	1.55286	1	UP	0.589087	1.83305
ENSG00000047662.4	FAM184B	chr4	17629306	17781512	152207	-	6622	protein_coding	1	3.42846	3.33394	5.99056	0.0001194	0.00773261	1.56119	1	UP	1.23583	4.53285
ENSG00000164463.12	CREBRF	chr5	173056352	173139284	82933	+	12333	protein_coding	6	-2.85821	4.58214	-5.98677	0.00012002	0.00773261	1.48409	1	DOWN	7.02097	3.18852
ENSG00000137261.13	KIAA0319	chr6	24544104	24646155	102052	-	7172	protein_coding	6	2.98179	3.78663	5.98568	0.000120197	0.00773261	1.54063	1	UP	1.77488	4.9362
ENSG00000198670.11	LPA	chr6	160531483	160664259	132777	-	6419	protein_coding	3	5.62305	0.455746	5.98415	0.00012045	0.00773261	1.0487	1	UP	0.0724532	0.674771
ENSG00000153558.13	FBXL2	chr3	33277025	33403662	126638	+	7664	protein_coding	22	1.93047	9.56143	5.9797	0.000121183	0.00773261	1.46176	1	UP	4.84892	12.2543
ENSG00000197385.5	ZNF860	chr3	31981771	31991628	9858	+	3263	protein_coding	2	5.20024	0.667762	5.97725	0.000121589	0.00773261	1.01155	1	UP	0.0600209	1.01504
ENSG00000138834.12	MAPK8IP3	chr16	1706183	1770317	64135	+	10285	protein_coding	16	1.72091	12.6428	5.9765	0.000121715	0.00773261	1.42909	1	UP	6.74258	16.0144
ENSG00000188385.11	JAKMIP3	chr10	132104671	132184809	80139	+	7608	protein_coding	2	2.30481	2.1928	5.97509	0.000121949	0.00773261	1.54129	1	UP	0.928184	2.91544
ENSG00000161896.11	IP6K3	chr6	33721670	33746905	25236	-	2785	protein_coding	3	-4.87049	0.335779	-5.97282	0.000122328	0.00773261	0.889606	1	DOWN	0.86737	0.0320134
ENSG00000197111.15	PCBP2	chr12	53452102	53481162	29061	+	7926	protein_coding	26	-2.22356	11.7968	-5.97089	0.00012265	0.00773261	1.42559	1	DOWN	12.2281	11.5503
ENSG00000165434.7	PGM2L1	chr11	74330318	74398473	68156	-	8820	protein_coding	2	2.29696	46.5087	5.96963	0.000122861	0.00773261	1.39054	1	UP	18.7208	62.3875
ENSG00000167100.14	SAMD14	chr17	50110040	50129882	19843	-	7016	protein_coding	10	2.17146	6.70482	5.96952	0.000122881	0.00773261	1.47579	1	UP	3.45946	8.55931
ENSG00000197756.9	RPL37A	chr2	216498189	216579180	80992	+	6841	protein_coding	13	-1.93167	129.404	-5.96923	0.000122929	0.00773261	1.37449	1	DOWN	216.108	79.8581
ENSG00000183878.15	UTY	chrY	13248379	13480673	232295	-	9191	protein_coding	16	-1.95323	4.54704	-5.969	0.000122968	0.00773261	1.47334	1	DOWN	6.26521	3.56523
ENSG00000213326.4	RPS7P11	chr17	46721582	46722167	586	-	586	processed_pseudogene	1	-2.62587	12.2204	-5.96879	0.000123003	0.00773261	1.50675	1	DOWN	22.0779	6.58752
ENSG00000187720.14	THSD4	chr15	71096952	71783383	686432	+	15837	protein_coding	7	-3.37967	0.44741	-5.96525	0.000123599	0.00773502	1.42482	1	DOWN	1.01521	0.122953
ENSG00000152953.12	STK32B	chr4	5051442	5500998	449557	+	5324	protein_coding	8	3.04259	4.40127	5.96142	0.00012425	0.00773502	1.51924	1	UP	1.77608	5.90137
ENSG00000110697.12	PITPNM1	chr11	67491768	67506263	14496	-	6449	protein_coding	16	1.85392	16.1685	5.9606	0.000124388	0.00773502	1.41936	1	UP	7.5969	21.0666
ENSG00000274588.1	DGKK	chrX	50365409	50470738	105330	-	7407	protein_coding	1	3.62116	1.02373	5.95985	0.000124516	0.00773502	1.45432	1	UP	0.264187	1.45775
ENSG00000129951.18	PLPPR3	chr19	812488	821977	9490	-	2741	protein_coding	4	1.91924	21.9822	5.95463	0.000125409	0.00773502	1.43801	1	UP	10.5198	28.5321
ENSG00000260855.1		chr1	246772301	246775772	3472	+	3472	antisense	1	2.80769	1.96568	5.95195	0.00012587	0.00773502	1.46862	1	UP	1.04093	2.4941
ENSG00000138760.8	SCARB2	chr4	76158737	76213893	55157	-	5685	protein_coding	5	-1.34943	64.6509	-5.94949	0.000126295	0.00773502	1.36286	1	DOWN	101.997	43.3103
ENSG00000219438.8	FAM19A5	chr22	48489460	48850912	361453	+	3173	protein_coding	5	2.09765	17.411	5.94881	0.000126413	0.00773502	1.43907	1	UP	6.31734	23.7502
ENSG00000119242.8	CCDC92	chr12	123918660	123972831	54172	-	8223	protein_coding	9	2.01808	3.78209	5.94864	0.000126442	0.00773502	1.4736	1	UP	1.6213	5.01683
ENSG00000260400.1		chr10	68698500	68700794	2295	+	2295	sense_overlapping	1	3.15327	1.65886	5.94859	0.000126451	0.00773502	1.36341	1	UP	0.911296	2.08603
ENSG00000168481.8	LGI3	chr8	22146825	22157084	10260	-	4514	protein_coding	5	4.56795	5.14768	5.94803	0.000126547	0.00773502	1.4955	1	UP	0.475242	7.81765
ENSG00000115170.13	ACVR1	chr2	157736444	157875862	139419	-	3990	protein_coding	10	-2.30843	5.65452	-5.94659	0.000126799	0.00773502	1.49022	1	DOWN	8.91075	3.79383
ENSG00000119888.10	EPCAM	chr2	47345158	47387601	42444	+	2519	protein_coding	6	2.57105	3.9476	5.9424	0.000127528	0.00776038	1.48905	1	UP	1.2565	5.48538
ENSG00000043355.11	ZIC2	chr13	99981772	99986773	5002	+	3310	protein_coding	5	-2.01477	30.0313	-5.93054	0.000129621	0.00786734	1.37165	1	DOWN	43.2985	22.45
ENSG00000228054.2	RANP5	chr1	109046828	109047482	655	+	655	processed_pseudogene	1	5.73697	7.60114	5.92884	0.000129923	0.00786734	0.723348	1	UP	0	11.9447
ENSG00000161970.12	RPL26	chr17	8377520	8383213	5694	-	2472	protein_coding	13	-1.82577	80.0188	-5.92204	0.000131141	0.00791821	1.35384	1	DOWN	143.494	43.7475
ENSG00000169432.14	SCN9A	chr2	166195185	166375993	180809	-	10364	protein_coding	6	4.51342	12.6364	5.92037	0.000131442	0.00791821	1.40227	1	UP	2.08117	18.6679
ENSG00000024862.17	CCDC28A	chr6	138773509	138793319	19811	+	1507	protein_coding	3	-2.74366	4.60235	-5.91881	0.000131725	0.00791821	1.42916	1	DOWN	8.63796	2.29628
ENSG00000122786.19	CALD1	chr7	134744252	134970728	226477	+	9843	protein_coding	24	-2.51773	10.2273	-5.90929	0.00013346	0.00800308	1.38642	1	DOWN	21.1992	3.95765
ENSG00000163584.17	RPL22L1	chr3	170864875	170870483	5609	-	2326	protein_coding	6	-2.75496	8.49908	-5.90404	0.000134427	0.00804154	1.43899	1	DOWN	12.0669	6.46035
ENSG00000108352.11	RAPGEFL1	chr17	40177010	40195656	18647	+	5711	protein_coding	12	2.65039	5.47458	5.89904	0.000135355	0.00807749	1.41716	1	UP	1.99608	7.46229
ENSG00000083454.21	P2RX5	chr17	3672199	3696404	24206	-	4190	protein_coding	11	4.62768	1.01937	5.897	0.000135736	0.00808074	1.17831	1	UP	0.137945	1.52304
ENSG00000175048.16	ZDHHC14	chr6	157381133	157678146	297014	+	11121	protein_coding	9	2.52975	1.27435	5.89105	0.000136853	0.00812064	1.43383	1	UP	0.505508	1.71369
ENSG00000102452.15	NALCN	chr13	101053776	101416492	362717	-	8951	protein_coding	5	2.91153	6.56263	5.8893	0.000137184	0.00812064	1.36563	1	UP	2.38481	8.94996
ENSG00000117592.8	PRDX6	chr1	173477266	173488807	11542	+	2367	protein_coding	3	-2.38307	53.8873	-5.88776	0.000137474	0.00812064	1.33053	1	DOWN	100.058	27.504
ENSG00000226435.10	ANKRD18DP	chr3	198053522	198080720	27199	-	3449	transcribed_unprocessed_pseudogene	4	5.75397	0.140431	5.88646	0.000137722	0.00812064	0.357995	1	UP	0.0101167	0.214896
ENSG00000172667.10	ZMAT3	chr3	179017223	179072279	55057	-	9646	protein_coding	3	-2.25807	10.1225	-5.87804	0.00013933	0.00819383	1.33072	1	DOWN	19.2072	4.9312
ENSG00000116679.15	IVNS1ABP	chr1	185296388	185317329	20942	-	7929	protein_coding	9	-1.87904	28.8735	-5.8765	0.000139626	0.00819383	1.26512	1	DOWN	29.2959	28.6322
ENSG00000175426.10	PCSK1	chr5	96390415	96434143	43729	-	5307	protein_coding	4	4.7506	51.8358	5.87298	0.000140306	0.00820702	1.3008	1	UP	7.7757	77.0131
ENSG00000135535.15	CD164	chr6	109366514	109382457	15944	-	6842	protein_coding	10	-2.09802	14.2029	-5.8718	0.000140536	0.00820702	1.32182	1	DOWN	26.2479	7.32003
ENSG00000172568.4	FNDC9	chr5	157341600	157345721	4122	-	2285	protein_coding	2	5.70561	2.42865	5.86869	0.000141139	0.00820702	1.00737	1	UP	0.0819914	3.76959
ENSG00000127561.14	SYNGR3	chr16	1989660	1994275	4616	+	3420	protein_coding	6	2.05241	27.5405	5.86829	0.000141217	0.00820702	1.29806	1	UP	13.0797	35.8037
ENSG00000174748.18	RPL15	chr3	23916545	23923692	7148	+	6528	protein_coding	13	-1.46723	166.791	-5.86678	0.000141512	0.00820702	1.22398	1	DOWN	207.179	143.713
ENSG00000119326.14	CTNNAL1	chr9	108942569	109013529	70961	-	3131	protein_coding	5	-3.08494	6.37145	-5.8639	0.000142076	0.00820735	1.39771	1	DOWN	13.6824	2.19378
ENSG00000188000.3	OR7D2	chr19	9185594	9188817	3224	+	3224	protein_coding	1	-6.39328	0.119616	-5.86336	0.000142182	0.00820735	0.266157	1	DOWN	0.212264	0.0666746
ENSG00000167114.12	SLC27A4	chr9	128340646	128361470	20825	+	3110	protein_coding	2	2.84955	14.9683	5.85761	0.000143318	0.00825365	1.33518	1	UP	5.33085	20.4754
ENSG00000148798.10	INA	chr10	103277163	103290351	13189	+	3231	protein_coding	1	2.13295	100.183	5.85274	0.000144286	0.00829009	1.23193	1	UP	39.3452	134.947
ENSG00000272498.1		chr3	16339308	16339871	564	+	564	antisense	1	7.11231	0.357711	5.84706	0.000145424	0.00830673	0.0997848	1	UP	0.0471824	0.535157
ENSG00000184261.4	KCNK12	chr2	47516581	47570939	54359	-	6685	protein_coding	2	4.11138	0.805068	5.84629	0.000145579	0.00830673	1.24914	1	UP	0.137053	1.18679
ENSG00000143401.14	ANP32E	chr1	150218417	150236156	17740	-	3605	protein_coding	10	-2.3977	35.2597	-5.84464	0.000145911	0.00830673	1.24334	1	DOWN	54.447	24.2956
ENSG00000090674.15	MCOLN1	chr19	7522626	7534009	11384	+	3956	protein_coding	10	2.67958	2.42719	5.84459	0.000145921	0.00830673	1.3667	1	UP	1.21869	3.11776
ENSG00000157227.12	MMP14	chr14	22836557	22849027	12471	+	4464	protein_coding	6	-3.50747	14.9568	-5.83557	0.000147755	0.00830867	1.28891	1	DOWN	29.5138	6.63853
ENSG00000153253.15	SCN3A	chr2	165087522	165204067	116546	-	9807	protein_coding	8	2.34293	22.5952	5.83527	0.000147818	0.00830867	1.21829	1	UP	9.32159	30.1801
ENSG00000066651.17	TRMT11	chr6	125986430	126039276	52847	+	2690	protein_coding	11	-2.38525	9.74557	-5.83408	0.000148061	0.00830867	1.33805	1	DOWN	17.5181	5.30416
ENSG00000132434.9	LANCL2	chr7	55365448	55433742	68295	+	5235	protein_coding	5	3.1589	13.0399	5.83381	0.000148116	0.00830867	1.27785	1	UP	5.45833	17.3722
ENSG00000101846.6	STS	chrX	7219456	7354810	135355	+	6521	protein_coding	1	2.42051	3.13234	5.83368	0.000148144	0.00830867	1.34948	1	UP	1.31711	4.16961
ENSG00000102109.8	PCSK1N	chrX	48831094	48835633	4540	-	1363	protein_coding	2	2.56216	34.3818	5.8307	0.000148757	0.00830867	1.29562	1	UP	12.9371	46.6359
ENSG00000163462.17	TRIM46	chr1	155173787	155184971	11185	+	4533	protein_coding	11	2.19235	6.1945	5.83062	0.000148774	0.00830867	1.32616	1	UP	2.28328	8.42949
ENSG00000110422.11	HIPK3	chr11	33256672	33357023	100352	+	7958	protein_coding	6	-1.74841	30.5676	-5.83031	0.000148836	0.00830867	1.19933	1	DOWN	39.1938	25.6383
ENSG00000176641.10	RNF152	chr18	61808063	61894247	86185	-	10632	protein_coding	5	2.37324	22.2262	5.82961	0.000148982	0.00830867	1.20798	1	UP	9.52186	29.4858
ENSG00000257103.8	LSM14A	chr19	34172504	34229515	57012	+	4748	protein_coding	8	-1.91796	29.0147	-5.82796	0.000149323	0.00830894	1.21389	1	DOWN	38.3344	23.6891
ENSG00000204851.6	PNMAL2	chr19	46486906	46496498	9593	-	5506	protein_coding	2	3.04436	8.62731	5.8253	0.000149873	0.00832084	1.29603	1	UP	2.61047	12.0655
ENSG00000279951.1		chr13	20092632	20094144	1513	+	1513	TEC	1	5.29398	0.335521	5.82242	0.000150474	0.00833545	0.401515	1	UP	0.0457887	0.501083
ENSG00000171735.18	CAMTA1	chr1	6785324	7769706	984383	+	10033	protein_coding	16	1.91273	21.2735	5.81866	0.000151261	0.00836033	1.19377	1	UP	9.86882	27.7905
ENSG00000175215.10	CTDSP2	chr12	57819927	57846739	26813	-	5442	protein_coding	8	-2.72733	7.6049	-5.81645	0.000151726	0.00836729	1.27911	1	DOWN	13.1324	4.44635
ENSG00000087076.8	HSD17B14	chr19	48813017	48836678	23662	-	1281	protein_coding	4	-2.61582	7.86925	-5.80339	0.000154504	0.00849347	1.29647	1	DOWN	16.2385	3.08682
ENSG00000121749.15	TBC1D15	chr12	71839707	71927248	87542	+	8227	protein_coding	17	-1.93438	4.51531	-5.80247	0.000154702	0.00849347	1.25782	1	DOWN	6.90585	3.14929
ENSG00000105281.12	SLC1A5	chr19	46774883	46788594	13712	-	3332	protein_coding	6	-2.48576	5.68873	-5.79421	0.000156488	0.00856254	1.30445	1	DOWN	11.0298	2.63667
ENSG00000197457.9	STMN3	chr20	63639705	63657682	17978	-	3032	protein_coding	5	2.12404	89.9427	5.79113	0.000157161	0.00856254	1.14944	1	UP	45.8759	115.124
ENSG00000203685.9	STUM	chr1	226548800	226609214	60415	+	7791	protein_coding	3	3.0366	2.66078	5.79061	0.000157274	0.00856254	1.29502	1	UP	1.35181	3.40876
ENSG00000182348.6	ZNF804B	chr7	88759368	89337057	577690	+	4685	protein_coding	2	4.62953	0.392158	5.79028	0.000157346	0.00856254	0.766127	1	UP	0.0329125	0.597441
ENSG00000213553.4	RPLP0P6	chr2	38481851	38482804	954	+	954	processed_pseudogene	1	-1.99366	95.0507	-5.7884	0.000157759	0.00856615	1.17503	1	DOWN	66.2889	111.486
ENSG00000244716.3		chr1	108992282	108992836	555	+	555	processed_pseudogene	1	-2.0421	39.0295	-5.786	0.000158287	0.00857597	1.2832	1	DOWN	65.3089	24.0128
ENSG00000169618.6	PROKR1	chr2	68643589	68658247	14659	+	4273	protein_coding	1	4.86428	0.971331	5.77597	0.000160515	0.00867762	1.15331	1	UP	0.369521	1.31522
ENSG00000230202.1		chr6	117998975	117999448	474	+	474	processed_pseudogene	1	-2.08607	57.8311	-5.77245	0.000161302	0.00870118	1.22171	1	DOWN	60.8943	56.0807
ENSG00000085719.12	CPNE3	chr8	86514427	86561498	47072	+	6745	protein_coding	13	-2.35165	17.0621	-5.76846	0.000162202	0.00873066	1.15389	1	DOWN	30.8687	9.17266
ENSG00000089199.9	CHGB	chr20	5911430	5925361	13932	+	4535	protein_coding	3	2.86566	34.5172	5.76606	0.000162748	0.00874099	1.13433	1	UP	15.5103	45.3783
ENSG00000166257.8	SCN3B	chr11	123629187	123655244	26058	-	9464	protein_coding	6	2.64478	17.4349	5.76195	0.000163683	0.00877018	1.12808	1	UP	5.79118	24.0884
ENSG00000036530.8	CYP46A1	chr14	99684304	99727301	42998	+	9352	protein_coding	7	2.40789	2.17492	5.75999	0.000164131	0.00877018	1.25891	1	UP	0.477624	3.1448
ENSG00000163359.15	COL6A3	chr2	237324003	237414375	90373	-	19633	protein_coding	14	-5.83564	1.57444	-5.75747	0.00016471	0.00877018	1.24529	1	DOWN	3.98546	0.196708
ENSG00000163888.3	CAMK2N2	chr3	184259213	184261463	2251	-	1362	protein_coding	1	2.64697	21.5605	5.75647	0.00016494	0.00877018	1.22602	1	UP	8.62779	28.9506
ENSG00000118946.11	PCDH17	chr13	57631810	57729311	97502	+	8326	protein_coding	4	3.03421	21.2953	5.75592	0.000165066	0.00877018	1.12068	1	UP	6.45535	29.7753
ENSG00000249242.7	TMEM150C	chr4	82483170	82562357	79188	-	3671	protein_coding	4	3.16297	7.13974	5.75263	0.000165826	0.00877268	1.23198	1	UP	2.94377	9.53744
ENSG00000213023.10	SYT3	chr19	50621307	50639827	18521	-	3790	protein_coding	6	2.68464	6.53494	5.75126	0.000166145	0.00877268	1.23254	1	UP	2.02591	9.11152
ENSG00000157224.15	CLDN12	chr7	90383721	90513402	129682	+	6741	protein_coding	15	-1.55682	8.78156	-5.75111	0.000166179	0.00877268	1.16463	1	DOWN	13.1504	6.28507
ENSG00000143801.16	PSEN2	chr1	226870184	226896105	25922	+	3752	protein_coding	11	2.41834	7.56259	5.74855	0.000166776	0.00878328	1.21095	1	UP	3.48693	9.89155
ENSG00000165102.14	HGSNAT	chr8	43140455	43202855	62401	+	8943	protein_coding	10	2.20548	4.22909	5.7472	0.000167091	0.00878328	1.18619	1	UP	1.83878	5.59498
ENSG00000164118.12	CEP44	chr4	174283677	174333380	49704	+	7132	protein_coding	10	-1.75329	3.57545	-5.73973	0.000168845	0.00883537	1.20613	1	DOWN	5.92729	2.23154
ENSG00000196458.10	ZNF605	chr12	132918308	132956306	37999	-	10824	protein_coding	6	2.17245	2.51919	5.73768	0.000169329	0.00883537	1.19004	1	UP	1.62413	3.03065
ENSG00000101350.7	KIF3B	chr20	32277664	32335011	57348	+	6103	protein_coding	1	1.80102	32.8589	5.73664	0.000169576	0.00883537	1.07678	1	UP	21.5523	39.3199
ENSG00000099954.18	CECR2	chr22	17359949	17558149	198201	+	10759	protein_coding	6	-2.67461	2.68656	-5.73486	0.000169999	0.00883537	1.19337	1	DOWN	4.70266	1.53451
ENSG00000088808.16	PPP1R13B	chr14	103733752	103847590	113839	-	9031	protein_coding	17	2.03347	3.84945	5.73429	0.000170134	0.00883537	1.17605	1	UP	1.37547	5.26316
ENSG00000175772.10	LINC01106	chr2	110375138	110384442	9305	-	2774	lincRNA	2	4.36635	1.38008	5.7339	0.000170227	0.00883537	1.00232	1	UP	0.218795	2.04367
ENSG00000106976.20	DNM1	chr9	128191655	128255248	63594	+	10775	protein_coding	29	2.21497	8.55072	5.72895	0.000171411	0.00886587	1.10297	1	UP	3.25753	11.5754
ENSG00000157870.14	FAM213B	chr1	2586491	2591469	4979	+	3371	protein_coding	15	2.43754	12.1181	5.72589	0.000172146	0.00886587	1.15475	1	UP	6.37472	15.4
ENSG00000283170.1	MIR382	chr14	101054306	101054381	76	+	76	miRNA	1	5.88657	1.94208	5.72412	0.000172574	0.00886587	-0.0308769	1	UP	0.175072	2.95179
ENSG00000120075.5	HOXB5	chr17	48591257	48593961	2705	-	2041	protein_coding	1	9.10374	3.34917	5.72408	0.000172585	0.00886587	0.759925	1	UP	0.0038093	5.26081
ENSG00000203875.10	SNHG5	chr6	85660950	85678736	17787	-	2794	processed_transcript	22	-1.83201	18.8978	-5.72398	0.000172609	0.00886587	1.14838	1	DOWN	31.0116	11.9756
ENSG00000075407.18	ZNF37A	chr10	38094334	38150293	55960	+	13190	protein_coding	6	1.82525	2.339	5.72228	0.00017302	0.00886851	1.15678	1	UP	1.32189	2.92021
ENSG00000183092.16	BEGAIN	chr14	100537147	100587413	50267	-	7878	protein_coding	12	2.10778	2.27556	5.71605	0.000174537	0.00892435	1.19349	1	UP	0.897588	3.06298
ENSG00000142599.17	RERE	chr1	8352397	8817643	465247	-	11503	protein_coding	18	-1.79794	17.0113	-5.71485	0.000174831	0.00892435	1.04392	1	DOWN	26.002	11.8738
ENSG00000182492.15	BGN	chrX	153494939	153509554	14616	+	2453	protein_coding	5	-6.77566	1.01476	-5.71068	0.000175856	0.00895814	0.85051	1	DOWN	2.24501	0.311759
ENSG00000187984.12	ANKRD19P	chr9	92809388	92888693	79306	+	2947	transcribed_unprocessed_pseudogene	6	4.63323	1.27689	5.70803	0.000176513	0.0089731	0.92832	1	UP	0.163801	1.91294
ENSG00000204991.10	SPIRE2	chr16	89818179	89871319	53141	+	7975	protein_coding	10	1.78551	3.06656	5.70474	0.000177329	0.00897906	1.15001	1	UP	1.62298	3.89147
ENSG00000242071.3	RPL7AP6	chr14	69885340	69886140	801	-	801	processed_pseudogene	1	-2.66338	11.6539	-5.70428	0.000177442	0.00897906	1.18725	1	DOWN	19.052	7.42637
ENSG00000185630.18	PBX1	chr1	164555584	164899296	343713	+	21249	protein_coding	22	1.47122	13.5737	5.70175	0.000178074	0.00897906	1.01807	1	UP	5.71355	18.0652
ENSG00000100285.9	NEFH	chr22	29480230	29491390	11161	+	3783	protein_coding	1	2.72139	4.07584	5.70171	0.000178084	0.00897906	1.18418	1	UP	1.16811	5.7374
ENSG00000100129.17	EIF3L	chr22	37848868	37889407	40540	+	4296	protein_coding	14	-1.62515	37.1524	-5.70011	0.000178485	0.00898094	1.04028	1	DOWN	60.4008	23.8676
ENSG00000183837.9	PNMA3	chrX	153056409	153060467	4059	+	3748	protein_coding	3	2.11376	14.5078	5.69816	0.000178975	0.00898524	1.09653	1	UP	5.69171	19.5455
ENSG00000100473.15	COCH	chr14	30874514	30895065	20552	+	3621	protein_coding	11	2.61025	6.71572	5.69593	0.000179536	0.00898524	1.15404	1	UP	2.28887	9.24535
ENSG00000149930.17	TAOK2	chr16	29973641	29992261	18621	+	9058	protein_coding	6	2.25865	11.8074	5.69543	0.000179661	0.00898524	1.04579	1	UP	5.2637	15.5466
ENSG00000212664.5		chr15	71341158	71341712	555	-	555	processed_pseudogene	1	-2.75203	17.7388	-5.69207	0.000180512	0.0089959	1.1551	1	DOWN	37.377	6.51705
ENSG00000196090.12	PTPRT	chr20	42072752	43189970	1117219	-	12943	protein_coding	12	4.76977	5.96023	5.69171	0.000180603	0.0089959	1.14255	1	UP	0.733623	8.94687
ENSG00000274678.1		chr16	30821338	30821884	547	+	547	lincRNA	1	-5.53609	0.378031	-5.68543	0.000182205	0.00905745	0.265324	1	DOWN	0.944335	0.0544294
ENSG00000121904.17	CSMD2	chr1	33513999	34165842	651844	-	18157	protein_coding	10	2.57475	2.69527	5.6814	0.00018324	0.00907568	1.09238	1	UP	0.675544	3.8494
ENSG00000007168.12	PAFAH1B1	chr17	2593210	2685615	92406	+	8127	protein_coding	13	1.91161	89.3197	5.68115	0.000183306	0.00907568	0.969683	1	UP	37.6071	118.87
ENSG00000114757.18	PEX5L	chr3	179794958	180037053	242096	-	10236	protein_coding	18	3.41463	2.29037	5.67642	0.000184531	0.00910073	1.14003	1	UP	0.721809	3.1867
ENSG00000129353.14	SLC44A2	chr19	10602457	10644559	42103	+	5216	protein_coding	15	-2.13914	37.9777	-5.67635	0.000184549	0.00910073	1.02961	1	DOWN	76.2767	16.0925
ENSG00000198598.6	MMP17	chr12	131828393	131851783	23391	+	4003	protein_coding	11	2.40426	5.03597	5.67289	0.000185449	0.00912593	1.13717	1	UP	1.56008	7.0222
ENSG00000135486.17	HNRNPA1	chr12	54280193	54287088	6896	+	5093	protein_coding	14	-1.74285	140.604	-5.66984	0.000186247	0.00912593	0.949118	1	DOWN	200.809	106.202
ENSG00000188981.10	MSANTD1	chr4	3244369	3271738	27370	+	7553	protein_coding	4	3.64533	0.401117	5.66506	0.000187507	0.00912593	0.928655	1	UP	0.0956269	0.575682
ENSG00000124145.6	SDC4	chr20	45325288	45348424	23137	-	2613	protein_coding	1	-5.2886	7.8824	-5.66426	0.000187716	0.00912593	1.08986	1	DOWN	19.8487	1.04454
ENSG00000228400.1		chr2	124016858	124025173	8316	-	542	antisense	1	4.77006	1.61233	5.66268	0.000188135	0.00912593	0.531795	1	UP	0.425952	2.29027
ENSG00000100852.12	ARHGAP5	chr14	32076114	32159728	83615	+	10888	protein_coding	11	-2.16142	49.9417	-5.66086	0.000188618	0.00912593	0.940388	1	DOWN	69.5821	38.7186
ENSG00000080709.14	KCNN2	chr5	114360945	114496500	135556	+	3864	protein_coding	9	2.28468	3.94983	5.66056	0.0001887	0.00912593	1.12705	1	UP	1.22424	5.50732
ENSG00000080298.15	RFX3	chr9	3218297	3526004	307708	-	11169	protein_coding	12	-2.14242	17.2302	-5.65924	0.000189051	0.00912593	0.96544	1	DOWN	27.9589	11.0995
ENSG00000215105.4	TTC3P1	chrX	75740831	75746911	6081	-	6081	processed_pseudogene	1	1.57896	5.31204	5.65832	0.000189296	0.00912593	1.05996	1	UP	4.05141	6.0324
ENSG00000234741.7	GAS5	chr1	173863900	173868882	4983	-	3631	processed_transcript	29	-1.71154	41.4194	-5.6573	0.000189569	0.00912593	0.984705	1	DOWN	65.9715	27.3897
ENSG00000079819.17	EPB41L2	chr6	130839347	131063322	223976	-	10247	protein_coding	32	-2.12628	3.19047	-5.6567	0.000189727	0.00912593	1.04809	1	DOWN	3.46734	3.03227
ENSG00000178913.7	TAF7	chr5	141260225	141320821	60597	-	2723	protein_coding	3	-1.39249	45.7235	-5.65574	0.000189987	0.00912593	0.98757	1	DOWN	70.8923	31.3413
ENSG00000175077.5	RTP1	chr3	187197486	187201465	3980	+	2217	protein_coding	1	5.86254	1.17181	5.65537	0.000190085	0.00912593	0.692421	1	UP	0.280573	1.68109
ENSG00000264539.1	MIR548AR	chr13	114244505	114244561	57	+	57	miRNA	1	-6.44208	1.44358	-5.65482	0.000190231	0.00912593	-0.0232209	1	DOWN	3.22286	0.42684
ENSG00000145362.17	ANK2	chr4	112818109	113383740	565632	+	18224	protein_coding	27	2.36677	46.5194	5.65074	0.00019133	0.00916087	0.924156	1	UP	17.3765	63.1726
ENSG00000174473.15	GALNTL6	chr4	171812254	173041559	1229306	+	9242	protein_coding	7	3.77367	2.08162	5.64801	0.000192069	0.00916283	1.10931	1	UP	0.74462	2.84561
ENSG00000181982.18	CCDC149	chr4	24806117	24980204	174088	-	9582	protein_coding	8	2.05052	2.07013	5.64785	0.000192113	0.00916283	1.08972	1	UP	1.09701	2.62619
ENSG00000006128.11	TAC1	chr7	97731908	97740472	8565	+	1888	protein_coding	5	4.37856	55.7866	5.6451	0.00019286	0.00918072	1.02507	1	UP	12.389	80.5852
ENSG00000279398.1		chr6	108178871	108179317	447	+	447	TEC	1	-6.97474	0.450292	-5.64302	0.000193426	0.00918995	0.129921	1	DOWN	1.2383	0
ENSG00000110700.6	RPS13	chr11	17074389	17077787	3399	-	2186	protein_coding	10	-1.95746	112.769	-5.64142	0.000193864	0.00919312	0.945602	1	DOWN	200.472	62.653
ENSG00000162066.14	AMDHD2	chr16	2520357	2531422	11066	+	4366	protein_coding	18	2.12213	3.42125	5.63917	0.000194482	0.00920472	1.09138	1	UP	2.3434	4.03716
ENSG00000166780.10	C16orf45	chr16	15434295	15625028	190734	+	3688	protein_coding	11	2.12378	35.6515	5.63607	0.000195336	0.00922748	0.952105	1	UP	17.7028	45.9079
ENSG00000094975.13	SUCO	chr1	172532349	172611833	79485	+	7894	protein_coding	10	-2.14892	27.4801	-5.63148	0.000196607	0.00926343	0.923821	1	DOWN	47.3715	16.1136
ENSG00000158258.16	CLSTN2	chr3	139935185	140577397	642213	+	14596	protein_coding	2	1.68694	9.94298	5.62969	0.000197106	0.00926343	0.936812	1	UP	4.01462	13.3306
ENSG00000074211.13	PPP2R2C	chr4	6320578	6563600	243023	-	9198	protein_coding	9	2.38427	13.6899	5.62798	0.000197582	0.00926343	0.943622	1	UP	5.50746	18.3656
ENSG00000183662.10	FAM19A1	chr3	68004216	68545625	541410	+	2933	protein_coding	4	3.03154	1.70207	5.62412	0.000198663	0.00926343	1.02633	1	UP	0.929235	2.1437
ENSG00000178773.14	CPNE7	chr16	89575768	89597246	21479	+	3048	protein_coding	9	4.17158	10.634	5.62389	0.000198727	0.00926343	1.08055	1	UP	0.866895	16.2152
ENSG00000150457.8	LATS2	chr13	20973032	21061547	88516	-	5578	protein_coding	2	-4.06803	1.64771	-5.62368	0.000198787	0.00926343	1.05642	1	DOWN	3.59261	0.536343
ENSG00000281348.1		chr16	29817239	29830627	13389	+	556	protein_coding	1	-5.35446	0.143706	-5.62269	0.000199066	0.00926343	0.0229509	1	DOWN	0.395192	0
ENSG00000091947.9	TMEM101	chr17	44011188	44023946	12759	-	3029	protein_coding	8	-2.05909	8.19173	-5.62258	0.000199097	0.00926343	1.05233	1	DOWN	14.4185	4.63355
ENSG00000165898.13	ISCA2	chr14	74493720	74497106	3387	+	3061	protein_coding	4	-1.54932	10.3388	-5.61576	0.000201028	0.00932083	0.989274	1	DOWN	8.482	11.3998
ENSG00000164270.17	HTR4	chr5	148451032	148677235	226204	-	7045	protein_coding	13	7.56742	0.100856	5.61556	0.000201085	0.00932083	0.125466	1	UP	0.00101628	0.157907
ENSG00000154473.17	BUB3	chr10	123154277	123170467	16191	+	8300	protein_coding	5	-1.50476	12.0181	-5.61355	0.000201659	0.00932589	0.931951	1	DOWN	17.0085	9.16635
ENSG00000130529.15	TRPM4	chr19	49157741	49211836	54096	+	6604	protein_coding	14	-2.56186	4.79997	-5.60855	0.000203093	0.00932589	1.02097	1	DOWN	8.47478	2.70008
ENSG00000038274.16	MAT2B	chr5	163503114	163519336	16223	+	5153	protein_coding	8	-2.02674	6.14411	-5.6085	0.000203108	0.00932589	1.01113	1	DOWN	10.5878	3.60484
ENSG00000139364.10	TMEM132B	chr12	125186836	125662377	475542	+	15703	protein_coding	6	2.78116	4.42929	5.6085	0.000203108	0.00932589	0.954381	1	UP	1.88267	5.8845
ENSG00000118292.8	C1orf54	chr1	150268200	150280916	12717	+	1351	protein_coding	3	-4.51763	13.9862	-5.60823	0.000203185	0.00932589	1.03629	1	DOWN	34.9105	2.02946
ENSG00000167065.13	DUSP18	chr22	30652051	30667890	15840	-	4450	protein_coding	10	2.78768	3.92303	5.60728	0.000203459	0.00932589	1.04926	1	UP	1.63761	5.22898
ENSG00000026025.14	VIM	chr10	17228259	17237593	9335	+	5158	protein_coding	11	-3.79182	388.271	-5.60391	0.000204433	0.009337	0.844288	1	DOWN	690.708	215.45
ENSG00000115268.9	RPS15	chr19	1438358	1440494	2137	+	2137	protein_coding	13	-2.05051	80.2351	-5.60381	0.000204463	0.009337	0.885006	1	DOWN	102.031	67.7803
ENSG00000120068.6	HOXB8	chr17	48611377	48614939	3563	-	2051	protein_coding	3	11.3995	2.59755	5.60252	0.000204835	0.009337	0.491614	1	UP	0.0039286	4.07963
ENSG00000058866.14	DGKG	chr3	186105668	186362237	256570	-	10978	protein_coding	11	3.51555	0.924449	5.60113	0.00020524	0.00933824	1.04772	1	UP	0.410455	1.21816
ENSG00000066468.21	FGFR2	chr10	121478334	121598458	120125	-	7486	protein_coding	26	-2.81096	8.45052	-5.59833	0.000206056	0.00934819	0.927748	1	DOWN	12.1447	6.33956
ENSG00000135973.2	GPR45	chr2	105241743	105243049	1307	+	1307	protein_coding	1	6.5699	0.817672	5.59759	0.000206273	0.00934819	0.296111	1	UP	0.118534	1.21718
ENSG00000063177.12	RPL18	chr19	48615328	48619536	4209	-	4209	protein_coding	16	-1.66381	68.1712	-5.59649	0.000206594	0.00934819	0.870214	1	DOWN	114.022	41.9706
ENSG00000151917.17	BEND6	chr6	56955126	57027342	72217	+	5588	protein_coding	4	2.1956	4.84214	5.5949	0.000207062	0.00935222	0.99522	1	UP	2.77304	6.02449
ENSG00000014123.9	UFL1	chr6	96521595	96555276	33682	+	4539	protein_coding	2	-1.76422	10.9015	-5.59095	0.000208224	0.00938758	0.963432	1	DOWN	18.9998	6.27384
ENSG00000185591.9	SP1	chr12	53380176	53416446	36271	+	8083	protein_coding	4	-2.21839	9.76394	-5.58593	0.000209714	0.00942942	0.890242	1	DOWN	8.69561	10.3744
ENSG00000136942.14	RPL35	chr9	124857880	124861981	4102	-	1535	protein_coding	6	-1.5884	175.625	-5.58526	0.000209916	0.00942942	0.858401	1	DOWN	283.622	113.912
ENSG00000204071.10	TCEAL6	chrX	102140476	102142970	2495	-	1375	protein_coding	2	2.90163	4.53539	5.58192	0.000210913	0.00945702	0.987019	1	UP	1.16197	6.46306
ENSG00000275367.1		chr12	8217758	8221115	3358	+	3358	lincRNA	1	2.67808	1.69384	5.58026	0.000211411	0.00946216	0.984394	1	UP	0.915548	2.13858
ENSG00000170759.10	KIF5B	chr10	32009010	32056431	47422	-	5877	protein_coding	2	-1.59346	52.1209	-5.57204	0.000213896	0.00955609	0.823809	1	DOWN	73.1547	40.1016
ENSG00000140403.12	DNAJA4	chr15	78264086	78282196	18111	+	6591	protein_coding	12	3.70941	7.95217	5.57075	0.00021429	0.0095564	1.00944	1	UP	0.241575	12.3582
ENSG00000142235.8	LMTK3	chr19	48485271	48513189	27919	-	5163	protein_coding	2	2.08191	7.18132	5.56253	0.000216809	0.00963762	0.9298	1	UP	2.70406	9.73975
ENSG00000107864.14	CPEB3	chr10	92046692	92291087	244396	-	7928	protein_coding	3	2.1849	7.5156	5.56227	0.000216891	0.00963762	0.89088	1	UP	2.8069	10.2063
ENSG00000105640.12	RPL18A	chr19	17859876	17864153	4278	+	3527	protein_coding	7	-1.95886	90.9468	-5.55846	0.00021807	0.00967258	0.813778	1	DOWN	155.254	54.2001
ENSG00000135454.13	B4GALNT1	chr12	57623410	57633355	9946	-	8003	protein_coding	16	2.53451	8.01674	5.55536	0.000219034	0.00969793	0.879586	1	UP	2.95805	10.9074
ENSG00000103034.14	NDRG4	chr16	58462846	58513628	50783	+	9647	protein_coding	55	2.11209	58.6077	5.55327	0.000219689	0.00970078	0.787552	1	UP	36.9285	70.9959
ENSG00000241494.1		chr14	101677943	101678380	438	+	438	processed_pseudogene	1	-3.59214	5.97068	-5.55118	0.000220343	0.00970078	0.808355	1	DOWN	13.2863	1.79032
ENSG00000131398.13	KCNC3	chr19	50311937	50333515	21579	-	6277	protein_coding	3	3.15295	0.98645	5.55073	0.000220483	0.00970078	0.937615	1	UP	0.305782	1.3754
ENSG00000066379.14	ZNRD1	chr6	30058899	30064909	6011	+	3672	protein_coding	6	-2.09646	4.12921	-5.54853	0.000221178	0.00970078	0.974369	1	DOWN	7.13297	2.41277
ENSG00000120889.12	TNFRSF10B	chr8	23020133	23069179	49047	-	5158	protein_coding	8	-3.02901	11.1788	-5.54834	0.000221237	0.00970078	0.915713	1	DOWN	23.524	4.12448
ENSG00000131269.15	ABCB7	chrX	75053172	75156732	103561	-	2970	protein_coding	10	-1.87335	8.46371	-5.54765	0.000221454	0.00970078	0.932812	1	DOWN	12.7513	6.01365
ENSG00000182674.5	KCNB2	chr8	72537391	72938349	400959	+	3582	protein_coding	1	2.14041	5.25899	5.54338	0.000222809	0.00974285	0.95698	1	UP	1.66551	7.3124
ENSG00000049860.13	HEXB	chr5	74640023	74722647	82625	+	5067	protein_coding	13	-1.80652	7.28226	-5.54079	0.000223633	0.0097616	0.916648	1	DOWN	13.2418	3.8768
ENSG00000255964.1		chr12	8015024	8016406	1383	+	1069	processed_pseudogene	1	5.51012	3.00806	5.53715	0.000224796	0.00979507	0.314318	1	UP	0.0134963	4.71924
ENSG00000109445.10	ZNF330	chr4	141220887	141234697	13811	+	2536	protein_coding	8	-1.73138	13.8433	-5.53329	0.000226039	0.00983192	0.904725	1	DOWN	23.608	8.26341
ENSG00000198910.12	L1CAM	chrX	153861514	153909223	47710	-	7423	protein_coding	17	1.81578	43.9393	5.53175	0.000226536	0.00983622	0.770767	1	UP	19.2911	58.0239
ENSG00000147256.10	ARHGAP36	chrX	131058242	131089883	31642	+	3173	protein_coding	5	5.30184	5.40852	5.52918	0.00022737	0.00985351	0.832044	1	UP	0.0886081	8.44847
ENSG00000110076.18	NRXN2	chr11	64606174	64723188	117015	-	10580	protein_coding	16	2.30376	22.222	5.52806	0.000227732	0.00985351	0.778333	1	UP	7.24832	30.7784
ENSG00000185352.8	HS6ST3	chr13	96090839	96839562	748724	+	7806	protein_coding	2	4.34382	15.7812	5.52139	0.000229913	0.00993047	0.837911	1	UP	2.75752	23.2232
ENSG00000146826.15	C7orf43	chr7	100154420	100158715	4296	-	3284	protein_coding	11	2.25057	7.09817	5.51389	0.000232394	0.00999956	0.90423	1	UP	2.23387	9.87777
ENSG00000243701.5	DUBR	chr3	107240692	107326964	86273	+	4206	lincRNA	5	1.86042	5.84779	5.51031	0.000233587	0.00999956	0.873892	1	UP	4.11213	6.8396
ENSG00000116983.12	HPCAL4	chr1	39678648	39691689	13042	-	4962	protein_coding	3	2.41832	40.0136	5.51016	0.000233636	0.00999956	0.758511	1	UP	14.5818	54.546
ENSG00000146828.17	SLC12A9	chr7	100826820	100867009	40190	+	8894	protein_coding	15	1.78716	2.45605	5.50987	0.000233734	0.00999956	0.883105	1	UP	1.49232	3.00675
ENSG00000253368.3	TRNP1	chr1	26993707	27000898	7192	+	1976	protein_coding	2	2.42275	12.2398	5.50896	0.000234036	0.00999956	0.892064	1	UP	5.14221	16.2956
ENSG00000272821.1		chr22	50523926	50524780	855	+	855	antisense	1	2.87662	6.6067	5.50833	0.00023425	0.00999956	0.891823	1	UP	2.76862	8.7999
ENSG00000149806.10	FAU	chr11	65120628	65122473	1846	-	1846	protein_coding	9	-1.69193	96.5286	-5.50804	0.000234346	0.00999956	0.759232	1	DOWN	159.343	60.6345
ENSG00000130590.13	SAMD10	chr20	63974113	63980008	5896	-	2453	protein_coding	4	2.2031	7.39231	5.50574	0.000235119	0.0100153	0.901542	1	UP	3.60679	9.55546
ENSG00000149090.11	PAMR1	chr11	35431823	35530300	98478	-	3863	protein_coding	9	-3.79792	2.05612	-5.50181	0.000236445	0.0100425	0.882638	1	DOWN	4.41162	0.710122
ENSG00000100364.18	KIAA0930	chr22	45190338	45240769	50432	-	10019	protein_coding	16	2.85904	11.882	5.50144	0.00023657	0.0100425	0.767547	1	UP	4.48563	16.1085
ENSG00000134013.15	LOXL2	chr8	23297189	23425328	128140	-	5707	protein_coding	15	-3.85541	1.67021	-5.49197	0.000239804	0.0101575	0.889332	1	DOWN	3.69121	0.51535
ENSG00000137872.16	SEMA6D	chr15	47184101	47774223	590123	+	8557	protein_coding	17	1.82184	15.8994	5.49101	0.000240134	0.0101575	0.737815	1	UP	10.1433	19.1887
ENSG00000090975.12	PITPNM2	chr12	122983480	123150015	166536	-	9161	protein_coding	9	2.57074	2.18676	5.48954	0.000240641	0.0101575	0.88188	1	UP	0.698105	3.03741
ENSG00000279192.1	PWAR5	chr15	24985053	24988232	3180	+	3180	TEC	1	1.93274	31.8489	5.48871	0.000240924	0.0101575	0.749854	1	UP	19.0356	39.1708
ENSG00000187867.8	PALM3	chr19	14053365	14059159	5795	-	2533	protein_coding	3	3.45343	4.21702	5.48623	0.000241786	0.0101686	0.88901	1	UP	0.88707	6.11984
ENSG00000242299.1		chr3	101576489	101576947	459	-	459	processed_pseudogene	1	-3.82927	12.5826	-5.48558	0.00024201	0.0101686	0.868032	1	DOWN	24.8007	5.60091
ENSG00000205593.11	DENND6B	chr22	50309030	50327060	18031	-	5935	protein_coding	5	1.80874	9.04355	5.48323	0.000242825	0.0101855	0.775993	1	UP	6.04448	10.7573
ENSG00000076344.15	RGS11	chr16	268301	275980	7680	-	4798	protein_coding	8	2.74271	7.8037	5.47639	0.000245221	0.0102685	0.817127	1	UP	2.48128	10.8451
ENSG00000178172.6	SPINK6	chr5	148202794	148215137	12344	+	733	protein_coding	3	8.04939	1.20126	5.4751	0.000245678	0.0102703	0.0877555	1	UP	0.00907601	1.8825
ENSG00000099219.13	ERMP1	chr9	5765076	5833117	68042	-	6528	protein_coding	6	-2.04142	3.61269	-5.47352	0.000246234	0.0102761	0.834802	1	DOWN	5.5997	2.47725
ENSG00000165443.11	PHYHIPL	chr10	59176590	59247774	71185	+	4093	protein_coding	4	1.53958	16.9791	5.47154	0.000246936	0.0102826	0.739543	1	UP	9.80224	21.0802
ENSG00000197461.13	PDGFA	chr7	497258	520296	23039	-	4151	protein_coding	6	3.01954	7.05812	5.46975	0.000247572	0.0102826	0.835257	1	UP	2.08356	9.90073
ENSG00000125510.15	OPRL1	chr20	64080173	64100643	20471	+	3549	protein_coding	3	2.34436	7.22316	5.46926	0.000247748	0.0102826	0.831328	1	UP	3.28796	9.47184
ENSG00000224940.8	PRRT4	chr7	128350325	128361685	11361	-	3683	protein_coding	7	2.19001	3.1024	5.46839	0.000248055	0.0102826	0.870479	1	UP	1.22189	4.17699
ENSG00000060140.8	STYK1	chr12	10618939	10674318	55380	-	3424	protein_coding	6	4.21835	2.777	5.46563	0.00024904	0.0103062	0.814469	1	UP	0.259313	4.21568
ENSG00000156171.14	DRAM2	chr1	111117333	111140216	22884	-	3138	protein_coding	11	-2.52779	6.26688	-5.46275	0.000250075	0.0103142	0.834084	1	DOWN	10.0939	4.08002
ENSG00000212802.4	RPL15P3	chr6	12514110	12514724	615	+	615	processed_pseudogene	1	-1.83491	42.454	-5.46141	0.000250558	0.0103142	0.801234	1	DOWN	61.3945	31.6308
ENSG00000128595.16	CALU	chr7	128739292	128771807	32516	+	4537	protein_coding	6	-2.84168	44.5107	-5.45994	0.000251088	0.0103142	0.678486	1	DOWN	79.2306	24.6707
ENSG00000243199.1		chr4	65573459	65574328	870	+	870	processed_pseudogene	1	-3.74104	4.59826	-5.45883	0.000251488	0.0103142	0.798425	1	DOWN	8.72054	2.24266
ENSG00000229937.5	PRPS1L1	chr7	18026774	18027863	1090	-	1090	protein_coding	1	5.67383	2.43282	5.45834	0.000251666	0.0103142	0.169973	1	UP	0	3.823
ENSG00000187902.11	SHISA7	chr19	55428740	55442863	14124	-	6083	protein_coding	2	3.32	1.74597	5.45814	0.000251738	0.0103142	0.852694	1	UP	0.487104	2.46533
ENSG00000130643.8	CALY	chr10	133324072	133336935	12864	-	3010	protein_coding	5	3.35159	16.6239	5.4563	0.000252405	0.0103244	0.802375	1	UP	2.592	24.6421
ENSG00000104435.13	STMN2	chr8	79610814	79666175	55362	+	2362	protein_coding	3	1.88868	808.053	5.45391	0.000253276	0.0103429	0.623923	1	UP	323.174	1085.13
ENSG00000149591.16	TAGLN	chr11	117199321	117204782	5462	+	3917	protein_coding	8	-4.66479	11.2266	-5.45252	0.000253783	0.0103465	0.827321	1	DOWN	26.4942	2.5022
ENSG00000164104.11	HMGB2	chr4	173331695	173335125	3431	-	2775	protein_coding	5	-3.53782	44.7403	-5.44943	0.000254912	0.010361	0.746314	1	DOWN	101.155	12.5034
ENSG00000177875.4	CCDC184	chr12	48183584	48185926	2343	+	2343	protein_coding	1	2.29461	25.0077	5.44925	0.000254978	0.010361	0.734294	1	UP	9.63131	33.7942
ENSG00000153956.15	CACNA2D1	chr7	81946444	82443798	497355	-	9010	protein_coding	12	2.24292	25.6666	5.44574	0.00025627	0.0103964	0.654874	1	UP	10.6772	34.232
ENSG00000147642.16	SYBU	chr8	109573978	109691791	117814	-	7024	protein_coding	38	2.14845	14.7296	5.44165	0.000257786	0.0104407	0.68117	1	UP	6.3378	19.5248
ENSG00000117362.12	APH1A	chr1	150265399	150269580	4182	-	3473	protein_coding	9	-1.71446	36.4943	-5.43956	0.000258562	0.0104407	0.656482	1	DOWN	45.5852	31.2995
ENSG00000174306.21	ZHX3	chr20	41178448	41317672	139225	-	11621	protein_coding	21	1.74705	4.07459	5.43938	0.000258629	0.0104407	0.72047	1	UP	2.89932	4.74617
ENSG00000165810.16	BTNL9	chr5	181040225	181061523	21299	+	5565	protein_coding	10	3.9962	1.18598	5.43406	0.000260621	0.0104896	0.78765	1	UP	0.28133	1.70292
ENSG00000167861.15	HID1	chr17	74950743	74973166	22424	-	6196	protein_coding	14	1.79628	7.69578	5.433	0.00026102	0.0104896	0.717156	1	UP	3.06329	10.3429
ENSG00000164398.12	ACSL6	chr5	131949973	132012243	62271	-	13013	protein_coding	21	2.27669	2.58936	5.43275	0.000261114	0.0104896	0.746524	1	UP	1.48281	3.22167
ENSG00000283041.1		chr7	133034607	133035920	1314	-	1314	processed_pseudogene	1	-1.69661	117.212	-5.4273	0.000263172	0.0105551	0.662895	1	DOWN	211.444	63.3649
ENSG00000166603.4	MC4R	chr18	60371110	60372775	1666	-	1666	protein_coding	1	5.10823	10.0369	5.42122	0.000265493	0.0106295	0.803611	1	UP	4.27028	13.332
ENSG00000114279.13	FGF12	chr3	192139395	192767764	628370	-	7355	protein_coding	9	2.94659	9.86842	5.42019	0.000265887	0.0106295	0.693764	1	UP	2.43895	14.1138
ENSG00000100678.18	SLC8A3	chr14	70044217	70189070	144854	-	8444	protein_coding	10	2.57276	3.83099	5.41579	0.000267582	0.0106648	0.737261	1	UP	1.61223	5.09886
ENSG00000130787.13	HIP1R	chr12	122834453	122862960	28508	+	7102	protein_coding	10	1.58702	10.5472	5.41565	0.000267636	0.0106648	0.655451	1	UP	5.71504	13.3085
ENSG00000172340.14	SUCLG2	chr3	67360460	67654614	294155	-	3090	protein_coding	4	-2.86872	7.5982	-5.41324	0.00026857	0.0106695	0.779262	1	DOWN	15.1117	3.30479
ENSG00000136859.9	ANGPTL2	chr9	127087332	127122883	35552	-	3889	protein_coding	4	-3.33448	1.3968	-5.41234	0.00026892	0.0106695	0.776775	1	DOWN	2.46177	0.788244
ENSG00000164070.11	HSPA4L	chr4	127781821	127840733	58913	+	11621	protein_coding	5	-1.50041	17.1759	-5.41201	0.000269047	0.0106695	0.615669	1	DOWN	28.3984	10.763
ENSG00000158286.12	RNF207	chr1	6205475	6221299	15825	+	6585	protein_coding	9	3.68779	1.44377	5.4083	0.000270492	0.0106715	0.779819	1	UP	0.354807	2.06604
ENSG00000065609.14	SNAP91	chr6	83552880	83709691	156812	-	6651	protein_coding	22	2.0454	28.2753	5.40804	0.000270594	0.0106715	0.606463	1	UP	11.5467	37.8346
ENSG00000116990.10	MYCL	chr1	39895426	39902256	6831	-	5063	protein_coding	4	-2.43717	2.39303	-5.40759	0.000270771	0.0106715	0.783836	1	DOWN	4.20463	1.35783
ENSG00000183298.5	RPSAP19	chr1	101786340	101787219	880	-	880	processed_pseudogene	1	-2.23438	23.4514	-5.40635	0.000271255	0.0106715	0.759551	1	DOWN	39.5668	14.2426
ENSG00000189339.11	SLC35E2B	chr1	1659529	1692728	33200	-	8395	protein_coding	5	1.71259	9.0288	5.40635	0.000271257	0.0106715	0.637189	1	UP	6.1122	10.6954
ENSG00000089289.15	IGBP1	chrX	70133449	70166324	32876	+	1862	protein_coding	2	-1.8624	28.3613	-5.4021	0.000272929	0.0107202	0.661699	1	DOWN	40.5143	21.4167
ENSG00000141576.14	RNF157	chr17	76142453	76240373	97921	-	7802	protein_coding	9	2.2202	10.5477	5.39799	0.000274555	0.0107415	0.632982	1	UP	5.11876	13.65
ENSG00000105409.16	ATP1A3	chr19	41966582	41997497	30916	-	5304	protein_coding	13	2.08596	68.742	5.39666	0.000275084	0.0107415	0.570542	1	UP	27.6028	92.2501
ENSG00000087086.14	FTL	chr19	48965301	48966878	1578	+	878	protein_coding	1	-1.97793	911.749	-5.39419	0.000276069	0.0107415	0.553023	1	DOWN	1714.82	452.849
ENSG00000176956.12	LY6H	chr8	143157914	143160711	2798	-	1881	protein_coding	5	1.87366	30.3088	5.39377	0.000276238	0.0107415	0.64825	1	UP	14.0055	39.625
ENSG00000213442.5	RPL18AP3	chr12	104265309	104265836	528	+	528	processed_pseudogene	1	-2.24817	45.16	-5.39293	0.000276573	0.0107415	0.742609	1	DOWN	86.008	21.8182
ENSG00000111371.15	SLC38A1	chr12	46183063	46270017	86955	-	10015	protein_coding	11	2.24961	34.6825	5.39229	0.000276829	0.0107415	0.562662	1	UP	19.8296	43.1698
ENSG00000174460.3	ZCCHC12	chrX	118823790	118826968	3179	+	2231	protein_coding	1	3.10022	75.6497	5.39108	0.000277317	0.0107415	0.592214	1	UP	27.2938	103.282
ENSG00000172346.14	CSDC2	chr22	41560763	41577741	16979	+	3250	protein_coding	2	1.9769	11.2975	5.39107	0.000277321	0.0107415	0.679873	1	UP	6.08983	14.2734
ENSG00000074201.8	CLNS1A	chr11	77514936	77637805	122870	-	4592	protein_coding	12	-1.68068	17.9754	-5.39091	0.000277385	0.0107415	0.639805	1	DOWN	32.558	9.64246
ENSG00000102468.10	HTR2A	chr13	46831550	46897076	65527	-	5624	protein_coding	4	4.13589	2.34516	5.38909	0.000278117	0.010753	0.763604	1	UP	0.602146	3.34117
ENSG00000105963.13	ADAP1	chr7	897901	955407	57507	-	5062	protein_coding	18	2.81796	1.93154	5.38691	0.000278994	0.01077	0.759859	1	UP	0.60622	2.68886
ENSG00000011465.16	DCN	chr12	91140484	91183123	42640	-	12847	protein_coding	20	-5.88359	2.11841	-5.38501	0.000279765	0.0107741	0.734994	1	DOWN	5.55514	0.154556
ENSG00000011677.12	GABRA3	chrX	152166234	152451358	285125	-	4193	protein_coding	4	2.25787	18.4798	5.3829	0.000280623	0.0107741	0.617835	1	UP	7.22911	24.9087
ENSG00000171189.17	GRIK1	chr21	29536933	29940033	403101	-	4242	protein_coding	8	2.21487	7.4194	5.38134	0.000281255	0.0107741	0.707121	1	UP	3.9333	9.41145
ENSG00000033867.16	SLC4A7	chr3	27372721	27484420	111700	-	9616	protein_coding	18	-2.1619	21.6116	-5.38081	0.000281471	0.0107741	0.55784	1	DOWN	36.4258	13.1462
ENSG00000149571.11	KIRREL3	chr11	126423359	127003460	580102	-	6594	protein_coding	9	3.05158	7.89348	5.38018	0.000281728	0.0107741	0.656892	1	UP	2.50661	10.9717
ENSG00000136156.12	ITM2B	chr13	48233158	48270357	37200	+	10210	protein_coding	4	-1.49287	24.459	-5.37916	0.000282145	0.0107741	0.560297	1	DOWN	41.0867	14.9575
ENSG00000260027.4	HOXB7	chr17	48607227	48633572	26346	-	1528	protein_coding	3	10.6549	3.49664	5.37856	0.00028239	0.0107741	0.302146	1	UP	0.0156348	5.48578
ENSG00000083845.8	RPS5	chr19	58386400	58394806	8407	+	3617	protein_coding	9	-1.71995	78.8359	-5.37808	0.000282587	0.0107741	0.552145	1	DOWN	132.228	48.326
ENSG00000163605.14	PPP4R2	chr3	72996785	73069199	72415	+	5964	protein_coding	7	-1.62024	21.453	-5.37622	0.000283352	0.0107866	0.568353	1	DOWN	30.7235	16.1555
ENSG00000162873.14	KLHDC8A	chr1	205336065	205357090	21026	-	3651	protein_coding	12	2.82988	8.75238	5.37391	0.000284301	0.0107994	0.675582	1	UP	4.77523	11.025
ENSG00000091664.7	SLC17A6	chr11	22338097	22379503	41407	+	4219	protein_coding	2	3.72445	67.9696	5.37328	0.000284562	0.0107994	0.550308	1	UP	24.6283	92.7361
ENSG00000136100.12	VPS36	chr13	52412602	52450628	38027	-	5614	protein_coding	7	1.97953	8.23458	5.36826	0.000286643	0.0108617	0.620516	1	UP	5.93387	9.54928
ENSG00000233850.1		chr2	95025193	95026709	1517	-	478	antisense	1	-5.25956	0.110943	-5.36617	0.000287514	0.0108669	-0.264755	1	DOWN	0.305095	0
ENSG00000177469.12	PTRF	chr17	42402452	42423517	21066	-	3828	protein_coding	1	-3.30148	15.2142	-5.36499	0.000288005	0.0108669	0.611323	1	DOWN	25.8982	9.10906
ENSG00000139239.7	RPL14P1	chr12	62965325	62965969	645	+	645	processed_pseudogene	1	-2.02879	20.564	-5.36476	0.000288101	0.0108669	0.720093	1	DOWN	33.2886	13.2928
ENSG00000135709.12	KIAA0513	chr16	85027751	85094230	66480	+	8837	protein_coding	7	2.12258	12.9735	5.35685	0.00029143	0.0109757	0.55072	1	UP	6.71317	16.5508
ENSG00000143355.15	LHX9	chr1	197911902	197935478	23577	+	10442	protein_coding	8	4.34377	11.7954	5.35494	0.000292237	0.0109894	0.584771	1	UP	5.86191	15.1859
ENSG00000273802.2	HIST1H2BG	chr6	26215159	26216692	1534	-	1534	protein_coding	1	-1.75755	49.2403	-5.34709	0.000295592	0.0110827	0.575297	1	DOWN	76.9093	33.4294
ENSG00000162849.15	KIF26B	chr1	245154985	245709431	554447	+	14403	protein_coding	4	2.63019	3.21289	5.34703	0.000295617	0.0110827	0.616788	1	UP	1.30588	4.30261
ENSG00000184672.11	RALYL	chr8	84182787	84921844	739058	+	4538	protein_coding	11	2.91279	12.7235	5.34341	0.000297177	0.011124	0.58825	1	UP	4.18438	17.6031
ENSG00000205544.3	TMEM256	chr17	7402975	7404137	1163	-	707	protein_coding	3	-2.98501	6.11734	-5.34143	0.000298035	0.011124	0.659167	1	DOWN	11.7346	2.90745
ENSG00000174871.10	CNIH2	chr11	66278190	66285301	7112	+	2069	protein_coding	6	1.99898	37.3829	5.33992	0.000298692	0.011124	0.545965	1	UP	15.0437	50.1482
ENSG00000185615.15	PDIA2	chr16	283152	287215	4064	+	2248	protein_coding	7	2.09085	15.0611	5.3388	0.000299179	0.011124	0.616879	1	UP	5.97739	20.2518
ENSG00000176383.8	B3GNT4	chr12	122203543	122208952	5410	+	4690	protein_coding	6	2.32801	1.5472	5.33844	0.000299337	0.011124	0.691652	1	UP	0.871332	1.93341
ENSG00000151883.17	PARP8	chr5	50665899	50846522	180624	+	10056	protein_coding	22	1.61354	5.96695	5.33824	0.000299421	0.011124	0.555293	1	UP	3.86729	7.16676
ENSG00000134982.16	APC	chr5	112707498	112846239	138742	+	12440	protein_coding	10	1.92809	30.0451	5.33238	0.000301988	0.0111969	0.469717	1	UP	20.3704	35.5734
ENSG00000138085.16	ATRAID	chr2	27212027	27217178	5152	+	2019	protein_coding	8	-1.89461	27.4853	-5.33169	0.000302289	0.0111969	0.600522	1	DOWN	52.3267	13.2902
ENSG00000140836.14	ZFHX3	chr16	72782885	73059698	276814	-	17503	protein_coding	4	1.57208	3.39656	5.32945	0.000303278	0.0112119	0.551196	1	UP	1.33153	4.57658
ENSG00000258741.3		chr15	92715710	92734195	18486	-	790	transcribed_processed_pseudogene	2	2.76808	23.3639	5.32781	0.000304005	0.0112119	0.65378	1	UP	1.1039	36.0839
ENSG00000204128.5	C2orf72	chr2	231037490	231049719	12230	+	3851	protein_coding	3	2.60784	7.8387	5.32701	0.00030436	0.0112119	0.611716	1	UP	5.97082	8.90606
ENSG00000116396.14	KCNC4	chr1	110211343	110283100	71758	+	25042	protein_coding	8	2.97641	0.941344	5.32667	0.00030451	0.0112119	0.651875	1	UP	0.241895	1.34103
ENSG00000125912.10	NCLN	chr19	3185563	3209575	24013	+	4175	protein_coding	8	1.69447	4.49754	5.32412	0.000305645	0.011237	0.628713	1	UP	3.099	5.2967
ENSG00000145016.14	RUBCN	chr3	197671393	197749727	78335	-	8613	protein_coding	11	2.0371	8.21547	5.31849	0.00030816	0.0113126	0.526213	1	UP	3.25316	11.0511
ENSG00000183379.8	SYNDIG1L	chr14	74405893	74426102	20210	-	2612	protein_coding	3	3.75612	1.17095	5.31329	0.00031051	0.011382	0.454658	1	UP	0.15468	1.75168
ENSG00000072415.8	MPP5	chr14	67241109	67335819	94711	+	8743	protein_coding	7	-2.2738	5.36498	-5.30989	0.000312054	0.0114173	0.542481	1	DOWN	8.68055	3.47037
ENSG00000253973.2		chr11	9004162	9065154	60993	+	1486	antisense	2	6.47494	0.552526	5.30854	0.000312668	0.0114173	0.00976196	1	UP	0.0877075	0.818136
ENSG00000172379.19	ARNT2	chr15	80404350	80597937	193588	+	7877	protein_coding	10	1.74673	19.9162	5.30804	0.000312896	0.0114173	0.462644	1	UP	12.3182	24.2579
ENSG00000132024.17	CC2D1A	chr19	13906201	13930879	24679	+	5039	protein_coding	9	2.3007	6.72545	5.30711	0.000313321	0.0114173	0.574779	1	UP	2.56473	9.103
ENSG00000241651.4		chr4	128069014	128069612	599	-	599	processed_pseudogene	1	4.83402	2.25724	5.30486	0.000314352	0.011438	-0.110992	1	UP	0	3.54709
ENSG00000181027.10	FKRP	chr19	46746046	46776988	30943	+	5081	protein_coding	27	2.3842	3.89975	5.30219	0.000315577	0.0114519	0.607792	1	UP	1.85293	5.06937
ENSG00000234287.1		chr3	40761545	40761799	255	+	255	processed_pseudogene	1	-2.94492	15.1182	-5.30087	0.000316186	0.0114519	0.617936	1	DOWN	22.5464	10.8735
ENSG00000142449.12	FBN3	chr19	8065402	8149846	84445	-	10113	protein_coding	8	1.79663	3.1567	5.3005	0.000316359	0.0114519	0.551445	1	UP	1.6924	3.99345
ENSG00000198856.12	OSTC	chr4	108650584	108667820	17237	+	1617	protein_coding	5	-1.81776	40.4923	-5.3	0.000316589	0.0114519	0.526661	1	DOWN	69.4948	23.9195
ENSG00000101445.9	PPP1R16B	chr20	38805705	38923024	117320	+	6400	protein_coding	4	3.07421	4.03975	5.29644	0.000318242	0.0114949	0.600175	1	UP	1.18102	5.67331
ENSG00000182742.5	HOXB4	chr17	48575513	48580111	4599	-	3757	protein_coding	1	9.8962	1.44153	5.29411	0.000319327	0.0115172	0.210372	1	UP	0.00428936	2.26281
ENSG00000136531.14	SCN2A	chr2	165239372	165392732	153361	+	15948	protein_coding	17	2.82101	15.9172	5.28455	0.00032382	0.0116424	0.418589	1	UP	5.33067	21.9667
ENSG00000270087.5		chr10	75279726	75401246	121521	-	564	lincRNA	2	-5.98062	0.466529	-5.28386	0.000324147	0.0116424	-0.0622874	1	DOWN	1.02706	0.146226
ENSG00000007129.17	CEACAM21	chr19	41549518	41586844	37327	+	1964	protein_coding	7	3.79876	6.96002	5.28322	0.000324452	0.0116424	0.616722	1	UP	1.06568	10.3282
ENSG00000147724.11	FAM135B	chr8	138130023	138496822	366800	-	13625	protein_coding	11	4.88465	1.81526	5.28238	0.000324852	0.0116424	0.617311	1	UP	0.334385	2.66148
ENSG00000182004.12	SNRPE	chr1	203861603	203870550	8948	+	1474	protein_coding	6	-1.59553	33.0217	-5.28175	0.000325153	0.0116424	0.496549	1	DOWN	51.3567	22.5446
ENSG00000145545.11	SRD5A1	chr5	6633343	6674386	41044	+	7715	protein_coding	4	1.92306	11.8629	5.2762	0.000327803	0.0117203	0.447756	1	UP	6.43192	14.9663
ENSG00000212232.1	SNORD17	chr20	17962710	17962946	237	-	237	snoRNA	1	-3.11374	246.259	-5.27367	0.000329021	0.0117468	0.48816	1	DOWN	352.084	185.787
ENSG00000172809.12	RPL38	chr17	74203582	74210655	7074	+	3829	protein_coding	8	-1.47895	85.174	-5.27133	0.00033015	0.0117701	0.386448	1	DOWN	135.987	56.138
ENSG00000141258.12	SGSM2	chr17	2337498	2381058	43561	+	9771	protein_coding	14	1.32882	15.0766	5.26829	0.000331623	0.0117976	0.4035	1	UP	9.80904	18.0867
ENSG00000224578.4	HNRNPA1P48	chr16	51645756	51647132	1377	+	1377	transcribed_processed_pseudogene	2	-1.80717	20.7571	-5.26777	0.000331877	0.0117976	0.508839	1	DOWN	27.6713	16.8061
ENSG00000110786.17	PTPN5	chr11	18727928	18792721	64794	-	5497	protein_coding	6	2.11585	18.0305	5.25849	0.000336422	0.011942	0.414281	1	UP	7.37575	24.1189
ENSG00000154262.12	ABCA6	chr17	69078702	69141888	63187	-	14151	protein_coding	7	3.22426	0.177697	5.25594	0.000337681	0.0119695	0.429237	1	UP	0.044507	0.253806
ENSG00000148488.15	ST8SIA6	chr10	17318383	17454330	135948	-	2627	protein_coding	2	3.89948	7.43221	5.2528	0.000339242	0.0119818	0.568405	1	UP	1.83726	10.6293
ENSG00000185515.14	BRCC3	chrX	155071420	155123074	51655	+	3182	protein_coding	10	1.81205	7.81076	5.25133	0.000339972	0.0119818	0.502184	1	UP	5.13487	9.33984
ENSG00000277363.4	SRCIN1	chr17	38530016	38605930	75915	-	11658	protein_coding	9	2.25308	7.77565	5.25064	0.000340319	0.0119818	0.410327	1	UP	2.69078	10.6813
ENSG00000200087.1	SNORA73B	chr1	28508559	28508762	204	+	204	snoRNA	1	-3.44206	369.836	-5.25048	0.000340398	0.0119818	0.436181	1	DOWN	567.803	256.712
ENSG00000130066.16	SAT1	chrX	23783173	23786226	3054	+	2498	protein_coding	9	-4.0361	65.5809	-5.25037	0.000340452	0.0119818	0.376919	1	DOWN	110.685	39.807
ENSG00000133985.2	TTC9	chr14	70641787	70675360	33574	+	5217	protein_coding	1	2.09592	10.2466	5.24885	0.000341215	0.0119915	0.440704	1	UP	5.82572	12.7727
ENSG00000172500.12	FIBP	chr11	65883741	65888539	4799	-	3353	protein_coding	13	1.47698	17.7389	5.24671	0.00034229	0.0120122	0.428609	1	UP	13.3258	20.2606
ENSG00000165312.6	OTUD1	chr10	23439458	23442390	2933	+	2933	protein_coding	1	-2.16232	4.5308	-5.2364	0.000347512	0.012168	0.530083	1	DOWN	6.09063	3.63947
ENSG00000137193.13	PIM1	chr6	37170203	37175426	5224	+	2977	protein_coding	3	-2.34749	6.58483	-5.23601	0.000347714	0.012168	0.531631	1	DOWN	11.6602	3.68464
ENSG00000106012.17	IQCE	chr7	2558972	2614734	55763	+	9240	protein_coding	17	2.29114	6.46374	5.23191	0.000349816	0.0122243	0.407946	1	UP	4.09677	7.8163
ENSG00000170889.13	RPS9	chr19	54200742	54249003	48262	+	4371	protein_coding	13	-1.70466	58.4213	-5.23083	0.000350372	0.0122264	0.342267	1	DOWN	99.723	34.8203
ENSG00000241973.10	PI4KA	chr22	20707691	20859417	151727	-	11407	protein_coding	18	1.79296	8.09098	5.22905	0.00035129	0.0122401	0.370474	1	UP	3.97629	10.4422
ENSG00000067955.13	CBFB	chr16	67029116	67101058	71943	+	4129	protein_coding	9	-1.71978	9.72838	-5.22815	0.000351755	0.0122401	0.426003	1	DOWN	13.9506	7.31569
ENSG00000113140.10	SPARC	chr5	151661096	151687165	26070	-	4831	protein_coding	9	-3.08881	251.499	-5.22713	0.00035228	0.0122411	0.289211	1	DOWN	370.918	183.26
ENSG00000105464.3	GRIN2D	chr19	48394875	48444931	50057	+	5093	protein_coding	1	2.09212	3.08904	5.225	0.000353386	0.0122575	0.522568	1	UP	1.11493	4.2171
ENSG00000136536.14	2018-03-07	chr2	159712457	159771027	58571	+	6288	protein_coding	9	-1.50274	25.813	-5.22431	0.000353744	0.0122575	0.332502	1	DOWN	36.3212	19.8082
ENSG00000159217.9	IGF2BP1	chr17	48997412	49055650	58239	+	9109	protein_coding	6	-2.48784	2.11548	-5.22162	0.000355147	0.0122738	0.488299	1	DOWN	3.33174	1.42048
ENSG00000119787.13	ATL2	chr2	38294880	38377285	82406	-	4884	protein_coding	17	-1.54335	13.1825	-5.2209	0.000355527	0.0122738	0.363705	1	DOWN	13.3914	13.0632
ENSG00000230629.2	RPS23P8	chrX	70962964	70963293	330	+	330	processed_pseudogene	1	-4.63767	1.37725	-5.22056	0.000355704	0.0122738	0.0760958	1	DOWN	2.37784	0.80548
ENSG00000184207.8	PGP	chr16	2211997	2214807	2811	-	2727	protein_coding	2	1.86451	7.32881	5.21911	0.000356462	0.0122828	0.482494	1	UP	3.53556	9.49639
ENSG00000183117.18	CSMD1	chr8	2935353	4994972	2059620	-	18705	protein_coding	18	3.44592	0.556778	5.2178	0.000357154	0.0122895	0.51704	1	UP	0.134727	0.79795
ENSG00000067842.17	ATP2B3	chrX	153517676	153582939	65264	+	7534	protein_coding	7	2.11033	2.56259	5.21492	0.000358671	0.0123101	0.486634	1	UP	0.995781	3.45791
ENSG00000145214.13	DGKQ	chr4	958887	986895	28009	-	4970	protein_coding	5	1.84016	6.82767	5.21477	0.00035875	0.0123101	0.426629	1	UP	3.75406	8.58402
ENSG00000146267.11	FAXC	chr6	99271169	99350062	78894	-	11662	protein_coding	4	2.09015	5.66901	5.21302	0.000359677	0.0123129	0.367428	1	UP	2.75312	7.33523
ENSG00000139625.12	MAP3K12	chr12	53479669	53500063	20395	-	7971	protein_coding	11	1.49759	7.59665	5.21273	0.000359829	0.0123129	0.368013	1	UP	3.78481	9.77485
ENSG00000158604.14	TMED4	chr7	44577894	44582287	4394	-	3769	protein_coding	5	-1.58906	21.8491	-5.21116	0.000360665	0.0123245	0.372404	1	DOWN	36.9075	13.2443
ENSG00000145022.4	TCTA	chr3	49412206	49416475	4270	+	2747	protein_coding	6	2.22325	7.2137	5.20804	0.000362325	0.0123641	0.481972	1	UP	2.84414	9.71059
ENSG00000125744.11	RTN2	chr19	45485289	45497061	11773	-	3238	protein_coding	14	2.37054	11.1191	5.20374	0.000364629	0.0124255	0.410481	1	UP	5.1335	14.5394
ENSG00000171928.13	TVP23B	chr17	18780995	18806714	25720	+	5862	protein_coding	10	-1.56831	5.24021	-5.19997	0.000366659	0.0124651	0.415991	1	DOWN	7.86747	3.73893
ENSG00000177600.8	RPLP2	chr11	809647	812880	3234	+	1955	protein_coding	8	-1.88005	124.684	-5.19972	0.000366798	0.0124651	0.299138	1	DOWN	227.362	66.0113
ENSG00000156052.10	GNAQ	chr9	77716087	78031458	315372	-	6629	protein_coding	2	1.44	51.3712	5.19763	0.00036793	0.0124814	0.270295	1	UP	27.5377	64.9903
ENSG00000188846.13	RPL14	chr3	40457292	40468587	11296	+	8626	protein_coding	9	-1.38372	41.5842	-5.19697	0.000368287	0.0124814	0.267732	1	DOWN	62.2862	29.7544
ENSG00000172247.3	C1QTNF4	chr11	47589664	47594659	4996	-	1664	protein_coding	2	3.55135	1.83712	5.19584	0.000368903	0.0124851	0.313435	1	UP	0.219617	2.7614
ENSG00000186297.11	GABRA5	chr15	26866363	26949207	82845	+	4154	protein_coding	11	3.09806	4.7779	5.19326	0.000370311	0.0125048	0.461477	1	UP	2.14053	6.28496
ENSG00000114948.12	ADAM23	chr2	206443539	206621130	177592	+	6421	protein_coding	3	1.89181	9.67373	5.19291	0.000370499	0.0125048	0.345045	1	UP	4.7947	12.4618
ENSG00000108511.9	HOXB6	chr17	48595751	48604992	9242	-	2604	protein_coding	4	10.6914	1.69567	5.19009	0.000372044	0.0125261	0.0465385	1	UP	0.0061886	2.66108
ENSG00000235748.1	SEPT14P12	chr1	197138748	197139307	560	-	560	processed_pseudogene	1	-5.4721	0.234286	-5.18899	0.000372653	0.0125261	-0.254617	1	DOWN	0.544255	0.0571604
ENSG00000170558.8	CDH2	chr18	27950966	28177446	226481	-	4950	protein_coding	5	-1.74586	108.659	-5.18878	0.000372769	0.0125261	0.242708	1	DOWN	149.228	85.4766
ENSG00000139645.9	ANKRD52	chr12	56237807	56258391	20585	-	8820	protein_coding	4	2.14626	7.15773	5.1876	0.000373418	0.0125261	0.345727	1	UP	1.97678	10.1183
ENSG00000135541.20	AHI1	chr6	135283532	135497776	214245	-	8705	protein_coding	17	1.64737	11.6753	5.18663	0.000373953	0.0125261	0.301216	1	UP	5.06381	15.4533
ENSG00000237517.9	DGCR5	chr22	18970514	18994628	24115	+	5676	transcribed_unprocessed_pseudogene	3	3.34501	2.53561	5.18623	0.000374171	0.0125261	0.482224	1	UP	0.785239	3.53582
ENSG00000182836.9	PLCXD3	chr5	41306954	41510628	203675	-	7731	protein_coding	2	3.77247	5.18262	5.18222	0.000376396	0.0125835	0.413758	1	UP	1.48113	7.29776
ENSG00000103174.11	NAGPA	chr16	5024844	5034141	9298	-	5484	protein_coding	17	2.92985	1.13417	5.18041	0.000377406	0.0125885	0.470749	1	UP	0.51488	1.48805
ENSG00000003249.13	DBNDD1	chr16	90004865	90020128	15264	-	4791	protein_coding	7	1.76642	7.1081	5.18006	0.000377602	0.0125885	0.373411	1	UP	3.44908	9.19896
ENSG00000196700.8	ZNF512B	chr20	63956702	63969865	13164	-	5919	protein_coding	1	1.81844	11.635	5.17921	0.000378074	0.0125885	0.311791	1	UP	6.58673	14.5197
ENSG00000227953.6	LINC01341	chr1	246776013	246792385	16373	+	3984	processed_transcript	5	3.94184	0.607378	5.17809	0.000378701	0.0125924	0.268664	1	UP	0.16551	0.859875
ENSG00000106004.4	HOXA5	chr7	27141052	27143668	2617	-	1707	protein_coding	2	11.8519	2.25002	5.1768	0.000379424	0.0125995	-0.0659443	1	UP	0.0203096	3.52414
ENSG00000110427.14	KIAA1549L	chr11	33542072	33674102	132031	+	12318	protein_coding	3	1.58601	6.05812	5.17482	0.000380538	0.0126164	0.299607	1	UP	3.4679	7.53824
ENSG00000132932.16	ATP8A2	chr13	25372071	26025851	653781	+	10415	protein_coding	5	2.64878	13.2173	5.17408	0.000380953	0.0126164	0.278462	1	UP	4.02448	18.4703
ENSG00000226278.1	PSPHP1	chr7	55764797	55773288	8492	+	261	unprocessed_pseudogene	1	-5.42604	20.0398	-5.17244	0.000381876	0.01263	0.296452	1	DOWN	38.0307	9.75922
ENSG00000161082.12	CELF5	chr19	3224703	3297076	72374	+	6024	protein_coding	8	2.65492	18.9964	5.17092	0.000382737	0.0126328	0.281666	1	UP	6.87975	25.9201
ENSG00000141293.15	SKAP1	chr17	48133440	48430275	296836	-	2648	protein_coding	8	7.05016	0.461468	5.17043	0.000383012	0.0126328	-0.0706659	1	UP	0.0117444	0.718453
ENSG00000005379.15	TSPOAP1	chr17	58301228	58328760	27533	-	11354	protein_coding	11	1.78701	7.72016	5.16958	0.000383494	0.0126328	0.285517	1	UP	3.34378	10.2209
ENSG00000260838.3		chr8	72947150	72950445	3296	+	3296	lincRNA	1	3.42646	2.03849	5.16869	0.000384004	0.0126328	0.434811	1	UP	0.395475	2.97735
ENSG00000081320.10	STK17B	chr2	196133566	196176503	42938	-	6580	protein_coding	5	-4.11521	1.78867	-5.16663	0.000385171	0.0126543	0.456879	1	DOWN	4.04754	0.49788
ENSG00000140006.11	WDR89	chr14	63597039	63641861	44823	-	3209	protein_coding	4	-1.85012	8.09972	-5.16129	0.000388232	0.0127282	0.374483	1	DOWN	12.5351	5.56524
ENSG00000140323.5	DISP2	chr15	40358235	40378639	20405	+	12754	protein_coding	4	2.62617	5.44966	5.16091	0.000388451	0.0127282	0.300162	1	UP	1.86803	7.4963
ENSG00000279090.1		chr11	132403360	132404060	701	-	701	TEC	1	5.43955	0.642233	5.15914	0.000389468	0.0127336	-0.265049	1	UP	0.109125	0.946866
ENSG00000231721.6	LINC-PINT	chr7	130941760	131110176	168417	-	4515	antisense	8	-3.10382	2.57607	-5.15883	0.000389647	0.0127336	0.439201	1	DOWN	4.46854	1.49467
ENSG00000092036.17	HAUS4	chr14	22946228	22957161	10934	-	2539	protein_coding	22	-3.33973	2.16036	-5.15439	0.000392216	0.0128006	0.41053	1	DOWN	4.80805	0.647396
ENSG00000185742.6	C11orf87	chr11	109422120	109429114	6995	+	5884	protein_coding	1	3.30684	10.7885	5.15329	0.000392857	0.0128046	0.303607	1	UP	3.8736	14.7399
ENSG00000186862.17	PDZD7	chr10	101007683	101031157	23475	-	5821	protein_coding	6	2.33866	2.02512	5.15051	0.000394479	0.0128262	0.4332	1	UP	0.600743	2.83905
ENSG00000179832.17	MROH1	chr8	144148016	144261940	113925	+	10903	protein_coding	11	1.77328	2.7177	5.15038	0.000394557	0.0128262	0.346352	1	UP	1.26078	3.55023
ENSG00000234617.1	SNRK-AS1	chr3	43349644	43351962	2319	-	750	antisense	1	6.38352	0.380053	5.14727	0.000396377	0.0128483	-0.394566	1	UP	0.0532217	0.566814
ENSG00000114416.17	FXR1	chr3	180868141	180982753	114613	+	12054	protein_coding	22	-1.59321	24.0872	-5.1466	0.000396775	0.0128483	0.193178	1	DOWN	19.5602	26.674
ENSG00000196381.10	ZNF781	chr19	37667751	37692322	24572	-	3617	protein_coding	4	3.01967	1.09354	5.14479	0.000397839	0.0128483	0.38289	1	UP	0.743386	1.29363
ENSG00000108309.12	RUNDC3A	chr17	44308413	44318671	10259	+	4919	protein_coding	8	1.89003	20.0991	5.1447	0.00039789	0.0128483	0.239908	1	UP	9.28344	26.2794
ENSG00000235174.1	RPL39P3	chr6	73373108	73373263	156	-	156	processed_pseudogene	1	-2.07995	121.675	-5.14242	0.000399239	0.0128483	0.396786	1	DOWN	219.123	65.9897
ENSG00000181215.13	C4orf50	chr4	5897591	6018507	120917	-	7675	protein_coding	2	6.79358	1.09832	5.14174	0.000399641	0.0128483	0.278922	1	UP	0.0960147	1.67106
ENSG00000260230.2	FRRS1L	chr9	109130293	109167291	36999	-	8197	protein_coding	1	2.10083	18.9783	5.14159	0.000399731	0.0128483	0.21594	1	UP	7.98126	25.2623
ENSG00000149972.10	CNTN5	chr11	99020953	100358885	1337933	+	9103	protein_coding	12	2.50396	2.2807	5.14101	0.000400075	0.0128483	0.378606	1	UP	0.848945	3.09885
ENSG00000149091.15	DGKZ	chr11	46332905	46380554	47650	+	10787	protein_coding	24	1.56899	4.82856	5.14003	0.00040066	0.0128483	0.276549	1	UP	2.94058	5.90741
ENSG00000157107.13	FCHO2	chr5	72955981	73090522	134542	+	6127	protein_coding	7	-1.64084	4.01005	-5.13806	0.000401831	0.0128483	0.329519	1	DOWN	5.36639	3.23499
ENSG00000228502.1	EEF1A1P11	chr1	96446930	96448318	1389	+	1389	processed_pseudogene	1	-2.3354	3.75055	-5.13797	0.000401882	0.0128483	0.412351	1	DOWN	2.66485	4.37095
ENSG00000182256.12	GABRG3	chr15	26971282	27541991	570710	+	12595	protein_coding	8	3.69753	5.32515	5.13786	0.000401947	0.0128483	0.356371	1	UP	0.610325	8.01934
ENSG00000132640.14	BTBD3	chr20	11890723	11926609	35887	+	6228	protein_coding	15	2.29722	42.6601	5.13697	0.000402479	0.0128483	0.187204	1	UP	31.3602	49.1172
ENSG00000124635.8	HIST1H2BJ	chr6	27125897	27132750	6854	-	950	protein_coding	3	-2.9428	37.9583	-5.13683	0.000402567	0.0128483	0.359902	1	DOWN	74.5895	17.0262
ENSG00000100413.16	POLR3H	chr22	41525804	41544606	18803	-	6594	protein_coding	9	1.97381	5.60113	5.13604	0.000403038	0.0128483	0.300194	1	UP	3.93731	6.55188
ENSG00000140443.13	IGF1R	chr15	98648971	98964530	315560	+	13509	protein_coding	17	-1.95429	4.459	-5.13135	0.000405851	0.0129089	0.245982	1	DOWN	6.16978	3.48142
ENSG00000050344.8	NFE2L3	chr7	26152240	26187125	34886	+	4249	protein_coding	3	2.47698	2.55093	5.13113	0.000405984	0.0129089	0.40309	1	UP	1.10175	3.37903
ENSG00000161681.15	SHANK1	chr19	50661827	50719450	57624	-	7567	protein_coding	8	2.1824	1.82917	5.12795	0.000407905	0.0129341	0.388	1	UP	0.703675	2.47232
ENSG00000257151.1	PWAR6	chr15	25031873	25036490	4618	+	4618	lincRNA	1	2.01706	13.8404	5.12755	0.000408149	0.0129341	0.243582	1	UP	7.20881	17.6298
ENSG00000151748.14	SAV1	chr14	50632058	50668331	36274	-	5630	protein_coding	6	-1.90932	4.50776	-5.12716	0.000408385	0.0129341	0.309157	1	DOWN	5.9681	3.67328
ENSG00000177511.5	ST8SIA3	chr18	57350813	57371731	20919	+	12068	protein_coding	3	2.99159	6.93221	5.12551	0.000409389	0.0129341	0.237983	1	UP	2.14704	9.66659
ENSG00000170881.4	RNF139	chr8	124474738	124487914	13177	+	2700	protein_coding	2	-1.27776	25.0498	-5.1255	0.000409393	0.0129341	0.230933	1	DOWN	32.5805	20.7465
ENSG00000155393.12	HEATR3	chr16	50065941	50106387	40447	+	4183	protein_coding	5	2.11016	4.67285	5.12194	0.000411565	0.0129861	0.339874	1	UP	3.04963	5.60041
ENSG00000149575.5	SCN2B	chr11	118161951	118176673	14723	-	5826	protein_coding	1	3.57825	3.45959	5.12098	0.000412154	0.0129881	0.372787	1	UP	1.09166	4.81269
ENSG00000117614.9	SYF2	chr1	25222679	25232502	9824	-	3370	protein_coding	4	-1.94011	11.353	-5.11868	0.000413567	0.0130009	0.294116	1	DOWN	19.927	6.45364
ENSG00000172020.12	GAP43	chr3	115623324	115721490	98167	+	2087	protein_coding	2	1.92705	413.472	5.11721	0.000414468	0.0130009	0.129353	1	UP	211.248	529.029
ENSG00000138029.13	HADHB	chr2	26243170	26290468	47299	+	4280	protein_coding	9	-2.29461	16.9395	-5.11705	0.000414566	0.0130009	0.240358	1	DOWN	31.518	8.60891
ENSG00000139910.19	NOVA1	chr14	26443093	26597754	154662	-	10046	protein_coding	13	2.23049	13.1385	5.11679	0.000414727	0.0130009	0.190107	1	UP	4.3415	18.1653
ENSG00000184156.15	KCNQ3	chr8	132120859	132480953	360095	-	12478	protein_coding	5	2.59977	6.79438	5.11604	0.00041519	0.0130009	0.22984	1	UP	3.2738	8.80615
ENSG00000112146.16	FBXO9	chr6	53051991	53100873	48883	+	8164	protein_coding	13	1.75913	5.97952	5.11477	0.000415973	0.0130089	0.240398	1	UP	3.3488	7.48279
ENSG00000166478.9	ZNF143	chr11	9460319	9528524	68206	+	4233	protein_coding	18	-1.68316	4.73231	-5.11348	0.000416772	0.0130174	0.319782	1	DOWN	6.91715	3.48383
ENSG00000197258.5	EIF4BP6	chr7	104667749	104669576	1828	+	1828	processed_pseudogene	1	-2.63881	4.35741	-5.1093	0.000419375	0.0130822	0.379259	1	DOWN	7.76396	2.41081
ENSG00000272899.3		chr7	128866308	128872044	5737	+	3902	protein_coding	1	4.04886	1.50599	5.10728	0.00042064	0.0130843	0.344445	1	UP	0.36691	2.15689
ENSG00000139146.13	FAM60A	chr12	31280584	31327058	46475	-	5748	protein_coding	9	-3.58991	13.0325	-5.10622	0.000421301	0.0130843	0.25923	1	DOWN	28.3431	4.28354
ENSG00000060749.14	QSER1	chr11	32893178	32993316	100139	+	10537	protein_coding	6	-1.31813	9.99036	-5.106	0.000421437	0.0130843	0.174474	1	DOWN	14.3613	7.4927
ENSG00000179833.4	SERTAD2	chr2	64631621	64751005	119385	-	6274	protein_coding	3	-3.31404	3.56167	-5.10519	0.000421949	0.0130843	0.322502	1	DOWN	6.07502	2.12546
ENSG00000105438.8	KDELR1	chr19	48382570	48391553	8984	-	2251	protein_coding	5	-1.59575	29.8484	-5.10496	0.000422092	0.0130843	0.216546	1	DOWN	46.4583	20.3571
ENSG00000174521.7	TTC9B	chr19	40216058	40218399	2342	-	2342	protein_coding	2	2.48375	12.6748	5.10303	0.000423309	0.0130936	0.296731	1	UP	4.30076	17.46
ENSG00000115414.18	FN1	chr2	215360440	215436172	75733	-	17315	protein_coding	27	-4.73948	11.5002	-5.10159	0.000424216	0.0130936	0.174299	1	DOWN	25.1424	3.70461
ENSG00000120645.11	IQSEC3	chr12	66765	178460	111696	+	7686	protein_coding	5	3.4241	1.90312	5.10089	0.000424658	0.0130936	0.360682	1	UP	0.516483	2.69548
ENSG00000088854.12	C20orf194	chr20	3249305	3407625	158321	-	8541	protein_coding	2	2.05155	9.24418	5.10054	0.000424878	0.0130936	0.185115	1	UP	5.16467	11.5753
ENSG00000124575.6	HIST1H1D	chr6	26234268	26234933	666	-	666	protein_coding	1	-3.99848	111.994	-5.10029	0.000425041	0.0130936	0.279962	1	DOWN	254.346	30.6505
ENSG00000184492.6	FOXD4L1	chr2	113498665	113501155	2491	+	2491	protein_coding	1	6.11919	0.218935	5.09915	0.00042576	0.0130994	-0.291934	1	UP	0.0596129	0.309976
ENSG00000188227.12	ZNF793	chr19	37506939	37548762	41824	+	12007	protein_coding	10	1.81957	4.32582	5.09805	0.000426456	0.0131045	0.209041	1	UP	2.36249	5.44773
ENSG00000044090.8	CUL7	chr6	43037617	43053945	16329	-	5628	protein_coding	3	-1.82878	13.8727	-5.09634	0.000427543	0.0131161	0.188011	1	DOWN	21.3593	9.59468
ENSG00000236279.6	CLEC2L	chr7	139523856	139544984	21129	+	2527	protein_coding	3	4.69178	2.72367	5.09579	0.000427896	0.0131161	0.313721	1	UP	0.432482	4.03293
ENSG00000157152.16	SYN2	chr3	12004402	12191400	186999	+	5683	protein_coding	6	2.97975	10.1228	5.09278	0.000429821	0.0131455	0.229535	1	UP	2.46573	14.4983
ENSG00000125731.12	SH2D3A	chr19	6752160	6767588	15429	-	5716	protein_coding	8	4.38244	0.282893	5.09263	0.000429919	0.0131455	0.107174	1	UP	0.066881	0.406329
ENSG00000167523.13	SPATA33	chr16	89657802	89671272	13471	+	5746	protein_coding	10	2.56459	2.20911	5.0899	0.000431668	0.0131721	0.337133	1	UP	1.19475	2.78874
ENSG00000179364.13	PACS2	chr14	105300563	105398147	97585	+	12363	protein_coding	14	1.45507	11.4792	5.08961	0.000431856	0.0131721	0.136591	1	UP	7.31757	13.8572
ENSG00000100600.14	LGMN	chr14	92703807	92748702	44896	-	3899	protein_coding	19	-1.48157	12.5615	-5.086	0.000434187	0.0132225	0.222953	1	DOWN	19.8987	8.36889
ENSG00000144713.12	RPL32	chr3	12834485	12841588	7104	-	3720	protein_coding	8	-1.52769	126.687	-5.08527	0.00043466	0.0132225	0.094045	1	DOWN	199.754	84.9352
ENSG00000277077.1		chr13	21287634	21287828	195	-	195	unprocessed_pseudogene	1	-5.11276	0.54029	-5.08457	0.000435113	0.0132225	-0.442755	1	DOWN	1.10724	0.216319
ENSG00000141837.19	CACNA1A	chr19	13206442	13633025	426584	-	43159	protein_coding	59	1.98029	0.68393	5.07893	0.000438789	0.0133178	0.243885	1	UP	0.273528	0.918445
ENSG00000242308.2		chr3	112696908	112697706	799	-	159	unprocessed_pseudogene	1	5.30076	1.58647	5.07504	0.000441346	0.013379	-0.507804	1	UP	0.041841	2.46911
ENSG00000172053.16	QARS	chr3	49095932	49105135	9204	-	4708	protein_coding	53	-1.62861	15.5028	-5.07237	0.000443109	0.013416	0.168817	1	DOWN	25.9789	9.51645
ENSG00000083720.12	OXCT1	chr5	41730065	41870519	140455	-	4194	protein_coding	8	1.40196	29.1683	5.07078	0.000444163	0.0134314	0.117939	1	UP	21.7328	33.4172
ENSG00000198839.9	ZNF277	chr7	112206588	112343096	136509	+	4014	protein_coding	7	-1.61277	6.17142	-5.06995	0.000444711	0.0134316	0.244923	1	DOWN	9.54611	4.24303
ENSG00000261786.1		chr3	44117299	44122365	5067	+	5067	lincRNA	1	4.1641	1.98616	5.06896	0.000445371	0.0134351	0.31183	1	UP	0.251676	2.9773
ENSG00000137575.11	SDCBP	chr8	58552924	58582860	29937	+	4778	protein_coding	13	-2.32292	25.6445	-5.06807	0.000445961	0.0134365	0.163633	1	DOWN	53.845	9.52994
ENSG00000225031.1	EIF4BP7	chrX	111619677	111621489	1813	-	1813	processed_pseudogene	1	-2.01942	17.662	-5.06634	0.000447115	0.0134548	0.200915	1	DOWN	10.9267	21.5108
ENSG00000133460.19	SLC2A11	chr22	23856703	23886309	29607	+	8890	protein_coding	23	1.79631	2.83548	5.06456	0.000448309	0.0134664	0.236104	1	UP	1.23162	3.75197
ENSG00000117598.11	PLPPR5	chr1	98890245	99005032	114788	-	4571	protein_coding	3	2.37025	5.83699	5.06414	0.00044859	0.0134664	0.237257	1	UP	2.53307	7.72494
ENSG00000206579.8	XKR4	chr8	55102389	55542054	439666	+	19885	protein_coding	3	2.13469	6.99964	5.06188	0.000450108	0.0134827	0.1029	1	UP	2.67339	9.47178
ENSG00000087448.9	KLHL42	chr12	27780020	27803040	23021	+	7622	protein_coding	4	1.6674	18.4947	5.06171	0.000450225	0.0134827	0.0950125	1	UP	9.87994	23.4174
ENSG00000274114.2		chr17	6657034	6693577	36544	+	4151	transcribed_unprocessed_pseudogene	7	3.47036	1.3449	5.06006	0.000451333	0.0134863	0.274684	1	UP	0.375244	1.899
ENSG00000137877.9	SPTBN5	chr15	41848144	41894077	45934	-	12338	protein_coding	2	3.78442	0.138293	5.05923	0.000451895	0.0134863	0.0748346	1	UP	0.0548125	0.185997
ENSG00000155265.10	GOLGA7B	chr10	97850239	97871580	21342	+	6458	protein_coding	3	2.06816	7.77502	5.0591	0.000451981	0.0134863	0.166644	1	UP	3.39263	10.2792
ENSG00000196123.12	KIAA0895L	chr16	67175602	67184040	8439	-	4780	protein_coding	12	1.26226	24.8245	5.05705	0.000453371	0.0134917	0.0945507	1	UP	16.3727	29.6541
ENSG00000117543.20	DPH5	chr1	100989623	101026088	36466	-	2970	protein_coding	15	-1.48236	9.04465	-5.05557	0.000454375	0.0134917	0.21261	1	DOWN	13.5207	6.48692
ENSG00000081189.14	MEF2C	chr5	88717117	88904257	187141	-	11755	protein_coding	56	1.76615	5.63618	5.05495	0.000454799	0.0134917	0.126769	1	UP	2.86685	7.21866
ENSG00000113249.12	HAVCR1	chr5	157029413	157059119	29707	-	2151	protein_coding	6	-5.13624	0.109237	-5.05384	0.000455553	0.0134917	-0.263871	1	DOWN	0.259601	0.0233145
ENSG00000184916.8	JAG2	chr14	105140981	105168824	27844	-	6397	protein_coding	5	2.17526	4.11963	5.0537	0.000455645	0.0134917	0.225043	1	UP	1.63931	5.53695
ENSG00000170266.15	GLB1	chr3	32996608	33097230	100623	-	4364	protein_coding	19	-1.45518	14.6733	-5.05325	0.000455954	0.0134917	0.144743	1	DOWN	22.962	9.93687
ENSG00000092068.19	SLC7A8	chr14	23125295	23183674	58380	-	5991	protein_coding	14	-2.14256	4.85033	-5.05317	0.000456011	0.0134917	0.188961	1	DOWN	6.16019	4.10184
ENSG00000183715.13	OPCML	chr11	132414977	133532519	1117543	-	7583	protein_coding	8	3.0658	14.4133	5.0524	0.000456533	0.0134917	0.110954	1	UP	5.61046	19.4435
ENSG00000229150.1	CRYGEP	chr2	208108233	208112511	4279	-	528	transcribed_unprocessed_pseudogene	2	-5.37704	0.100401	-5.05056	0.000457796	0.0135129	-0.56117	1	DOWN	0.232547	0.0248893
ENSG00000261167.1		chr3	131455126	131458598	3473	-	3473	sense_overlapping	1	2.84186	1.8411	5.04965	0.00045842	0.0135152	0.292936	1	UP	0.73489	2.47322
ENSG00000151135.9	TMEM263	chr12	106955719	106978778	23060	+	4768	protein_coding	9	-2.04499	24.3983	-5.04616	0.000460816	0.0135696	0.07715	1	DOWN	35.5577	18.0214
ENSG00000182149.20	IST1	chr16	71845996	71931199	85204	+	7806	protein_coding	27	-1.22882	15.9823	-5.0449	0.000461684	0.013579	0.0697104	1	DOWN	20.6599	13.3094
ENSG00000134780.9	DAGLA	chr11	61680433	61747001	66569	+	5757	protein_coding	2	2.46174	3.91418	5.04166	0.000463932	0.0136289	0.223318	1	UP	1.68106	5.19025
ENSG00000171462.14	DLK2	chr6	43450352	43456632	6281	-	2236	protein_coding	4	3.22813	2.31493	5.03536	0.000468329	0.0137417	0.254342	1	UP	0.776167	3.19422
ENSG00000265056.1	MIR548S	chr2	11767444	11767525	82	+	82	miRNA	1	-5.35478	0.566993	-5.0327	0.000470203	0.0137803	-0.623237	1	DOWN	0.852122	0.404062
ENSG00000277224.2	HIST1H2BF	chr6	26199520	26200715	1196	+	1196	protein_coding	1	-1.76944	29.9057	-5.03133	0.00047117	0.0137923	0.160099	1	DOWN	47.6939	19.7411
ENSG00000177565.16	TBL1XR1	chr3	177019340	177228000	208661	-	11603	protein_coding	36	-1.47701	20.8671	-5.03037	0.000471851	0.0137959	0.0240909	1	DOWN	30.166	15.5535
ENSG00000117425.13	PTCH2	chr1	44819844	44843063	23220	-	5149	protein_coding	3	3.0633	1.02334	5.02868	0.000473044	0.0137997	0.24564	1	UP	0.315581	1.42778
ENSG00000260916.6	CCPG1	chr15	55340032	55408510	68479	-	8872	protein_coding	14	-1.96192	3.49259	-5.02861	0.000473096	0.0137997	0.17429	1	DOWN	5.762	2.19578
ENSG00000082898.16	XPO1	chr2	61477849	61538626	60778	-	11708	protein_coding	24	-1.65092	38.5829	-5.02779	0.000473679	0.0138004	0.00260489	1	DOWN	56.2924	28.4632
ENSG00000186868.15	MAPT	chr17	45894382	46028334	133953	+	14920	protein_coding	18	2.23653	40.8746	5.02645	0.000474631	0.0138118	-0.00120477	1	UP	17.354	54.3149
ENSG00000163995.19	ABLIM2	chr4	7965310	8158832	193523	-	6049	protein_coding	15	3.03403	3.69511	5.02448	0.000476036	0.013833	0.225815	1	UP	0.892116	5.29683
ENSG00000000971.15	CFH	chr1	196651878	196747504	95627	+	8145	protein_coding	6	-4.79803	0.753659	-5.02355	0.000476699	0.013833	0.198244	1	DOWN	1.86474	0.118754
ENSG00000198315.10	ZKSCAN8	chr6	28141910	28159472	17563	+	7565	protein_coding	4	-1.8832	5.57564	-5.02307	0.000477039	0.013833	0.114244	1	DOWN	7.99619	4.19246
ENSG00000236801.1	RPL24P8	chr9	70217195	70217668	474	+	474	processed_pseudogene	1	-2.32747	12.3947	-5.02135	0.000478274	0.013843	0.256084	1	DOWN	21.1766	7.3764
ENSG00000147853.16	AK3	chr9	4709559	4742043	32485	-	4483	protein_coding	4	-1.65472	11.3179	-5.02103	0.000478506	0.013843	0.11747	1	DOWN	17.8608	7.57905
ENSG00000163041.9	H3F3A	chr1	226061851	226072001	10151	+	3146	protein_coding	4	-1.43002	140.802	-5.01787	0.000480779	0.0138925	-0.0135865	1	DOWN	99.6985	164.29
ENSG00000197535.14	MYO5A	chr15	52307283	52529050	221768	-	12988	protein_coding	13	2.15091	25.8356	5.01679	0.000481559	0.0138988	-0.00178046	1	UP	12.0621	33.7062
ENSG00000196267.12	ZNF836	chr19	52153864	52171643	17780	-	4244	protein_coding	6	1.98313	3.82563	5.01431	0.000483355	0.0139344	0.197377	1	UP	2.28475	4.70613
ENSG00000233820.2		chr9	96725890	96727469	1580	+	1488	transcribed_processed_pseudogene	2	5.89947	0.225888	5.01244	0.000484713	0.013935	-0.46491	1	UP	0.0268255	0.339639
ENSG00000124120.10	TTPAL	chr20	44475886	44494603	18718	+	7044	protein_coding	5	2.12598	5.25833	5.01218	0.000484902	0.013935	0.115314	1	UP	3.13294	6.47284
ENSG00000128585.17	MKLN1	chr7	131110096	131496636	386541	+	12878	protein_coding	12	-1.6515	10.1122	-5.01157	0.000485349	0.013935	0.0150045	1	DOWN	13.1021	8.40373
ENSG00000187068.2	C3orf70	chr3	185078050	185153014	74965	-	5901	protein_coding	1	2.10558	5.49775	5.01118	0.000485632	0.013935	0.123603	1	UP	3.6079	6.57766
ENSG00000159753.13	CARMIL2	chr16	67644919	67657569	12651	+	7699	protein_coding	12	2.40707	1.47543	5.00933	0.000486983	0.0139516	0.229187	1	UP	0.558514	1.99938
ENSG00000108312.14	UBTF	chr17	44205033	44221626	16594	-	6993	protein_coding	14	1.87151	17.2745	5.00866	0.000487476	0.0139516	0.0198118	1	UP	9.64785	21.6326
ENSG00000103326.11	CAPN15	chr16	527717	554636	26920	+	7987	protein_coding	8	2.2273	1.28879	5.00808	0.000487904	0.0139516	0.226844	1	UP	0.669965	1.6424
ENSG00000178401.14	DNAJC22	chr12	49346917	49357546	10630	+	5006	protein_coding	4	4.30229	0.626818	5.00639	0.000489145	0.0139647	0.180482	1	UP	0.176085	0.88438
ENSG00000114784.3	EIF1B	chr3	40309684	40312424	2741	+	1912	protein_coding	4	-1.61933	39.6137	-5.00591	0.000489493	0.0139647	0.0297959	1	DOWN	37.1236	41.0366
ENSG00000173207.12	CKS1B	chr1	154974653	154979249	4597	+	2338	protein_coding	7	-2.61939	5.74449	-5.00351	0.000491263	0.013999	0.216242	1	DOWN	10.4346	3.06445
ENSG00000185760.15	KCNQ5	chr6	72621792	73198851	577060	+	7570	protein_coding	13	4.36109	1.77049	5.00095	0.000493156	0.014029	0.206643	1	UP	0.114265	2.7169
ENSG00000166206.14	GABRB3	chr15	26543546	26939539	395994	-	13886	protein_coding	26	2.06169	11.8141	4.99938	0.000494326	0.014029	-0.00442348	1	UP	6.57048	14.8104
ENSG00000172661.17	FAM21C	chr10	45727200	45792961	65762	+	5702	protein_coding	10	1.5757	5.65819	4.99908	0.000494544	0.014029	0.106859	1	UP	4.86255	6.11283
ENSG00000188277.9	C15orf62	chr15	40770080	40772449	2370	+	2370	protein_coding	1	4.88173	0.184131	4.99892	0.000494664	0.014029	-0.397601	1	UP	0.0354416	0.269097
ENSG00000120800.4	UTP20	chr12	101280109	101386616	106508	+	10024	protein_coding	4	1.56875	2.3259	4.99826	0.000495155	0.014029	0.130935	1	UP	1.7256	2.66893
ENSG00000175175.5	PPM1E	chr17	58755869	58985176	229308	+	6542	protein_coding	1	1.85483	16.0492	4.99331	0.000498856	0.0141177	0.00777332	1	UP	8.02479	20.6345
ENSG00000215717.5	TMEM167B	chr1	109089803	109096934	7132	+	4574	protein_coding	3	-1.43482	19.766	-4.99188	0.000499933	0.014132	0.00494603	1	DOWN	25.2845	16.6126
ENSG00000229867.1	STEAP3-AS1	chr2	119244422	119249071	4650	-	3218	antisense	1	4.47027	0.150801	4.9823	0.000507193	0.0143208	-0.352	1	UP	0.0570762	0.204358
ENSG00000174951.10	FUT1	chr19	48748011	48755390	7380	-	4343	protein_coding	5	3.63019	2.31833	4.98065	0.000508458	0.0143269	0.198794	1	UP	0.470837	3.37404
ENSG00000163659.12	TIPARP	chr3	156673235	156706770	33536	+	5048	protein_coding	7	-2.30678	12.8256	-4.98005	0.000508918	0.0143269	0.0185185	1	DOWN	20.0973	8.67042
ENSG00000171587.14	DSCAM	chr21	40010999	40847139	836141	-	8577	protein_coding	3	2.45415	4.48685	4.97974	0.000509149	0.0143269	0.0930824	1	UP	1.29223	6.31235
ENSG00000008056.12	SYN1	chrX	47571898	47619853	47956	-	3209	protein_coding	2	2.20144	8.9222	4.97729	0.000511039	0.0143637	0.104269	1	UP	3.13891	12.2269
ENSG00000204387.12	C6orf48	chr6	31834608	31839766	5159	+	1801	protein_coding	10	-1.59447	64.5136	-4.97281	0.000514502	0.0144187	-0.010281	1	DOWN	107.027	40.2199
ENSG00000008735.13	MAPK8IP2	chr22	50600685	50613981	13297	+	5901	protein_coding	2	2.09966	16.3275	4.97194	0.000515173	0.0144187	-0.016491	1	UP	7.23082	21.5256
ENSG00000104312.7	RIPK2	chr8	89757747	89791063	33317	+	3117	protein_coding	4	-2.20797	2.96976	-4.97076	0.000516091	0.0144187	0.17751	1	DOWN	4.98964	1.81555
ENSG00000198934.4	MAGEE1	chrX	76427724	76431353	3630	+	3630	protein_coding	1	2.29365	19.6331	4.96927	0.000517249	0.0144187	0.00618101	1	UP	6.40834	27.1901
ENSG00000151948.11	GLT1D1	chr12	128853427	128984968	131542	+	3478	protein_coding	6	3.53673	4.03398	4.96821	0.000518082	0.0144187	0.182418	1	UP	1.24335	5.62863
ENSG00000168028.13	RPSA	chr3	39406689	39412542	5854	+	3936	protein_coding	9	-1.72976	124.265	-4.96814	0.000518137	0.0144187	-0.0809247	1	DOWN	208.434	76.1689
ENSG00000214366.4	EIF4EP5	chr8	14309033	14309672	640	+	640	processed_pseudogene	1	4.54523	3.9618	4.96787	0.000518346	0.0144187	-0.322454	1	UP	0.0125899	6.21849
ENSG00000134207.14	SYT6	chr1	114089291	114153919	64629	-	5104	protein_coding	9	2.628	3.09237	4.96751	0.000518625	0.0144187	0.16687	1	UP	0.594609	4.51966
ENSG00000103942.12	HOMER2	chr15	82836946	82986153	149208	-	14685	protein_coding	10	1.5372	3.52103	4.96749	0.000518642	0.0144187	0.012495	1	UP	2.40821	4.15692
ENSG00000197157.10	SND1	chr7	127652180	128092609	440430	+	6500	protein_coding	16	-1.40191	25.5787	-4.96725	0.00051883	0.0144187	-0.0584814	1	DOWN	35.0315	20.1771
ENSG00000157734.13	SNX22	chr15	64151715	64157481	5767	+	5767	protein_coding	7	2.84656	0.844875	4.96225	0.000522758	0.0144965	0.153212	1	UP	0.292048	1.16078
ENSG00000166167.17	BTRC	chr10	101354033	101557321	203289	+	6613	protein_coding	7	2.63002	11.9742	4.96219	0.000522804	0.0144965	-0.0163167	1	UP	5.34996	15.7595
ENSG00000115840.13	SLC25A12	chr2	171784370	171999859	215490	-	5169	protein_coding	10	1.6292	9.64185	4.95929	0.000525102	0.0145333	0.00242567	1	UP	4.79489	12.4115
ENSG00000178965.13	ERICH3	chr1	74568111	74673738	105628	-	8779	protein_coding	5	4.10797	0.605768	4.95858	0.000525663	0.0145333	0.110228	1	UP	0.0644081	0.915116
ENSG00000186047.9	DLEU7	chr13	50711008	50843939	132932	-	3656	protein_coding	3	3.3438	0.745101	4.9579	0.000526199	0.0145333	0.0881403	1	UP	0.296154	1.00164
ENSG00000139547.7	RDH16	chr12	56951431	56959374	7944	-	3464	protein_coding	2	-4.47527	0.171274	-4.95754	0.000526485	0.0145333	-0.155325	1	DOWN	0.259507	0.120854
ENSG00000272479.1		chr8	40519565	40520158	594	-	594	lincRNA	1	5.96464	0.321007	4.95419	0.000529156	0.014581	-0.618162	1	UP	0.0111999	0.49804
ENSG00000070756.14	PABPC1	chr8	100685816	100722809	36994	-	4752	protein_coding	25	-1.71661	114.96	-4.9539	0.000529392	0.014581	-0.115943	1	DOWN	80.9284	134.406
ENSG00000196338.12	NLGN3	chrX	71144831	71171201	26371	+	4006	protein_coding	6	1.52051	22.6068	4.95058	0.000532052	0.0146246	-0.0529882	1	UP	9.88402	29.877
ENSG00000227615.1		chr11	74745716	74746114	399	-	399	processed_pseudogene	1	-2.48998	17.1549	-4.95045	0.000532158	0.0146246	0.157448	1	DOWN	32.7333	8.25292
ENSG00000166797.10	FAM96A	chr15	64072559	64094018	21460	-	2427	protein_coding	6	-1.82047	10.4222	-4.94875	0.000533523	0.0146368	0.044079	1	DOWN	13.7583	8.51583
ENSG00000138028.14	CGREF1	chr2	27098889	27119115	20227	-	4039	protein_coding	8	1.87787	5.50333	4.94842	0.000533788	0.0146368	0.0728869	1	UP	2.49785	7.22075
ENSG00000087087.18	SRRT	chr7	100875111	100888664	13554	+	4588	protein_coding	18	1.25481	10.1609	4.94747	0.000534558	0.0146417	-0.0170146	1	UP	6.32576	12.3524
ENSG00000077684.15	JADE1	chr4	128809623	128875224	65602	+	9129	protein_coding	14	-1.63687	5.91581	-4.94508	0.00053649	0.0146783	-0.0305949	1	DOWN	7.86507	4.80195
ENSG00000099783.11	HNRNPM	chr19	8444767	8489114	44348	+	5614	protein_coding	17	1.72863	35.7121	4.94228	0.000538765	0.0147099	-0.0922369	1	UP	11.7289	49.4167
ENSG00000229214.1	LINC00242	chr6	169788790	169798825	10036	-	2418	lincRNA	1	4.95901	0.324743	4.9422	0.000538833	0.0147099	-0.331739	1	UP	0.0296034	0.493395
ENSG00000215861.5		chr1	149197992	149321732	123741	-	933	unprocessed_pseudogene	1	2.6595	19.8141	4.93942	0.000541102	0.0147278	0.0976307	1	UP	7.78884	26.6856
ENSG00000186312.10	CA5BP1	chrX	15674932	15703724	28793	+	2409	transcribed_unprocessed_pseudogene	6	1.95036	3.19225	4.93868	0.000541712	0.0147278	0.137355	1	UP	2.25843	3.72587
ENSG00000224550.1		chr1	107505203	107505448	246	+	246	processed_pseudogene	1	-4.78179	0.389681	-4.93834	0.000541985	0.0147278	-0.553447	1	DOWN	0.768808	0.173038
ENSG00000170122.5	FOXD4	chr9	116231	118204	1974	-	1974	protein_coding	1	5.87968	0.557823	4.93792	0.000542328	0.0147278	-0.276008	1	UP	0.156876	0.786935
ENSG00000172209.5	GPR22	chr7	107470018	107475659	5642	+	3683	protein_coding	3	3.46833	3.1954	4.93775	0.000542471	0.0147278	0.138008	1	UP	0.747867	4.59399
ENSG00000186522.14	2018-09-10	chr2	109542982	109614206	71225	-	4131	protein_coding	14	-1.95043	8.69645	-4.9344	0.000545227	0.0147637	0.0353087	1	DOWN	16.4421	4.27037
ENSG00000168036.16	CTNNB1	chr3	41194837	41260096	65260	+	6614	protein_coding	15	-1.28831	96.7893	-4.93388	0.000545657	0.0147637	-0.152026	1	DOWN	120.507	83.2366
ENSG00000242173.8	ARHGDIG	chr16	268727	283010	14284	+	2429	protein_coding	7	2.05603	21.5922	4.93353	0.000545949	0.0147637	-0.030458	1	UP	8.63437	28.9967
ENSG00000221874.4	ZNF816-ZNF321P	chr19	52928475	52962823	34349	-	1252	protein_coding	1	-6.25675	0.111896	-4.93318	0.00054623	0.0147637	-0.510927	1	DOWN	0.254967	0.030141
ENSG00000163597.14	SNHG16	chr17	76557766	76565348	7583	+	5362	processed_transcript	8	-1.5828	18.6822	-4.93218	0.000547065	0.0147637	-0.0575965	1	DOWN	30.7205	11.8031
ENSG00000120802.13	TMPO	chr12	98515512	98550379	34868	+	8593	protein_coding	13	-1.81885	10.9326	-4.93158	0.000547556	0.0147637	-0.0804642	1	DOWN	17.3214	7.28187
ENSG00000153214.9	TMEM87B	chr2	112055223	112119318	64096	+	5256	protein_coding	5	-1.81275	4.7487	-4.93107	0.000547978	0.0147637	0.0503975	1	DOWN	8.28076	2.73038
ENSG00000232600.3	TONSL-AS1	chr8	144437675	144439971	2297	+	428	antisense	1	5.26296	0.360094	4.92992	0.000548933	0.0147734	-0.642674	1	UP	0.12435	0.494805
ENSG00000137841.11	PLCB2	chr15	40278176	40307935	29760	-	7350	protein_coding	15	3.98625	0.651817	4.92918	0.000549554	0.014774	0.0786556	1	UP	0.126769	0.951845
ENSG00000115128.6	SF3B6	chr2	24067584	24076443	8860	-	1197	protein_coding	2	-1.47971	41.5854	-4.92756	0.000550905	0.0147882	-0.0473248	1	DOWN	59.91	31.1143
ENSG00000155034.18	FBXL18	chr7	5431335	5513798	82464	-	5088	protein_coding	5	2.2643	1.79058	4.9271	0.000551281	0.0147882	0.119374	1	UP	0.78733	2.36386
ENSG00000090013.9	BLVRB	chr19	40447789	40465840	18052	-	1665	protein_coding	4	-2.32431	15.1127	-4.92494	0.000553087	0.0148112	0.0814568	1	DOWN	31.6771	5.64739
ENSG00000117600.12	PLPPR4	chr1	99263953	99309590	45638	+	5540	protein_coding	3	3.02327	22.3116	4.92465	0.000553336	0.0148112	-0.0844537	1	UP	5.24335	32.0649
ENSG00000130758.7	MAP3K10	chr19	40191744	40215575	23832	+	4566	protein_coding	8	1.71235	6.60669	4.92103	0.000556377	0.0148765	-0.00766479	1	UP	4.00232	8.0949
ENSG00000108107.13	RPL28	chr19	55385345	55403250	17906	+	6933	protein_coding	12	-1.40771	28.9633	-4.91998	0.000557264	0.0148841	-0.125754	1	DOWN	45.7505	19.3706
ENSG00000109851.6	DBX1	chr11	20156155	20160613	4459	-	1380	protein_coding	1	-6.69806	0.147073	-4.91798	0.000558957	0.0149093	-0.532058	1	DOWN	0.362434	0.0240095
ENSG00000135472.8	FAIM2	chr12	49866896	49904217	37322	-	6057	protein_coding	7	2.84703	13.0806	4.91743	0.000559415	0.0149093	-0.0746215	1	UP	5.22083	17.5718
ENSG00000117448.13	AKR1A1	chr1	45550543	45570049	19507	+	3121	protein_coding	14	-1.41109	18.724	-4.91175	0.000564258	0.0150222	-0.0658483	1	DOWN	27.7957	13.5402
ENSG00000173805.15	HAP1	chr17	41717742	41734644	16903	-	6223	protein_coding	7	2.61872	5.28708	4.91037	0.000565439	0.0150374	0.0087687	1	UP	1.61816	7.3836
ENSG00000233426.3	EIF3FP3	chr2	58251440	58252525	1086	+	1086	processed_pseudogene	1	-2.27512	11.5794	-4.90648	0.000568786	0.0150954	0.0851168	1	DOWN	21.9797	5.63642
ENSG00000198556.13	ZNF789	chr7	99472841	99503650	30810	+	6683	protein_coding	12	2.90422	1.8809	4.90579	0.000569376	0.0150954	0.0745789	1	UP	0.927795	2.42553
ENSG00000101298.13	SNPH	chr20	1266316	1309328	43013	+	5574	protein_coding	3	2.40247	8.42232	4.90483	0.000570212	0.0150954	-0.0581337	1	UP	3.08407	11.4727
ENSG00000160808.9	MYL3	chr3	46857872	46882169	24298	-	1360	protein_coding	3	-6.7646	0.291004	-4.90436	0.000570614	0.0150954	-0.436283	1	DOWN	0.724687	0.0431844
ENSG00000204301.6	NOTCH4	chr6	32194843	32224067	29225	-	9748	protein_coding	5	2.48063	0.349256	4.90372	0.000571174	0.0150954	0.0682288	1	UP	0.183633	0.443898
ENSG00000060138.12	YBX3	chr12	10699089	10723312	24224	-	8610	protein_coding	18	-2.78108	4.3842	-4.90359	0.000571285	0.0150954	-0.0156358	1	DOWN	8.07067	2.27766
ENSG00000249858.2	SNX5P1	chr4	76344550	76345590	1041	+	1041	processed_pseudogene	1	-5.28327	0.105427	-4.90247	0.000572256	0.0151049	-0.735213	1	DOWN	0.0450355	0.139937
ENSG00000168300.13	PCMTD1	chr8	51817575	51899186	81612	-	7323	protein_coding	8	-1.42088	11.8329	-4.901	0.000573534	0.0151224	-0.137757	1	DOWN	13.4191	10.9264
ENSG00000065150.18	IPO5	chr13	97953658	98024297	70640	+	9671	protein_coding	29	-1.75576	28.0772	-4.89967	0.000574694	0.0151258	-0.182424	1	DOWN	41.8463	20.2091
ENSG00000151150.21	ANK3	chr10	60026298	60733490	707193	-	25614	protein_coding	32	1.77514	10.0187	4.89796	0.000576188	0.0151258	-0.177703	1	UP	4.48203	13.1825
ENSG00000119655.9	NPC2	chr14	74476192	74494177	17986	-	2749	protein_coding	10	-2.73484	14.3715	-4.8979	0.000576236	0.0151258	0.021979	1	DOWN	31.0009	4.86889
ENSG00000021645.18	NRXN3	chr14	78170373	79868290	1697918	+	15535	protein_coding	18	1.5086	3.26034	4.89765	0.000576455	0.0151258	-0.0852496	1	UP	1.24683	4.41091
ENSG00000133878.8	DUSP26	chr8	33591332	33600106	8775	-	2052	protein_coding	3	2.32992	17.1334	4.89735	0.000576723	0.0151258	-0.0441988	1	UP	7.64191	22.5571
ENSG00000111341.9	MGP	chr12	14881181	14885926	4746	-	2639	protein_coding	4	-7.46164	10.2247	-4.89585	0.000578039	0.0151442	0.060383	1	DOWN	27.0772	0.594671
ENSG00000260035.1		chr15	45200325	45200632	308	-	308	sense_intronic	1	5.58443	14.0664	4.89508	0.000578715	0.0151459	-0.052482	1	UP	2.36974	20.7502
ENSG00000102003.10	SYP	chrX	49187804	49200259	12456	-	5215	protein_coding	8	2.40035	76.3677	4.89116	0.000582164	0.0152201	-0.197207	1	UP	28.2251	103.878
ENSG00000176049.15	JAKMIP2	chr5	147585439	147782848	197410	-	9275	protein_coding	6	1.68729	11.7141	4.88715	0.000585728	0.015276	-0.161991	1	UP	6.72749	14.5635
ENSG00000166741.7	NNMT	chr11	114257787	114313285	55499	+	2919	protein_coding	8	-7.32744	0.447592	-4.88673	0.000586102	0.015276	-0.326313	1	DOWN	1.20265	0.0161275
ENSG00000230606.10		chr2	97416165	97433527	17363	-	5278	lincRNA	17	4.6168	0.23409	4.88666	0.00058616	0.015276	-0.250178	1	UP	0.0376661	0.346332
ENSG00000102098.17	SCML2	chrX	18239314	18354727	115414	-	4203	protein_coding	4	-2.00521	2.24143	-4.88444	0.000588146	0.0153116	0.0447608	1	DOWN	3.20518	1.69072
ENSG00000139793.18	MBNL2	chr13	97221434	97394120	172687	+	4908	protein_coding	6	-2.16072	21.0328	-4.88225	0.000590105	0.0153464	-0.170081	1	DOWN	14.7957	24.5969
ENSG00000154263.17	ABCA10	chr17	69147214	69244846	97633	-	8405	protein_coding	12	3.55659	0.317496	4.88092	0.000591296	0.0153613	-0.0186257	1	UP	0.106617	0.437998
ENSG00000123473.15	STIL	chr1	47250139	47314147	64009	-	7291	protein_coding	9	-2.88238	1.09129	-4.87929	0.000592764	0.0153693	0.0547487	1	DOWN	2.01704	0.562291
ENSG00000110367.11	DDX6	chr11	118747766	118791149	43384	-	11444	protein_coding	8	-1.24114	44.8927	-4.87851	0.00059347	0.0153693	-0.234289	1	DOWN	48.7967	42.6619
ENSG00000113732.8	ATP6V0E1	chr5	172983757	173035445	51689	+	1623	protein_coding	4	-2.32714	24.9416	-4.87851	0.000593471	0.0153693	-0.0347175	1	DOWN	51.7984	9.59492
ENSG00000215251.3	FASTKD5	chr20	3146519	3159897	13379	-	2874	protein_coding	1	1.61893	5.90537	4.87583	0.000595896	0.015399	-0.0183119	1	UP	4.32405	6.80899
ENSG00000205133.11	TRIQK	chr8	92883530	93017673	134144	-	6724	protein_coding	23	-1.61302	8.26309	-4.87482	0.000596809	0.015399	-0.112858	1	DOWN	13.2157	5.43305
ENSG00000072736.18	NFATC3	chr16	68084751	68229259	144509	+	8806	protein_coding	22	-2.06749	4.36362	-4.87465	0.000596968	0.015399	-0.0934493	1	DOWN	6.91275	2.90697
ENSG00000198830.10	HMGN2	chr1	26472450	26475972	3523	+	2509	protein_coding	10	-1.25071	91.7474	-4.87431	0.000597272	0.015399	-0.216083	1	DOWN	131.172	69.2189
ENSG00000182870.12	GALNT9	chr12	132196372	132329349	132978	-	6969	protein_coding	10	2.30894	4.27391	4.87281	0.000598637	0.015399	-0.0612445	1	UP	1.75923	5.71087
ENSG00000188573.7	FBLL1	chr5	168529116	168530634	1519	+	1519	protein_coding	1	1.9944	23.2589	4.87271	0.000598731	0.015399	-0.0859832	1	UP	10.1358	30.7578
ENSG00000172348.14	RCAN2	chr6	46220736	46491972	271237	-	3712	protein_coding	4	1.96108	32.7203	4.87243	0.000598983	0.015399	-0.183763	1	UP	14.6319	43.0566
ENSG00000197177.15	ADGRA1	chr10	133070929	133131675	60747	+	6503	protein_coding	3	2.40443	3.11912	4.87173	0.000599628	0.0153996	-0.00952933	1	UP	1.02644	4.31495
ENSG00000105392.15	CRX	chr19	47819779	47843330	23552	+	5991	protein_coding	7	-6.38801	0.229394	-4.87097	0.000600322	0.0154014	-0.242826	1	DOWN	0.567287	0.0363114
ENSG00000265681.7	RPL17	chr18	49488453	49492523	4071	-	2466	protein_coding	24	-1.78673	7.49808	-4.86991	0.000601293	0.0154103	-0.0263368	1	DOWN	11.2428	5.35822
ENSG00000107147.12	KCNT1	chr9	135702185	135795508	93324	+	12183	protein_coding	27	4.09188	1.17113	4.86871	0.000602392	0.0154225	0.0417644	1	UP	0.0984793	1.78407
ENSG00000168824.14		chr4	4348140	4419058	70919	+	4355	protein_coding	11	2.21578	85.746	4.86666	0.000604275	0.0154499	-0.23538	1	UP	37.064	113.564
ENSG00000133958.13	UNC79	chr14	93333219	93707876	374658	+	12513	protein_coding	6	1.47281	4.2108	4.86618	0.000604715	0.0154499	-0.147173	1	UP	2.1707	5.37657
ENSG00000168243.10	GNG4	chr1	235547687	235650754	103068	-	5401	protein_coding	5	1.72741	25.1743	4.86441	0.000606344	0.0154756	-0.198201	1	UP	15.5638	30.6661
ENSG00000213088.9	ACKR1	chr1	159203307	159206500	3194	+	2106	protein_coding	4	2.96332	1.58572	4.86214	0.000608448	0.0155064	-0.00434479	1	UP	0.619461	2.13787
ENSG00000162129.12	CLPB	chr11	72292425	72434680	142256	-	4264	protein_coding	14	1.35067	8.63788	4.86175	0.000608808	0.0155064	-0.121689	1	UP	6.17208	10.0469
ENSG00000137876.9	RSL24D1	chr15	55180806	55197067	16262	-	3009	protein_coding	6	-1.63399	45.1899	-4.86075	0.000609733	0.015514	-0.205116	1	DOWN	71.5387	30.1334
ENSG00000074695.5	LMAN1	chr18	59327823	59359962	32140	-	6767	protein_coding	5	-1.97145	17.8039	-4.85986	0.000610566	0.0155192	-0.183381	1	DOWN	31.2548	10.1176
ENSG00000090316.15	MAEA	chr4	1289851	1340147	50297	+	9857	protein_coding	20	1.87116	4.5081	4.85839	0.000611933	0.0155379	-0.131337	1	UP	2.75474	5.51003
ENSG00000245156.1		chr11	66269832	66278525	8694	-	2792	lincRNA	1	4.54702	0.154447	4.85462	0.000615459	0.0156114	-0.500971	1	UP	0.0540912	0.211794
ENSG00000273038.2		chr10	32887255	32889311	2057	-	2057	lincRNA	1	4.1158	0.925422	4.85223	0.0006177	0.0156522	-0.174653	1	UP	0.280051	1.29421
ENSG00000163479.13	SSR2	chr1	156009048	156020959	11912	-	6651	protein_coding	18	-1.46154	13.1243	-4.84795	0.000621746	0.0156976	-0.185253	1	DOWN	21.3162	8.44332
ENSG00000250786.1	SNHG18	chr5	9546200	9550609	4410	+	1951	lincRNA	2	-4.89861	2.99737	-4.84729	0.000622372	0.0156976	-0.0410393	1	DOWN	7.2521	0.566091
ENSG00000137842.6	TMEM62	chr15	43123279	43185146	61868	+	4810	protein_coding	15	1.92604	2.74994	4.84703	0.000622621	0.0156976	-0.0274642	1	UP	1.6026	3.40557
ENSG00000232499.2		chr1	113449700	113450728	1029	+	1029	processed_pseudogene	1	3.18687	23.0718	4.84684	0.000622805	0.0156976	0.00398863	1	UP	0.650194	35.8842
ENSG00000126217.20	MCF2L	chr13	112894378	113099739	205362	+	23148	protein_coding	32	2.54411	5.21435	4.84683	0.000622814	0.0156976	-0.221836	1	UP	2.22138	6.92462
ENSG00000163485.15	ADORA1	chr1	203090654	203167405	76752	+	4191	protein_coding	8	2.53279	3.7628	4.84631	0.000623304	0.0156976	-0.0329025	1	UP	1.60451	4.9961
ENSG00000255520.1		chr11	47123104	47130801	7698	-	332	antisense	1	-4.98579	0.164049	-4.84544	0.000624137	0.0157026	-0.756349	1	DOWN	0.276487	0.0997985
ENSG00000147677.10	EIF3H	chr8	116642130	116766925	124796	-	6434	protein_coding	12	-1.68252	27.402	-4.84426	0.000625262	0.0157149	-0.256808	1	DOWN	33.7666	23.7651
ENSG00000126756.11	UXT	chrX	47651798	47659161	7364	-	1243	protein_coding	5	-2.02372	22.552	-4.84354	0.000625943	0.015716	-0.127883	1	DOWN	27.2092	19.8907
ENSG00000116544.11	DLGAP3	chr1	34865436	34929585	64150	-	3977	protein_coding	3	3.01089	4.85334	4.84208	0.000627344	0.0157194	-0.0403438	1	UP	1.52851	6.75324
ENSG00000152092.15	ASTN1	chr1	176857302	177164973	307672	-	9201	protein_coding	5	1.19478	13.5391	4.84207	0.000627352	0.0157194	-0.237965	1	UP	8.40691	16.4717
ENSG00000103852.12	TTC23	chr15	99136323	99251223	114901	-	6148	protein_coding	19	-2.3036	2.56158	-4.84001	0.000629331	0.015753	-0.0421272	1	DOWN	4.75815	1.3064
ENSG00000235552.4	RPL6P27	chr18	6462144	6463015	872	-	872	transcribed_processed_pseudogene	2	-1.66267	40.7255	-4.83837	0.000630902	0.0157619	-0.119228	1	DOWN	70.7354	23.577
ENSG00000139190.16	VAMP1	chr12	6462237	6470987	8751	-	3580	protein_coding	8	2.02689	5.31562	4.83831	0.000630959	0.0157619	-0.0598697	1	UP	2.14297	7.12857
ENSG00000163618.17	CADPS	chr3	62398346	62875389	477044	-	14638	protein_coding	20	1.25483	15.6645	4.83591	0.00063328	0.0158038	-0.274174	1	UP	10.7539	18.4706
ENSG00000226725.2	PABPC1L2B-AS1	chrX	72998388	73002856	4469	-	1167	antisense	1	5.01472	0.115581	4.83468	0.000634471	0.0158176	-0.780575	1	UP	0.0057007	0.178369
ENSG00000169439.11	SDC2	chr8	96493351	96611780	118430	+	4536	protein_coding	8	-3.08467	40.4673	-4.83203	0.000637041	0.015861	-0.271498	1	DOWN	63.3764	27.3764
ENSG00000137145.20	DENND4C	chr9	19230435	19373545	143111	+	8745	protein_coding	9	-1.98868	6.11172	-4.83156	0.000637498	0.015861	-0.183222	1	DOWN	10.2708	3.73512
ENSG00000180776.15	ZDHHC20	chr13	21372573	21459370	86798	-	5574	protein_coding	10	-1.34201	11.9715	-4.82891	0.000640091	0.0159095	-0.233209	1	DOWN	13.1018	11.3257
ENSG00000006432.15	MAP3K9	chr14	70722526	70809534	87009	-	12386	protein_coding	7	1.79111	5.80712	4.82423	0.000644684	0.0159939	-0.227688	1	UP	2.70149	7.58176
ENSG00000132026.13	RTBDN	chr19	12825478	12835428	9951	-	2675	protein_coding	13	4.46596	0.694779	4.82413	0.000644778	0.0159939	-0.21181	1	UP	0.203817	0.97533
ENSG00000136052.9	SLC41A2	chr12	104802553	104958744	156192	-	5151	protein_coding	10	1.83217	9.28225	4.82331	0.000645587	0.0159979	-0.198974	1	UP	4.81119	11.8371
ENSG00000144355.14	DLX1	chr2	172084740	172089677	4938	+	3656	protein_coding	7	4.00986	0.626645	4.82251	0.000646379	0.0160014	-0.190399	1	UP	0.163275	0.891428
ENSG00000145990.10	GFOD1	chr6	13357830	13487662	129833	-	10686	protein_coding	6	2.03779	7.31031	4.81954	0.000649322	0.0160573	-0.23911	1	UP	2.8602	9.85323
ENSG00000139182.13	CLSTN3	chr12	7129698	7158945	29248	+	6865	protein_coding	16	1.54115	39.8471	4.81801	0.00065084	0.0160573	-0.304172	1	UP	19.1127	51.6953
ENSG00000101489.19	CELF4	chr18	37243047	37566037	322991	-	6532	protein_coding	23	2.2628	23.5441	4.81774	0.000651115	0.0160573	-0.27842	1	UP	9.10258	31.7964
ENSG00000168959.14	GRM5	chr11	88504576	89065945	561370	-	8657	protein_coding	5	2.1524	5.41468	4.81762	0.000651236	0.0160573	-0.190383	1	UP	1.90556	7.41989
ENSG00000119946.10	CNNM1	chr10	99329099	99394330	65232	+	6413	protein_coding	2	2.32256	0.842407	4.81598	0.000652864	0.0160735	-0.0358214	1	UP	0.325661	1.13769
ENSG00000158615.8	PPP1R15B	chr1	204403387	204411791	8405	-	5227	protein_coding	1	-1.63317	21.4039	-4.81565	0.000653194	0.0160735	-0.272929	1	DOWN	30.2087	16.3726
ENSG00000276840.1	PMS2P10	chr7	75288120	75299795	11676	-	612	unprocessed_pseudogene	1	-3.34783	2.22621	-4.81378	0.000655072	0.0161037	-0.160028	1	DOWN	2.21892	2.23038
ENSG00000183508.4	FAM46C	chr1	117605934	117628372	22439	+	5751	protein_coding	1	-3.38642	0.529816	-4.80975	0.00065912	0.0161871	-0.0705534	1	DOWN	0.769726	0.392724
ENSG00000261496.1		chr4	86012296	86013874	1579	-	1579	sense_overlapping	1	2.5036	5.24052	4.80854	0.000660349	0.0162012	-0.0463241	1	UP	2.32078	6.90895
ENSG00000164066.12	INTU	chr4	127623271	127726737	103467	+	16066	protein_coding	8	-1.49943	3.3432	-4.80777	0.000661123	0.0162041	-0.217349	1	DOWN	5.35974	2.1909
ENSG00000113552.15	GNPDA1	chr5	141991749	142013041	21293	-	3961	protein_coding	13	-1.34944	11.7471	-4.80678	0.000662132	0.0162127	-0.204087	1	DOWN	18.7626	7.73826
ENSG00000159842.14	ABR	chr17	1003518	1229021	225504	-	11709	protein_coding	36	1.35141	14.9532	4.80549	0.000663439	0.0162286	-0.3116	1	UP	8.825	18.4551
ENSG00000214263.2	RPSAP53	chr13	67266845	67267706	862	-	862	processed_pseudogene	1	4.4618	1.35742	4.80278	0.000666191	0.0162798	-0.501926	1	UP	0.0803693	2.08716
ENSG00000139154.14	AEBP2	chr12	19404045	19720801	316757	+	6572	protein_coding	7	-2.07771	8.75375	-4.79979	0.000669258	0.0163386	-0.265914	1	DOWN	10.4094	7.80767
ENSG00000145708.10	CRHBP	chr5	76952713	76981158	28446	+	2803	protein_coding	5	4.82259	2.34051	4.79778	0.000671315	0.0163718	-0.0899183	1	UP	0.172032	3.57963
ENSG00000128791.11	TWSG1	chr18	9334767	9402420	67654	+	4435	protein_coding	3	-1.7507	6.98156	-4.79603	0.000673124	0.0163718	-0.161459	1	DOWN	12.5477	3.80093
ENSG00000076716.8	GPC4	chrX	133300103	133415490	115388	-	4960	protein_coding	1	-3.91304	8.72598	-4.79596	0.000673195	0.0163718	-0.132627	1	DOWN	19.5471	2.54246
ENSG00000032444.15	PNPLA6	chr19	7534004	7561764	27761	+	7055	protein_coding	24	1.49628	5.19145	4.79589	0.000673267	0.0163718	-0.216708	1	UP	3.17818	6.34189
ENSG00000186417.13	GLDN	chr15	51341629	51408013	66385	+	7144	protein_coding	10	5.01238	0.193006	4.7938	0.000675425	0.0164064	-0.410349	1	UP	0.0145313	0.294991
ENSG00000270972.1		chr11	333192	333688	497	+	497	lincRNA	1	-4.81683	0.106124	-4.79275	0.000676515	0.0164064	-0.773234	1	DOWN	0.291842	0
ENSG00000104643.9	MTMR9	chr8	11284416	11328146	43731	+	8804	protein_coding	4	1.41979	14.3768	4.79207	0.000677226	0.0164064	-0.318519	1	UP	9.52783	17.1476
ENSG00000213468.4	FIRRE	chrX	131691530	131830643	139114	-	4212	lincRNA	2	-2.1332	4.11261	-4.79195	0.000677346	0.0164064	-0.109433	1	DOWN	7.69135	2.06762
ENSG00000120742.10	SERP1	chr3	150541994	150603228	61235	-	5747	protein_coding	8	-1.88612	19.8305	-4.78791	0.000681559	0.0164405	-0.311565	1	DOWN	32.1546	12.7881
ENSG00000026036.21	RTEL1-TNFRSF6B	chr20	63659300	63698684	39385	+	8738	protein_coding	4	3.47134	0.247786	4.78679	0.000682732	0.0164405	-0.191817	1	UP	0.0862018	0.34012
ENSG00000205542.10	TMSB4X	chrX	12975108	12977227	2120	+	1705	protein_coding	4	-1.36326	991.454	-4.78678	0.000682741	0.0164405	-0.395625	1	DOWN	792.72	1105.02
ENSG00000257501.6		chr12	97713412	97761859	48448	-	5252	transcribed_processed_pseudogene	5	-4.06472	0.41311	-4.78657	0.000682962	0.0164405	-0.207448	1	DOWN	0.975864	0.0915354
ENSG00000221890.2	NPTXR	chr22	38818452	38843982	25531	-	5784	protein_coding	1	2.29972	18.232	4.78565	0.000683927	0.0164405	-0.304302	1	UP	8.13899	23.9994
ENSG00000233476.3	EEF1A1P6	chr7	22510616	22511999	1384	-	1384	processed_pseudogene	1	-2.51057	29.2905	-4.78502	0.000684584	0.0164405	-0.258609	1	DOWN	30.4567	28.6242
ENSG00000180139.11	ACTA2-AS1	chr10	88932390	88940820	8431	+	3183	antisense	4	7.02094	0.322005	4.78381	0.000685855	0.0164405	-0.510772	1	UP	0.0445967	0.480524
ENSG00000213750.4		chr8	97624203	97625079	877	-	877	processed_pseudogene	1	4.80333	4.48588	4.78301	0.000686696	0.0164405	-0.488636	1	UP	0.00816386	7.04457
ENSG00000178177.15	LCORL	chr4	17841199	18021876	180678	-	14858	protein_coding	8	-1.36509	5.18311	-4.78195	0.000687819	0.0164405	-0.311221	1	DOWN	6.48911	4.43683
ENSG00000272031.2	ANKRD34A	chr1	145959442	145964582	5141	-	3677	protein_coding	3	2.42837	1.45054	4.78181	0.000687961	0.0164405	-0.083517	1	UP	0.499497	1.99399
ENSG00000280053.1		chr3	126973065	126976426	3362	+	3362	TEC	1	4.63621	0.141515	4.78127	0.00068853	0.0164405	-0.592713	1	UP	0.0271954	0.20684
ENSG00000260804.3		chr2	216217045	216220192	3148	+	3148	lincRNA	1	3.06426	8.50874	4.78089	0.000688933	0.0164405	-0.168428	1	UP	3.17677	11.5556
ENSG00000273032.1	DGCR9	chr22	19017834	19020248	2415	+	2415	lincRNA	1	2.52368	4.0082	4.78005	0.000689828	0.0164405	-0.0943155	1	UP	1.67818	5.33964
ENSG00000173581.7	CCDC106	chr19	55641062	55653161	12100	+	2709	protein_coding	9	1.48543	5.95422	4.77936	0.000690555	0.0164405	-0.158427	1	UP	4.06404	7.03433
ENSG00000188368.9	PRR19	chr19	42302098	42310821	8724	+	2575	protein_coding	4	3.43028	0.950549	4.77936	0.000690558	0.0164405	-0.165454	1	UP	0.387902	1.27206
ENSG00000128872.9	TMOD2	chr15	51751561	51816368	64808	+	11636	protein_coding	6	2.44836	37.4824	4.77814	0.000691854	0.0164405	-0.37815	1	UP	16.656	49.3833
ENSG00000122584.12	NXPH1	chr7	8433955	8752963	319009	+	3430	protein_coding	5	2.57623	5.97636	4.77764	0.000692384	0.0164405	-0.14808	1	UP	2.31435	8.06894
ENSG00000167889.12	MGAT5B	chr17	76868456	76950393	81938	+	6386	protein_coding	9	1.91576	4.18035	4.77751	0.00069252	0.0164405	-0.210305	1	UP	2.09955	5.36939
ENSG00000111481.9	COPZ1	chr12	54301202	54351849	50648	+	3901	protein_coding	18	-1.37574	28.3828	-4.77741	0.000692624	0.0164405	-0.318801	1	DOWN	42.9193	20.0762
ENSG00000164904.16	ALDH7A1	chr5	126531200	126595418	64219	-	17970	protein_coding	38	-1.39733	4.29986	-4.77698	0.000693084	0.0164405	-0.303672	1	DOWN	6.37468	3.11424
ENSG00000178531.5	CTXN1	chr19	7924485	7926166	1682	-	1274	protein_coding	1	2.22808	11.1873	4.77683	0.000693248	0.0164405	-0.126487	1	UP	4.80363	14.8351
ENSG00000160271.14	RALGDS	chr9	133097720	133149334	51615	-	7624	protein_coding	15	1.27134	17.8487	4.77597	0.000694163	0.0164405	-0.346899	1	UP	11.7239	21.3486
ENSG00000213339.8	QTRT1	chr19	10701430	10713437	12008	+	3430	protein_coding	12	1.4387	8.10563	4.77572	0.00069443	0.0164405	-0.219277	1	UP	5.45571	9.61987
ENSG00000235483.1	GYG2-AS1	chrX	2852740	2853760	1021	-	515	antisense	1	5.67522	11.813	4.77544	0.000694726	0.0164405	-0.40697	1	UP	0	18.5633
ENSG00000060709.14	RIMBP2	chr12	130396137	130517917	121781	-	8536	protein_coding	5	2.11184	2.86017	4.77297	0.000697366	0.016478	-0.168233	1	UP	1.45221	3.66472
ENSG00000165475.13	CRYL1	chr13	20403667	20525857	122191	-	2196	protein_coding	3	-1.87274	7.15357	-4.77271	0.000697645	0.016478	-0.144152	1	DOWN	12.2921	4.21725
ENSG00000106484.14	MEST	chr7	130486171	130506296	20126	+	4631	protein_coding	18	-2.45651	77.6208	-4.7719	0.000698516	0.0164828	-0.369905	1	DOWN	145.841	38.6378
ENSG00000223403.3	MEG9	chr14	101069911	101072937	3027	+	2641	lincRNA	3	4.17473	0.658519	4.77031	0.000700222	0.0164884	-0.389704	1	UP	0.0495534	1.0065
ENSG00000196693.14	ZNF33B	chr10	42574185	42638568	64384	-	8307	protein_coding	8	1.8632	7.498	4.76989	0.000700678	0.0164884	-0.306438	1	UP	5.43999	8.674
ENSG00000163864.15	NMNAT3	chr3	139560180	139678017	117838	-	3451	protein_coding	14	-2.02822	1.68336	-4.76982	0.000700754	0.0164884	-0.0997549	1	DOWN	2.52925	1.2
ENSG00000168675.18	LDLRAD4	chr18	13217498	13652755	435258	+	16759	protein_coding	19	2.5297	4.82102	4.76833	0.000702355	0.0165103	-0.314838	1	UP	1.93786	6.46853
ENSG00000007866.18	TEAD3	chr6	35473597	35497076	23480	-	3046	protein_coding	3	-3.58239	2.45748	-4.76706	0.000703727	0.0165109	-0.109913	1	DOWN	3.49361	1.86541
ENSG00000198440.9	ZNF583	chr19	56397966	56436035	38070	+	8060	protein_coding	8	2.76813	2.39673	4.76636	0.000704483	0.0165109	-0.171303	1	UP	1.16981	3.09783
ENSG00000179299.16	NSUN7	chr4	40749897	40809985	60089	+	4728	protein_coding	7	-2.28546	1.81484	-4.76591	0.000704974	0.0165109	-0.118042	1	DOWN	2.85982	1.21771
ENSG00000091428.17	RAPGEF4	chr2	172735274	173052893	317620	+	7129	protein_coding	15	2.18935	5.99074	4.76584	0.00070505	0.0165109	-0.260174	1	UP	2.29805	8.10085
ENSG00000232710.1		chr22	42136433	42139927	3495	-	667	lincRNA	1	6.40482	0.974663	4.76483	0.000706148	0.0165124	-0.609108	1	UP	0.0831572	1.4841
ENSG00000069275.12	NUCKS1	chr1	205712819	205750276	37458	-	6546	protein_coding	2	-1.26134	72.113	-4.76447	0.00070653	0.0165124	-0.40761	1	DOWN	105.029	53.3036
ENSG00000100197.20	CYP2D6	chr22	42126499	42130906	4408	-	2443	protein_coding	5	3.43732	0.952179	4.76393	0.000707119	0.0165124	-0.252876	1	UP	0.201224	1.3813
ENSG00000128731.15	HERC2	chr15	28111040	28322152	211113	-	20027	protein_coding	12	1.62701	5.33618	4.76251	0.000708672	0.016533	-0.35322	1	UP	2.90793	6.72375
ENSG00000167460.14	TPM4	chr19	16067021	16103005	35985	+	7414	protein_coding	16	-1.31208	21.8915	-4.76101	0.000710303	0.0165554	-0.365183	1	DOWN	33.2101	15.4237
ENSG00000204352.2	C9orf129	chr9	93318199	93346414	28216	-	1154	protein_coding	1	4.55431	1.95904	4.76022	0.000711172	0.0165601	-0.285162	1	UP	0.361237	2.87207
ENSG00000164236.11	ANKRD33B	chr5	10564330	10657816	93487	+	9783	protein_coding	2	-4.5161	1.66134	-4.75936	0.000712107	0.0165662	-0.117261	1	DOWN	4.17481	0.225068
ENSG00000164109.13	MAD2L1	chr4	120055608	120067074	11467	-	5748	protein_coding	5	-2.7784	3.40713	-4.75838	0.000713184	0.0165696	-0.159357	1	DOWN	6.69757	1.52689
ENSG00000228794.8	LINC01128	chr1	825138	859446	34309	+	9470	processed_transcript	15	1.85111	2.9725	4.75801	0.000713593	0.0165696	-0.244598	1	UP	1.59147	3.76166
ENSG00000164588.6	HCN1	chr5	45254950	45696498	441549	-	13704	protein_coding	5	2.73443	0.988743	4.75404	0.000717961	0.0166306	-0.158724	1	UP	0.413652	1.31737
ENSG00000133639.4	BTG1	chr12	92140278	92145897	5620	-	4854	protein_coding	2	-2.38804	30.8757	-4.75321	0.00071888	0.0166306	-0.390799	1	DOWN	35.9818	27.9579
ENSG00000124302.12	CHST8	chr19	33621955	33773509	151555	+	3052	protein_coding	5	2.78236	5.73322	4.75317	0.000718923	0.0166306	-0.187028	1	UP	3.42848	7.05021
ENSG00000074964.16	ARHGEF10L	chr1	17539835	17697874	158040	+	7817	protein_coding	9	1.8154	8.24742	4.7527	0.000719443	0.0166306	-0.337576	1	UP	4.88679	10.1678
ENSG00000184432.9	COPB2	chr3	139355600	139389732	34133	-	8177	protein_coding	13	-1.29641	23.1711	-4.75204	0.000720171	0.0166306	-0.405023	1	DOWN	27.2688	20.8295
ENSG00000178233.17	TMEM151B	chr6	44270466	44307506	37041	+	5459	protein_coding	2	1.72773	18.7137	4.75098	0.000721346	0.0166306	-0.368259	1	UP	10.8364	23.215
ENSG00000167703.14	SLC43A2	chr17	1569267	1628886	59620	-	10606	protein_coding	12	1.2824	10.7154	4.75053	0.000721848	0.0166306	-0.373899	1	UP	8.61292	11.9168
ENSG00000220008.3	LINGO3	chr19	2289784	2292024	2241	-	2241	protein_coding	1	3.29244	0.647711	4.74991	0.000722539	0.0166306	-0.291703	1	UP	0.235066	0.883508
ENSG00000130303.12	BST2	chr19	17402939	17405648	2710	-	1119	protein_coding	3	-4.9754	2.15077	-4.74932	0.000723196	0.0166306	-0.203871	1	DOWN	4.68652	0.701765
ENSG00000100311.16	PDGFB	chr22	39223359	39244751	21393	-	3761	protein_coding	4	2.19426	3.53595	4.74915	0.000723384	0.0166306	-0.157468	1	UP	1.19412	4.87413
ENSG00000198959.11	TGM2	chr20	38127387	38166578	39192	-	8036	protein_coding	6	-6.62386	0.374371	-4.74893	0.000723625	0.0166306	-0.268858	1	DOWN	0.894118	0.0773725
ENSG00000254635.5	WAC-AS1	chr10	28522652	28532743	10092	-	2943	antisense	2	1.64934	11.3472	4.74432	0.000728786	0.0167146	-0.286173	1	UP	7.48464	13.5544
ENSG00000143340.6	FAM163A	chr1	179743163	179816198	73036	+	2909	protein_coding	1	3.98315	0.97908	4.74349	0.000729718	0.0167146	-0.221075	1	UP	0.173958	1.43915
ENSG00000138646.8	HERC5	chr4	88457117	88506163	49047	+	4766	protein_coding	5	-4.3773	0.642925	-4.74277	0.000730526	0.0167146	-0.197703	1	DOWN	1.43276	0.191593
ENSG00000226086.5	EIF3LP3	chr10	38080056	38080877	822	-	822	processed_pseudogene	1	3.61214	17.8424	4.74249	0.000730846	0.0167146	-0.211247	1	UP	0.2681	27.8848
ENSG00000233273.1	AMMECR1LP1	chr13	96573659	96574499	841	+	841	processed_pseudogene	1	5.88813	0.2797	4.74239	0.000730953	0.0167146	-0.820349	1	UP	0.0237315	0.425969
ENSG00000166546.13	BEAN1	chr16	66427297	66493529	66233	+	7379	protein_coding	11	3.05161	1.34039	4.74027	0.000733339	0.0167146	-0.141831	1	UP	0.310971	1.92863
ENSG00000261678.2	SCRT1	chr8	144330565	144336281	5717	-	3779	protein_coding	1	2.998	1.91638	4.73979	0.000733886	0.0167146	-0.141664	1	UP	0.783774	2.56358
ENSG00000150990.7	DHX37	chr12	124946825	124989122	42298	-	6618	protein_coding	6	1.69049	2.40846	4.73809	0.000735813	0.0167146	-0.217025	1	UP	1.60689	2.8665
ENSG00000165072.9	MAMDC2	chr9	70043581	70226970	183390	+	3854	protein_coding	2	-3.87851	1.54595	-4.73805	0.000735861	0.0167146	-0.148895	1	DOWN	3.30544	0.540533
ENSG00000204681.10	GABBR1	chr6	29555629	29633976	78348	-	8470	protein_coding	20	1.6091	23.5923	4.73784	0.000736101	0.0167146	-0.415935	1	UP	8.70685	32.0983
ENSG00000165644.10	COMTD1	chr10	75233969	75236030	2062	-	1580	protein_coding	7	2.54892	3.7782	4.73726	0.000736756	0.0167146	-0.143912	1	UP	1.36841	5.15522
ENSG00000254585.2	MAGEL2	chr15	23643544	23647841	4298	-	4298	protein_coding	1	2.75383	5.74096	4.73719	0.000736833	0.0167146	-0.231175	1	UP	1.93503	7.91577
ENSG00000162415.6	ZSWIM5	chr1	45016399	45306209	289811	-	6046	protein_coding	2	1.81241	4.19516	4.73705	0.000736993	0.0167146	-0.265461	1	UP	2.20502	5.33239
ENSG00000198160.14	MIER1	chr1	66924895	66988619	63725	+	8273	protein_coding	11	-1.2956	7.35	-4.73683	0.00073724	0.0167146	-0.375169	1	DOWN	7.29989	7.37863
ENSG00000130475.14	FCHO1	chr19	17747718	17788568	40851	+	5694	protein_coding	36	1.75781	4.6254	4.73612	0.000738048	0.0167146	-0.26798	1	UP	2.34472	5.92865
ENSG00000260633.1		chr3	134347288	134349233	1946	-	1946	lincRNA	1	-4.63872	0.28714	-4.73607	0.000738107	0.0167146	-0.453529	1	DOWN	0.590499	0.113792
ENSG00000154217.14	PITPNC1	chr17	67377281	67697261	319981	+	7819	protein_coding	7	1.87682	12.8873	4.73484	0.000739509	0.016731	-0.393666	1	UP	7.11096	16.1881
ENSG00000129159.6	KCNC1	chr11	17734812	17783055	48244	+	9842	protein_coding	4	2.4699	1.77706	4.73379	0.000740703	0.0167324	-0.199042	1	UP	0.502569	2.50535
ENSG00000114978.17	MOB1A	chr2	74152528	74178898	26371	-	6440	protein_coding	6	-1.8265	12.7206	-4.7336	0.000740922	0.0167324	-0.391366	1	DOWN	17.5491	9.96144
ENSG00000188554.13	NBR1	chr17	43170481	43211689	41209	+	8405	protein_coding	8	-1.3557	15.6341	-4.7327	0.000741952	0.016737	-0.408459	1	DOWN	23.5289	11.1228
ENSG00000115415.18	STAT1	chr2	190964358	191020960	56603	-	6053	protein_coding	12	-1.40205	12.7922	-4.73211	0.000742631	0.016737	-0.361084	1	DOWN	18.8724	9.31783
ENSG00000186479.4	RGS7BP	chr5	64506257	64612312	106056	+	4379	protein_coding	3	1.63469	4.32079	4.73114	0.000743743	0.016737	-0.247144	1	UP	2.4887	5.36769
ENSG00000115902.10	SLC1A4	chr2	64988477	65023865	35389	+	6939	protein_coding	5	1.59593	14.1486	4.73106	0.000743835	0.016737	-0.399131	1	UP	9.97616	16.5328
ENSG00000179454.13	KLHL28	chr14	44924319	45042322	118004	-	8076	protein_coding	7	-2.29934	11.1512	-4.73016	0.000744864	0.0167449	-0.355425	1	DOWN	21.351	5.32276
ENSG00000129083.12	COPB1	chr11	14443440	14500027	56588	-	5131	protein_coding	12	-1.50782	34.9433	-4.7269	0.000748612	0.0168138	-0.437478	1	DOWN	48.3512	27.2816
ENSG00000161647.18	MPP3	chr17	43800799	43833170	32372	-	4491	protein_coding	9	2.06833	6.83662	4.72621	0.000749413	0.0168165	-0.298057	1	UP	3.5753	8.70023
ENSG00000162951.10	LRRTM1	chr2	80288351	80304749	16399	-	5044	protein_coding	7	2.46668	2.04261	4.72534	0.000750421	0.0168239	-0.163645	1	UP	0.367641	2.99974
ENSG00000133138.19	TBC1D8B	chrX	106802680	106876145	73466	+	9503	protein_coding	7	-3.20331	0.305993	-4.72426	0.000751676	0.0168367	-0.183813	1	DOWN	0.537	0.173989
ENSG00000214784.4		chr5	111192226	111193042	817	-	817	processed_pseudogene	1	-3.60834	1.50062	-4.72128	0.000755141	0.016885	-0.299445	1	DOWN	2.58374	0.881698
ENSG00000136937.12	NCBP1	chr9	97633626	97673748	40123	+	5548	protein_coding	5	1.1986	11.9914	4.72086	0.000755627	0.016885	-0.388209	1	UP	9.53596	13.3945
ENSG00000138433.15	CIR1	chr2	174348022	174395715	47694	-	3181	protein_coding	5	-1.71533	9.3026	-4.7203	0.000756286	0.016885	-0.322596	1	DOWN	11.9227	7.80542
ENSG00000225138.7		chr5	473236	480884	7649	+	4302	processed_transcript	7	1.36172	9.18617	4.7194	0.000757331	0.016885	-0.349456	1	UP	7.27001	10.2811
ENSG00000166444.18	ST5	chr11	8693351	8910951	217601	-	14262	protein_coding	61	-1.94944	4.53938	-4.71901	0.000757792	0.016885	-0.400677	1	DOWN	5.40934	4.04226
ENSG00000134775.15	FHOD3	chr18	36297714	36780055	482342	+	7965	protein_coding	9	1.53335	8.67595	4.71889	0.000757932	0.016885	-0.391362	1	UP	5.08579	10.7275
ENSG00000255248.7	MIR100HG	chr11	122028327	122556721	528395	-	11009	processed_transcript	24	-1.9266	11.4178	-4.71759	0.000759452	0.0169008	-0.406451	1	DOWN	19.7234	6.6718
ENSG00000139734.17	DIAPH3	chr13	59665583	60163987	498405	-	7259	protein_coding	9	-3.33116	1.00167	-4.71649	0.00076074	0.0169008	-0.173048	1	DOWN	2.0236	0.417715
ENSG00000198551.9	ZNF627	chr19	11559374	11619135	59762	+	3827	protein_coding	6	-1.28998	21.9798	-4.71593	0.000761396	0.0169008	-0.407992	1	DOWN	32.3535	16.052
ENSG00000074317.10	SNCB	chr5	176620084	176630556	10473	-	2006	protein_coding	6	2.0573	15.1671	4.71539	0.000762034	0.0169008	-0.304623	1	UP	7.06168	19.7988
ENSG00000156475.18	PPP2R2B	chr5	146581146	147084784	503639	-	13206	protein_coding	21	1.76643	15.3445	4.71537	0.000762064	0.0169008	-0.454705	1	UP	7.3738	19.8992
ENSG00000257267.2	ZNF271P	chr18	35290282	35310766	20485	+	5124	unitary_pseudogene	2	1.49387	9.12506	4.713	0.000764855	0.0169199	-0.372182	1	UP	7.40799	10.1062
ENSG00000076604.14	TRAF4	chr17	28743984	28750958	6975	+	4596	protein_coding	17	-1.30204	11.8975	-4.71261	0.000765318	0.0169199	-0.364047	1	DOWN	17.446	8.72689
ENSG00000136943.10	CTSV	chr9	97029679	97039643	9965	-	4700	protein_coding	3	-3.35447	1.05867	-4.71248	0.000765465	0.0169199	-0.182241	1	DOWN	2.07833	0.47601
ENSG00000244752.2	CRYBB2	chr22	25219522	25231869	12348	+	886	protein_coding	1	-8.3434	1.30333	-4.71231	0.000765664	0.0169199	-0.577615	1	DOWN	3.45503	0.0737942
ENSG00000106617.13	PRKAG2	chr7	151556111	151877125	321015	-	6740	protein_coding	16	2.05559	4.00896	4.71164	0.000766458	0.0169224	-0.297173	1	UP	1.39816	5.50084
ENSG00000129103.17	SUMF2	chr7	56064002	56080670	16669	+	4101	protein_coding	19	-1.29745	15.9938	-4.71023	0.000768136	0.0169443	-0.378458	1	DOWN	24.3727	11.2059
ENSG00000158806.13	NPM2	chr8	22024125	22036897	12773	+	2063	protein_coding	14	3.00112	4.61722	4.70499	0.000774378	0.0170667	-0.189762	1	UP	0.537826	6.9483
ENSG00000162377.5	COA7	chr1	52684451	52698366	13916	-	4165	protein_coding	2	2.13949	12.0815	4.70182	0.000778188	0.0171354	-0.388636	1	UP	6.75019	15.1279
ENSG00000160796.16	NBEAL2	chr3	46979683	47009703	30021	+	9819	protein_coding	11	1.92021	1.83431	4.70118	0.000778949	0.0171356	-0.274766	1	UP	0.785765	2.43347
ENSG00000186654.20	PRR5	chr22	44668547	44737681	69135	+	5247	protein_coding	18	2.33184	2.08747	4.70066	0.000779584	0.0171356	-0.227665	1	UP	1.32204	2.52486
ENSG00000221946.7	FXYD7	chr19	35143250	35154301	11052	+	1795	protein_coding	4	2.17943	7.27938	4.69991	0.000780489	0.0171402	-0.233216	1	UP	2.9574	9.74909
ENSG00000185090.14	MANEAL	chr1	37793802	37801137	7336	+	3018	protein_coding	5	1.58301	19.1229	4.69808	0.000782694	0.0171734	-0.410608	1	UP	10.6137	23.9853
ENSG00000185585.19	OLFML2A	chr9	124777158	124814885	37728	+	6746	protein_coding	3	-3.53396	0.79552	-4.69602	0.000785192	0.0172079	-0.225001	1	DOWN	1.84267	0.197148
ENSG00000049247.13	UTS2	chr1	7843083	7853512	10430	-	1791	protein_coding	3	8.23172	4.57442	4.69489	0.000786562	0.0172079	-0.367182	1	UP	0.0281039	7.17231
ENSG00000055813.5	CCDC85A	chr2	56184123	56386173	202051	+	3982	protein_coding	1	2.8443	2.78729	4.69442	0.000787137	0.0172079	-0.223983	1	UP	1.0258	3.79386
ENSG00000185567.6	AHNAK2	chr14	104937244	104978357	41114	-	18771	protein_coding	4	1.15187	4.86623	4.69358	0.000788162	0.0172079	-0.456168	1	UP	2.82373	6.03338
ENSG00000100151.15	PICK1	chr22	38056311	38075701	19391	+	4371	protein_coding	15	1.38147	8.54262	4.69336	0.00078843	0.0172079	-0.386375	1	UP	4.59739	10.797
ENSG00000106460.18	TMEM106B	chr7	12211241	12243367	32127	+	13867	protein_coding	8	-1.44336	9.2903	-4.69335	0.000788447	0.0172079	-0.451631	1	DOWN	15.4536	5.76845
ENSG00000200816.1	SNORA38	chr6	31623079	31623210	132	+	132	snoRNA	1	-3.80186	8.84606	-4.69179	0.000790346	0.017228	-0.349887	1	DOWN	11.1085	7.55323
ENSG00000128567.16	PODXL	chr7	131500262	131558217	57956	-	6874	protein_coding	8	-2.36065	7.15656	-4.69141	0.000790817	0.017228	-0.353635	1	DOWN	13.6621	3.43913
ENSG00000070018.8	LRP6	chr12	12116025	12267012	150988	-	10337	protein_coding	7	-1.29776	11.5787	-4.68964	0.000792981	0.017228	-0.48546	1	DOWN	12.8598	10.8467
ENSG00000230006.7	ANKRD36BP2	chr2	88765807	88806612	40806	+	8042	transcribed_unprocessed_pseudogene	7	2.40532	4.55396	4.68942	0.000793252	0.017228	-0.362145	1	UP	2.17144	5.91541
ENSG00000171307.18	ZDHHC16	chr10	97446131	97457370	11240	+	3078	protein_coding	18	1.43747	8.31445	4.68933	0.000793365	0.017228	-0.348439	1	UP	5.3937	9.98345
ENSG00000068615.17	REEP1	chr2	86213993	86338083	124091	-	5380	protein_coding	9	2.05432	58.3147	4.68918	0.000793552	0.017228	-0.509898	1	UP	26.6533	76.407
ENSG00000087266.15	SH3BP2	chr4	2793023	2841098	48076	+	13968	protein_coding	29	1.29206	4.30258	4.68742	0.000795719	0.0172599	-0.433707	1	UP	2.91809	5.09372
ENSG00000180574.3		chr12	10505602	10523135	17534	+	2423	protein_coding	2	-2.66627	2.95285	-4.68553	0.000798047	0.0172952	-0.229985	1	DOWN	4.14781	2.27001
ENSG00000106624.9	AEBP1	chr7	44104361	44114562	10202	+	4955	protein_coding	10	-3.44922	5.37967	-4.68119	0.000803425	0.0173936	-0.31228	1	DOWN	10.766	2.30175
ENSG00000146677.7		chr7	44467897	44468304	408	+	408	processed_pseudogene	1	-3.50041	2.33483	-4.68046	0.000804341	0.0173936	-0.382819	1	DOWN	4.09914	1.32665
ENSG00000156486.7	KCNS2	chr8	98427022	98432848	5827	+	5348	protein_coding	2	4.04348	3.40819	4.67961	0.000805392	0.0173936	-0.232841	1	UP	0.411293	5.12071
ENSG00000065054.13	SLC9A3R2	chr16	2025356	2039026	13671	+	3550	protein_coding	9	2.34868	2.72886	4.67961	0.000805401	0.0173936	-0.240531	1	UP	1.08895	3.66596
ENSG00000112378.11	PERP	chr6	138088505	138107511	19007	-	4290	protein_coding	1	-2.17237	4.78564	-4.67827	0.000807066	0.0174143	-0.303969	1	DOWN	8.23425	2.815
ENSG00000180596.7	HIST1H2BC	chr6	26114873	26123926	9054	-	834	protein_coding	2	-1.60497	82.314	-4.67738	0.000808185	0.0174186	-0.427107	1	DOWN	131.99	53.9276
ENSG00000260947.1		chr9	33697459	33700986	3528	+	3528	lincRNA	1	1.86947	2.60119	4.67699	0.000808677	0.0174186	-0.252529	1	UP	1.34795	3.31732
ENSG00000139163.15	ETNK1	chr12	22625075	22690665	65591	+	8191	protein_coding	6	1.43931	17.7758	4.67544	0.000810613	0.0174451	-0.506463	1	UP	12.126	21.0042
ENSG00000238386.1	RNU7-48P	chr6	70513294	70513356	63	+	63	snRNA	1	-4.70583	1.22992	-4.67362	0.000812904	0.0174792	-0.860443	1	DOWN	2.46192	0.525922
ENSG00000186487.17	MYT1L	chr2	1789113	2331260	542148	-	13081	protein_coding	13	2.47516	10.6488	4.67234	0.000814529	0.0174989	-0.501521	1	UP	4.72256	14.0353
ENSG00000276710.4	CSPG4P10	chr15	82459472	82477258	17787	+	7178	transcribed_unprocessed_pseudogene	2	2.55069	0.581742	4.6716	0.000815456	0.0175036	-0.249579	1	UP	0.226057	0.78499
ENSG00000134825.14	TMEM258	chr11	61768501	61792802	24302	-	3068	protein_coding	9	-1.66508	16.8895	-4.66941	0.000818232	0.0175296	-0.419667	1	DOWN	27.168	11.0161
ENSG00000212464.1	SNORA12	chr10	100237156	100237302	147	-	147	snoRNA	1	-2.8721	155.792	-4.66902	0.000818725	0.0175296	-0.331727	1	DOWN	236.217	109.835
ENSG00000259223.2		chr15	60073554	60118320	44767	-	757	lincRNA	1	-4.84329	0.605939	-4.66897	0.000818795	0.0175296	-0.576652	1	DOWN	1.49312	0.0989753
ENSG00000162670.10	BRINP3	chr1	190097662	190478404	380743	-	4287	protein_coding	5	1.82008	10.4096	4.66729	0.000820932	0.0175502	-0.420299	1	UP	10.8266	10.1713
ENSG00000223891.5	OSER1-AS1	chr20	44210960	44226027	15068	+	2186	lincRNA	5	-1.86863	6.34147	-4.66709	0.000821176	0.0175502	-0.281017	1	DOWN	10.9493	3.70841
ENSG00000234771.3	SLC25A25-AS1	chr9	128108581	128118693	10113	-	6391	antisense	1	2.43752	1.02154	4.66424	0.000824821	0.0176128	-0.248175	1	UP	0.500244	1.31942
ENSG00000269918.1		chr8	11104691	11106704	2014	-	2014	sense_intronic	1	2.02001	3.49491	4.66367	0.000825556	0.0176133	-0.255585	1	UP	2.18582	4.24296
ENSG00000198752.10	CDC42BPB	chr14	102932379	103057462	125084	-	8009	protein_coding	9	1.22049	20.3808	4.66139	0.00082848	0.0176604	-0.535924	1	UP	14.1338	23.9505
ENSG00000148672.8	GLUD1	chr10	87050486	87094866	44381	-	3519	protein_coding	4	-1.74979	72.6608	-4.66046	0.000829671	0.0176706	-0.555412	1	DOWN	108.909	51.9476
ENSG00000229191.1		chr1	201023949	201028792	4844	+	3508	antisense	2	2.35958	2.15847	4.65972	0.000830626	0.0176757	-0.25782	1	UP	0.68603	2.99986
ENSG00000115758.12	ODC1	chr2	10439968	10448504	8537	-	2968	protein_coding	4	-1.33488	124.438	-4.65914	0.000831372	0.0176763	-0.564422	1	DOWN	197.733	82.5547
ENSG00000167244.18	IGF2	chr11	2129112	2141238	12127	-	6259	protein_coding	7	-4.33378	0.924716	-4.65787	0.000833021	0.0176872	-0.304936	1	DOWN	2.23617	0.175316
ENSG00000125841.12	NRSN2	chr20	346782	359660	12879	+	2933	protein_coding	10	1.85636	16.1926	4.65764	0.000833318	0.0176872	-0.450949	1	UP	9.18835	20.195
ENSG00000103404.14	USP31	chr16	23061406	23149270	87865	-	12017	protein_coding	3	1.45428	3.58409	4.65629	0.000835059	0.0177015	-0.450968	1	UP	2.31623	4.30858
ENSG00000156804.7	FBXO32	chr8	123497889	123541206	43318	-	7395	protein_coding	6	-2.26678	0.750524	-4.65578	0.000835726	0.0177015	-0.266656	1	DOWN	1.0885	0.557397
ENSG00000154065.16	ANKRD29	chr18	23598926	23662885	63960	-	6391	protein_coding	8	3.22337	1.76502	4.65502	0.000836709	0.0177015	-0.272115	1	UP	0.442723	2.52062
ENSG00000230630.3	DNM3OS	chr1	172136531	172144794	8264	-	4358	antisense	2	-5.59061	0.14102	-4.65491	0.000836853	0.0177015	-0.597002	1	DOWN	0.314104	0.0421145
ENSG00000188766.12	SPRED3	chr19	38388421	38399587	11167	+	5864	protein_coding	7	2.06457	4.95261	4.6527	0.000839723	0.0177211	-0.397829	1	UP	1.96173	6.66169
ENSG00000146216.11	TTBK1	chr6	43243680	43288259	44580	+	7503	protein_coding	2	1.76899	4.34281	4.6523	0.000840249	0.0177211	-0.424733	1	UP	1.94917	5.7106
ENSG00000225383.7	SFTA1P	chr10	10784437	10794980	10544	-	824	lincRNA	5	-6.03971	0.670044	-4.65209	0.000840529	0.0177211	-0.607578	1	DOWN	1.77034	0.0413017
ENSG00000157851.16	DPYSL5	chr2	26847747	26950351	102605	+	7079	protein_coding	7	1.60291	66.1235	4.65199	0.000840649	0.0177211	-0.583246	1	UP	37.9476	82.2239
ENSG00000279726.1		chr5	140788457	140822193	33737	-	1523	antisense	2	3.31757	0.88934	4.65121	0.00084168	0.0177277	-0.440814	1	UP	0.318588	1.21548
ENSG00000151067.21	CACNA1C	chr12	1970786	2697950	727165	+	19103	protein_coding	31	2.26663	2.04195	4.64696	0.000847249	0.0178159	-0.432207	1	UP	0.72052	2.79705
ENSG00000165186.10	PTCHD1	chrX	23334015	23404372	70358	+	14895	protein_coding	3	2.02034	2.61487	4.64643	0.000847955	0.0178159	-0.442336	1	UP	1.06253	3.50193
ENSG00000185122.10	HSF1	chr8	144291591	144314722	23132	+	5307	protein_coding	14	-1.61069	9.09684	-4.64543	0.000849265	0.0178159	-0.479673	1	DOWN	11.9947	7.44094
ENSG00000213390.10	ARHGAP19	chr10	97222173	97292673	70501	-	6167	protein_coding	7	-2.29592	2.61079	-4.64536	0.000849357	0.0178159	-0.30678	1	DOWN	5.27688	1.08731
ENSG00000099365.9	STX1B	chr16	30989256	31010628	21373	-	5408	protein_coding	5	2.31646	12.4054	4.64527	0.000849476	0.0178159	-0.490815	1	UP	4.61075	16.8594
ENSG00000072071.16	ADGRL1	chr19	14147743	14206187	58445	-	8487	protein_coding	8	1.46335	23.0148	4.64443	0.000850592	0.0178242	-0.566557	1	UP	11.5516	29.5652
ENSG00000260615.1	RPL23AP97	chr13	114346167	114346637	471	+	471	processed_pseudogene	1	-5.02809	1.52269	-4.64381	0.000851406	0.0178261	-0.539803	1	DOWN	3.22911	0.547593
ENSG00000279207.1		chr17	58095672	58101479	5808	+	5808	TEC	1	2.25141	1.11312	4.64249	0.000853151	0.017835	-0.280302	1	UP	0.39918	1.52109
ENSG00000267656.1		chr18	13139780	13140489	710	-	710	processed_pseudogene	1	4.63139	2.02651	4.6424	0.000853274	0.017835	-0.740825	1	UP	0	3.18451
ENSG00000197265.8	GTF2E2	chr8	30578318	30658251	79934	-	2595	protein_coding	5	-1.67449	9.6517	-4.6366	0.000861003	0.0179731	-0.434609	1	DOWN	12.1344	8.23298
ENSG00000206052.10	DOK6	chr18	69401055	69849087	448033	+	9387	protein_coding	5	1.98942	10.8977	4.63572	0.000862186	0.0179731	-0.548122	1	UP	4.95815	14.2918
ENSG00000152404.15	CWF19L2	chr11	107326345	107457844	131500	-	3581	protein_coding	4	-1.98681	6.63191	-4.63566	0.000862263	0.0179731	-0.382856	1	DOWN	11.8555	3.64699
ENSG00000278040.1		chr9	75016681	75016848	168	-	168	misc_RNA	1	-5.08072	1.06383	-4.63527	0.000862791	0.0179731	-0.742078	1	DOWN	1.87291	0.601501
ENSG00000076053.10	RBM7	chr11	114400030	114414203	14174	+	7885	protein_coding	9	-1.76111	2.13542	-4.63338	0.000865331	0.0180056	-0.366689	1	DOWN	3.53237	1.33716
ENSG00000164244.20	PRRC1	chr5	127517609	127555089	37481	+	9064	protein_coding	6	-1.71756	5.49821	-4.63302	0.000865809	0.0180056	-0.480812	1	DOWN	9.06376	3.46076
ENSG00000067900.7	ROCK1	chr18	20946906	21111851	164946	-	11113	protein_coding	7	-1.31213	5.40984	-4.63186	0.000867378	0.0180185	-0.539478	1	DOWN	5.69788	5.24525
ENSG00000230002.2	ALMS1-IT1	chr2	73456764	73459484	2721	+	2107	sense_intronic	1	-6.69949	1.45279	-4.63149	0.000867886	0.0180185	-0.441466	1	DOWN	3.7285	0.15238
ENSG00000114439.18	BBX	chr3	107522936	107811324	288389	+	11877	protein_coding	26	-2.07868	7.87456	-4.62865	0.000871728	0.0180721	-0.557087	1	DOWN	12.4198	5.27725
ENSG00000149948.13	HMGA2	chr12	65824131	65966295	142165	+	15403	protein_coding	11	-4.85929	0.490219	-4.6285	0.000871933	0.0180721	-0.298825	1	DOWN	0.941539	0.232321
ENSG00000235385.1		chrX	13266048	13303452	37405	-	1557	lincRNA	2	-5.2484	0.850606	-4.62719	0.000873706	0.0180937	-0.508168	1	DOWN	1.98913	0.200022
ENSG00000180332.6	KCTD4	chr13	45192853	45194717	1865	-	1865	protein_coding	1	4.52952	1.29623	4.62603	0.000875287	0.0181113	-0.359473	1	UP	0.399675	1.80854
ENSG00000214595.11	EML6	chr2	54723499	54972025	248527	+	14426	protein_coding	9	2.17803	2.36807	4.62212	0.000880631	0.0182066	-0.453002	1	UP	0.840338	3.24106
ENSG00000099364.16	FBXL19	chr16	30923055	30948783	25729	+	4340	protein_coding	9	1.74484	16.1751	4.61853	0.000885565	0.0182816	-0.550882	1	UP	8.22006	20.7208
ENSG00000188856.6	RPSAP47	chr8	80558870	80559757	888	+	888	processed_pseudogene	1	-1.94315	11.1894	-4.61841	0.000885741	0.0182816	-0.335651	1	DOWN	19.0086	6.72139
ENSG00000100395.14	L3MBTL2	chr22	41205205	41231271	26067	+	6451	protein_coding	9	1.79358	5.69929	4.61738	0.000887162	0.0182833	-0.493678	1	UP	3.67207	6.8577
ENSG00000134030.13	CTIF	chr18	48539046	48863217	324172	+	8100	protein_coding	11	1.49979	15.0053	4.61722	0.000887382	0.0182833	-0.588164	1	UP	8.80173	18.5502
ENSG00000126243.8	LRFN3	chr19	35935358	35945767	10410	+	4044	protein_coding	4	1.53123	3.93488	4.61674	0.000888041	0.0182833	-0.401083	1	UP	2.13371	4.96412
ENSG00000269906.1		chr14	50662511	50663178	668	-	668	sense_intronic	1	-3.74179	1.66913	-4.61554	0.000889699	0.0183022	-0.524869	1	DOWN	4.07253	0.295755
ENSG00000184408.9	KCND2	chr7	120273668	120750331	476664	+	5555	protein_coding	3	2.19676	10.7959	4.61473	0.00089083	0.0183076	-0.529516	1	UP	3.6828	14.8606
ENSG00000178904.18	DPY19L3	chr19	32405543	32485895	80353	+	10781	protein_coding	12	-1.4043	4.85458	-4.61429	0.000891443	0.0183076	-0.501578	1	DOWN	7.97109	3.07372
ENSG00000076826.9	CAMSAP3	chr19	7595902	7618304	22403	+	4845	protein_coding	4	1.65875	7.4987	4.61264	0.000893735	0.0183394	-0.500176	1	UP	3.5737	9.74156
ENSG00000111799.20	COL12A1	chr6	75084326	75206051	121726	-	12481	protein_coding	11	-4.09797	3.26449	-4.61138	0.000895497	0.0183603	-0.491234	1	DOWN	3.94751	2.8742
ENSG00000114554.11	PLXNA1	chr3	126988594	127037392	48799	+	10944	protein_coding	4	1.74849	15.8099	4.61032	0.00089697	0.0183752	-0.615259	1	UP	7.55641	20.5262
ENSG00000268747.1		chr19	21276023	21276332	310	-	310	processed_pseudogene	1	5.21852	1.15231	4.60908	0.000898709	0.0183956	-0.872393	1	UP	0.130398	1.73626
ENSG00000185088.13	RPS27L	chr15	63125872	63158021	32150	-	9127	protein_coding	8	-1.82298	6.88373	-4.60759	0.000900806	0.018413	-0.506704	1	DOWN	13.5173	3.0931
ENSG00000157617.16	C2CD2	chr21	41885112	41953890	68779	-	8602	protein_coding	8	1.62117	2.4003	4.60735	0.000901138	0.018413	-0.44874	1	UP	1.43361	2.9527
ENSG00000107282.7	APBA1	chr9	69427530	69672306	244777	-	11384	protein_coding	3	2.54157	10.3868	4.60649	0.000902349	0.018413	-0.590373	1	UP	3.30928	14.4311
ENSG00000147246.9	HTR2C	chrX	114584078	114910061	325984	+	4842	protein_coding	3	-3.16862	3.63768	-4.60575	0.000903391	0.018413	-0.380816	1	DOWN	7.09864	1.65999
ENSG00000281183.1	NPTN-IT1	chr15	73567012	73569294	2283	-	2283	sense_intronic	1	2.86936	2.25256	4.60541	0.000903862	0.018413	-0.334253	1	UP	0.646036	3.17057
ENSG00000129646.14	QRICH2	chr17	76274049	76307998	33950	-	5775	protein_coding	5	1.84565	2.21862	4.60529	0.000904031	0.018413	-0.390903	1	UP	1.35593	2.71158
ENSG00000135956.8	TMEM127	chr2	96248516	96265994	17479	-	6367	protein_coding	3	1.38247	8.83062	4.60299	0.000907286	0.0184444	-0.555772	1	UP	5.72508	10.6052
ENSG00000151229.12	SLC2A13	chr12	39755021	40106089	351069	-	10027	protein_coding	4	2.02991	10.7949	4.60292	0.000907393	0.0184444	-0.590201	1	UP	5.45442	13.8466
ENSG00000234648.1		chr14	98973314	98973471	158	+	158	processed_pseudogene	1	-4.60378	2.21548	-4.6015	0.000909392	0.0184444	-0.686157	1	DOWN	4.06223	1.1602
ENSG00000105429.12	MEGF8	chr19	42325609	42378769	53161	+	11372	protein_coding	7	1.20211	14.6147	4.60118	0.000909851	0.0184444	-0.629649	1	UP	9.68453	17.4319
ENSG00000121644.18	DESI2	chr1	244652935	244709033	56099	+	5104	protein_coding	4	-1.36415	11.2478	-4.60044	0.0009109	0.0184444	-0.532902	1	DOWN	18.4644	7.12409
ENSG00000088538.12	DOCK3	chr3	50675241	51384198	708958	+	8755	protein_coding	1	1.76704	8.716	4.60028	0.000911131	0.0184444	-0.58794	1	UP	4.35941	11.2055
ENSG00000131437.15	KIF3A	chr5	132692628	132737638	45011	-	6860	protein_coding	8	2.10178	29.2506	4.60026	0.000911165	0.0184444	-0.636106	1	UP	15.2311	37.2617
ENSG00000068912.13	ERLEC1	chr2	53787044	53818819	31776	+	2592	protein_coding	4	-1.12312	41.5665	-4.59955	0.000912169	0.0184444	-0.623247	1	DOWN	43.358	40.5428
ENSG00000215492.6	HNRNPA1P7	chr18	32412214	32413176	963	-	963	processed_pseudogene	1	-1.78435	15.9902	-4.59918	0.000912696	0.0184444	-0.395173	1	DOWN	27.9564	9.15241
ENSG00000249853.7	HS3ST5	chr6	114055586	114343045	287460	-	4104	protein_coding	3	3.44529	1.4208	4.59894	0.000913035	0.0184444	-0.342403	1	UP	0.388224	2.01084
ENSG00000239883.8	PARGP1	chr10	45854093	45972154	118062	-	3214	transcribed_unprocessed_pseudogene	3	-1.73887	10.0985	-4.59761	0.000914939	0.0184677	-0.469058	1	DOWN	18.4235	5.34132
ENSG00000132361.16	CLUH	chr17	2689386	2712663	23278	-	6900	protein_coding	14	1.21163	6.35395	4.5922	0.000922699	0.0186051	-0.557978	1	UP	4.08426	7.65092
ENSG00000140612.13	SEC11A	chr15	84669538	84716716	47179	-	5748	protein_coding	10	-1.24453	13.2675	-4.59138	0.000923885	0.0186051	-0.586971	1	DOWN	20.0038	9.41818
ENSG00000004478.7	FKBP4	chr12	2794953	2805423	10471	+	5180	protein_coding	8	-1.31924	35.5994	-4.59094	0.000924512	0.0186051	-0.651615	1	DOWN	45.2043	30.1109
ENSG00000164611.12	PTTG1	chr5	160421822	160428744	6923	+	2013	protein_coding	7	-2.96867	11.4587	-4.59077	0.000924756	0.0186051	-0.411138	1	DOWN	22.7762	4.99158
ENSG00000164758.7	MED30	chr8	117520713	117540262	19550	+	1440	protein_coding	4	-1.96814	4.73935	-4.59008	0.000925753	0.01861	-0.365015	1	DOWN	7.53763	3.14033
ENSG00000141646.13	SMAD4	chr18	51028394	51085045	56652	+	13123	protein_coding	17	-1.16752	7.7043	-4.58795	0.000928841	0.0186569	-0.638478	1	DOWN	7.81002	7.64388
ENSG00000159164.9	SV2A	chr1	149903318	149917882	14565	-	4824	protein_coding	2	2.00078	58.3533	4.5864	0.000931092	0.0186725	-0.667326	1	UP	25.024	77.3986
ENSG00000279249.1		chr16	49341663	49350554	8892	+	8892	TEC	1	3.7796	0.202615	4.58637	0.000931131	0.0186725	-0.506223	1	UP	0.0213168	0.306214
ENSG00000092051.16	JPH4	chr14	23568035	23578800	10766	-	5307	protein_coding	5	1.88722	13.7591	4.58386	0.000934791	0.0187307	-0.604571	1	UP	6.00633	18.1893
ENSG00000013503.9	POLR3B	chr12	106357658	106510198	152541	+	4858	protein_coding	4	1.93904	3.42794	4.58166	0.000938018	0.0187663	-0.457784	1	UP	2.03962	4.22127
ENSG00000160209.18	PDXK	chr21	43719094	43762307	43214	+	11912	protein_coding	19	1.53217	9.96376	4.58161	0.000938087	0.0187663	-0.64175	1	UP	6.45458	11.969
ENSG00000105443.13	CYTH2	chr19	48469032	48482314	13283	+	9509	protein_coding	13	1.22179	8.33769	4.5808	0.00093928	0.018775	-0.623893	1	UP	5.60297	9.90039
ENSG00000068078.17	FGFR3	chr4	1793307	1808872	15566	+	4834	protein_coding	10	-4.10177	3.49426	-4.57892	0.000942046	0.0187858	-0.42198	1	DOWN	5.67687	2.24706
ENSG00000255112.2	CHMP1B	chr18	11851396	11854449	3054	+	3054	protein_coding	2	-1.31697	19.5653	-4.57858	0.00094255	0.0187858	-0.622012	1	DOWN	19.3604	19.6824
ENSG00000269837.1	IPO5P1	chr19	23255053	23257939	2887	-	2887	transcribed_processed_pseudogene	2	2.69897	4.86262	4.57847	0.000942707	0.0187858	-0.416981	1	UP	2.88298	5.99384
ENSG00000204934.10	ATP6V0E2-AS1	chr7	149867697	149880610	12914	-	3291	antisense	3	2.80454	3.77179	4.57836	0.000942865	0.0187858	-0.408505	1	UP	2.08667	4.73471
ENSG00000160469.16	BRSK1	chr19	55282072	55312533	30462	+	3841	protein_coding	8	1.33971	31.3424	4.57733	0.000944391	0.0188011	-0.651654	1	UP	19.7463	37.9688
ENSG00000099860.8	GADD45B	chr19	2476122	2478259	2138	+	2138	protein_coding	7	-3.73246	3.7756	-4.5734	0.000950211	0.0189017	-0.378147	1	DOWN	7.96856	1.37962
ENSG00000105370.7	LIM2	chr19	51379909	51387960	8052	-	988	protein_coding	2	-6.42487	0.317986	-4.57216	0.000952057	0.0189232	-0.804469	1	DOWN	0.857753	0.00954872
ENSG00000142173.14	COL6A2	chr21	46098097	46132849	34753	+	5386	protein_coding	8	-2.99122	6.87255	-4.5699	0.000955429	0.0189699	-0.499352	1	DOWN	14.6657	2.41933
ENSG00000182667.14	NTM	chr11	131370478	132336822	966345	+	6956	protein_coding	22	2.25939	9.70601	4.56956	0.000955942	0.0189699	-0.601405	1	UP	4.92669	12.4371
ENSG00000163596.16	ICA1L	chr2	202773150	202871985	98836	-	10598	protein_coding	22	2.00166	4.66232	4.56895	0.000956843	0.0189725	-0.592317	1	UP	2.39542	5.95769
ENSG00000258608.1	DNAJC19P9	chr14	45290036	45290386	351	+	351	processed_pseudogene	1	4.02622	6.32876	4.56748	0.000959055	0.0189874	-0.583598	1	UP	0.728659	9.52881
ENSG00000196405.12	EVL	chr14	99971449	100144236	172788	+	10621	protein_coding	24	1.26613	20.3413	4.56743	0.000959131	0.0189874	-0.693817	1	UP	10.9446	25.7108
ENSG00000173889.15	PHC3	chr3	170086732	170181749	95018	-	16919	protein_coding	17	-1.34894	5.26092	-4.56453	0.000963496	0.0190585	-0.658703	1	DOWN	6.81938	4.37037
ENSG00000183077.15	AFMID	chr17	78187317	78207701	20385	+	4048	protein_coding	15	-1.57264	3.65087	-4.56352	0.000965021	0.0190734	-0.483614	1	DOWN	4.64331	3.08376
ENSG00000157087.16	ATP2B2	chr3	10324023	10708031	384009	-	10165	protein_coding	9	1.9899	3.40988	4.56204	0.000967255	0.0190837	-0.557633	1	UP	1.73382	4.36763
ENSG00000256925.2	ADGRA1-AS1	chr10	133083073	133088491	5419	-	5419	antisense	2	3.91715	1.07756	4.56202	0.000967285	0.0190837	-0.407158	1	UP	0.192678	1.58321
ENSG00000228007.1		chr17	75338827	75339147	321	+	321	processed_pseudogene	1	-4.61339	0.464574	-4.56164	0.000967859	0.0190837	-0.837441	1	DOWN	0.860891	0.238107
ENSG00000117461.14	PIK3R3	chr1	46040140	46133036	92897	-	7410	protein_coding	7	2.67737	15.6738	4.55844	0.000972723	0.0191435	-0.675746	1	UP	9.33948	19.2934
ENSG00000224557.7	HLA-DPB2	chr6	33112451	33129084	16634	+	1600	transcribed_unprocessed_pseudogene	2	3.12046	1.65456	4.5583	0.000972945	0.0191435	-0.469767	1	UP	0.399011	2.37202
ENSG00000177679.15	SRRM3	chr7	76201900	76287288	85389	+	6873	protein_coding	5	1.9905	2.78514	4.55791	0.000973526	0.0191435	-0.496172	1	UP	1.13884	3.72589
ENSG00000164442.9	CITED2	chr6	139371807	139374620	2814	-	2535	protein_coding	4	-1.69284	28.6195	-4.55761	0.000973989	0.0191435	-0.666508	1	DOWN	25.3546	30.4852
ENSG00000183020.13	AP2A2	chr11	924894	1012245	87352	+	9638	protein_coding	23	1.26993	10.7214	4.55664	0.000975474	0.0191574	-0.679904	1	UP	7.01108	12.8416
ENSG00000177105.9	RHOG	chr11	3826978	3840983	14006	-	1782	protein_coding	4	-2.27637	2.12514	-4.5559	0.000976602	0.0191644	-0.403664	1	DOWN	3.60016	1.28228
ENSG00000119929.12	CUTC	chr10	99702558	99756134	53577	+	1806	protein_coding	4	-1.76145	6.29735	-4.55403	0.000979464	0.0192053	-0.468279	1	DOWN	8.48621	5.04658
ENSG00000240184.6	PCDHGC3	chr5	141475947	141512979	37033	+	5432	protein_coding	8	-1.45953	6.07931	-4.55191	0.00098273	0.0192089	-0.611757	1	DOWN	5.11357	6.63116
ENSG00000053524.11	MCF2L2	chr3	183178043	183428778	250736	-	20568	protein_coding	13	1.95266	2.58266	4.55183	0.000982849	0.0192089	-0.62609	1	UP	0.9852	3.4955
ENSG00000125388.19	GRK4	chr4	2963608	3040747	77140	+	4686	protein_coding	10	1.9265	3.82967	4.55169	0.000983066	0.0192089	-0.510543	1	UP	2.35582	4.67186
ENSG00000196391.10	ZNF774	chr15	90352245	90369146	16902	+	8511	protein_coding	5	2.61349	0.713521	4.55168	0.000983085	0.0192089	-0.409058	1	UP	0.287759	0.956814
ENSG00000159720.11	ATP6V0D1	chr16	67438014	67481237	43224	-	8212	protein_coding	18	1.62264	13.913	4.55109	0.000983984	0.0192089	-0.688028	1	UP	9.1247	16.6491
ENSG00000157388.14	CACNA1D	chr3	53328963	53813733	484771	+	20588	protein_coding	29	2.00065	1.19111	4.55088	0.000984313	0.0192089	-0.530611	1	UP	0.428534	1.62688
ENSG00000168918.13	INPP5D	chr2	233059967	233207903	147937	+	8681	protein_coding	14	-2.91706	1.15379	-4.5466	0.000990936	0.0193229	-0.436096	1	DOWN	2.24356	0.531069
ENSG00000280234.1		chr15	25255579	25257027	1449	+	1449	TEC	1	1.58384	12.9959	4.54606	0.000991784	0.0193241	-0.525292	1	UP	6.54703	16.6809
ENSG00000092841.18	MYL6	chr12	56158161	56163496	5336	+	4609	protein_coding	21	-1.22584	105.11	-4.54352	0.000995739	0.0193859	-0.762734	1	DOWN	119.308	96.9976
ENSG00000107954.10	NEURL1	chr10	103493979	103592552	98574	+	4961	protein_coding	4	2.37068	6.87961	4.54265	0.000997094	0.019397	-0.573528	1	UP	2.28606	9.50449
ENSG00000227582.2	ADGRF5P1	chr9	62860873	62864957	4085	-	1489	transcribed_processed_pseudogene	2	3.43538	0.772152	4.54177	0.000998484	0.0194088	-0.654399	1	UP	0.105765	1.15294
ENSG00000072315.3	TRPC5	chrX	111774315	112082776	308462	-	5839	protein_coding	1	4.86574	2.19657	4.54113	0.000999479	0.0194128	-0.423977	1	UP	0.405948	3.21978
ENSG00000138434.16	SSFA2	chr2	181891833	181930738	38906	+	9582	protein_coding	15	-2.06379	8.51544	-4.54061	0.0010003	0.0194136	-0.670826	1	DOWN	14.7898	4.9301
ENSG00000137845.14	ADAM10	chr15	58588807	58749978	161172	-	16168	protein_coding	17	-1.39134	9.84046	-4.53845	0.00100369	0.0194515	-0.735686	1	DOWN	8.15765	10.8021
ENSG00000233913.7		chr5	168616352	168616996	645	+	645	processed_pseudogene	1	-2.40611	8.78437	-4.53801	0.00100439	0.0194515	-0.43102	1	DOWN	19.2191	2.82168
ENSG00000127329.15	PTPRB	chr12	70515866	70637440	121575	-	14542	protein_coding	11	3.08565	0.342768	4.53737	0.00100539	0.0194515	-0.430076	1	UP	0.156493	0.449211
ENSG00000204967.10	PCDHA4	chr5	140806929	141012344	205416	+	13440	protein_coding	4	1.45739	3.08584	4.53692	0.0010061	0.0194515	-0.636488	1	UP	1.76646	3.83978
ENSG00000160539.4	PLPP7	chr9	131289694	131309262	19569	+	2430	protein_coding	2	2.89897	1.14257	4.53686	0.0010062	0.0194515	-0.453741	1	UP	0.630646	1.4351
ENSG00000255717.6	SNHG1	chr11	62851988	62855914	3927	-	3756	processed_transcript	25	-1.89688	16.5644	-4.5362	0.00100724	0.0194564	-0.637526	1	DOWN	28.8131	9.56523
ENSG00000278864.1		chr17	17181504	17183257	1754	+	1754	TEC	1	3.53277	2.8372	4.53543	0.00100846	0.0194649	-0.438605	1	UP	0.803116	3.99953
ENSG00000109861.15	CTSC	chr11	88293592	88337787	44196	-	11421	protein_coding	9	-2.78653	2.48432	-4.53486	0.00100936	0.019467	-0.582663	1	DOWN	3.96704	1.63705
ENSG00000251408.1		chr4	6202328	6206649	4322	+	4121	lincRNA	1	5.92237	0.174125	4.53356	0.00101143	0.0194918	-0.818597	1	UP	0.0347181	0.253786
ENSG00000166938.12	DIS3L	chr15	66293217	66333898	40682	+	5436	protein_coding	14	1.72111	6.69248	4.53272	0.00101277	0.0195023	-0.622711	1	UP	4.83712	7.75269
ENSG00000008282.8	SYPL1	chr7	106090503	106112576	22074	-	2804	protein_coding	7	-2.53317	9.18852	-4.53101	0.00101548	0.0195392	-0.489633	1	DOWN	20.4336	2.76278
ENSG00000198056.13	PRIM1	chr12	56731596	56752373	20778	-	2437	protein_coding	8	-1.57913	5.56729	-4.5289	0.00101885	0.019589	-0.522414	1	DOWN	7.40309	4.51825
ENSG00000279081.1		chr13	18206570	18207469	900	-	900	protein_coding	1	-4.73229	0.153426	-4.5279	0.00102045	0.0196043	-1.01992	1	DOWN	0.174902	0.141154
ENSG00000179841.8	AKAP5	chr14	64465499	64474503	9005	+	7512	protein_coding	2	3.36117	5.02184	4.52541	0.00102446	0.019663	-0.582127	1	UP	1.79369	6.8665
ENSG00000261620.1	HMGN2P41	chr16	35802869	35803280	412	-	412	processed_pseudogene	1	-4.91767	0.312064	-4.52499	0.00102513	0.019663	-0.938828	1	DOWN	0.584746	0.156245
ENSG00000164197.11	RNF180	chr5	64165844	64372869	207026	+	5434	protein_coding	3	1.45645	6.28772	4.52449	0.00102594	0.019663	-0.634772	1	UP	4.30874	7.41857
ENSG00000163536.12	SERPINI1	chr3	167735243	167825568	90326	+	2418	protein_coding	7	2.38191	21.1814	4.52402	0.00102669	0.019663	-0.63627	1	UP	7.06878	29.2457
ENSG00000139684.13	ESD	chr13	46771256	46797232	25977	-	3401	protein_coding	5	-1.16475	29.4781	-4.52293	0.00102846	0.0196818	-0.715032	1	DOWN	44.1771	21.0787
ENSG00000269896.2		chr1	2350414	2352820	2407	-	2407	transcribed_processed_pseudogene	2	3.92659	0.829374	4.52235	0.00102939	0.0196843	-0.53821	1	UP	0.430612	1.05724
ENSG00000008853.16	RHOBTB2	chr8	22987417	23020199	32783	+	6580	protein_coding	8	2.29352	11.3308	4.52138	0.00103096	0.0196991	-0.704196	1	UP	5.60184	14.6045
ENSG00000232599.1		chrX	125203805	125204338	534	-	534	processed_pseudogene	1	3.70369	8.92778	4.51896	0.00103488	0.0197364	-0.497332	1	UP	1.43131	13.2115
ENSG00000164237.8	CMBL	chr5	10275875	10308026	32152	-	3324	protein_coding	7	-2.06549	5.9741	-4.51841	0.00103578	0.0197364	-0.490797	1	DOWN	12.9468	1.9897
ENSG00000062194.15	GPBP1	chr5	57173948	57264679	90732	+	6472	protein_coding	9	-1.35175	28.7161	-4.51809	0.0010363	0.0197364	-0.774915	1	DOWN	33.2623	26.1183
ENSG00000075035.9	WSCD2	chr12	108129471	108250537	121067	+	6557	protein_coding	13	2.11201	3.70145	4.51786	0.00103668	0.0197364	-0.593123	1	UP	2.23057	4.54195
ENSG00000011638.10	TMEM159	chr16	21158377	21180616	22240	+	2558	protein_coding	9	-2.35028	8.76828	-4.51772	0.00103691	0.0197364	-0.554804	1	DOWN	13.9978	5.77997
ENSG00000135090.13	TAOK3	chr12	118149801	118372945	223145	-	10570	protein_coding	19	1.48597	5.53755	4.51661	0.00103872	0.0197556	-0.70232	1	UP	3.48304	6.71156
ENSG00000237757.2	EEF1A1P30	chrX	120210461	120212680	2220	-	1315	processed_pseudogene	1	4.58381	3.59982	4.51568	0.00104024	0.0197604	-0.65572	1	UP	0.0550725	5.62539
ENSG00000254470.2	AP5B1	chr11	65775893	65780802	4910	-	4811	protein_coding	1	1.9123	2.54227	4.51529	0.00104087	0.0197604	-0.520117	1	UP	1.61237	3.07364
ENSG00000146729.9	GBAS	chr7	55951793	56000181	48389	+	5651	protein_coding	11	-1.2785	11.3884	-4.51458	0.00104204	0.0197604	-0.696169	1	DOWN	16.9309	8.22125
ENSG00000120915.13	EPHX2	chr8	27490779	27545564	54786	+	4473	protein_coding	12	-2.47403	4.35163	-4.51438	0.00104237	0.0197604	-0.53812	1	DOWN	8.40039	2.03806
ENSG00000059915.16	PSD	chr10	102402617	102421539	18923	-	6338	protein_coding	9	1.63828	17.6654	4.5138	0.00104333	0.0197604	-0.745894	1	UP	8.82927	22.7146
ENSG00000103042.8	SLC38A7	chr16	58665109	58685104	19996	-	6991	protein_coding	16	2.25426	2.35199	4.51353	0.00104377	0.0197604	-0.547012	1	UP	1.15059	3.0385
ENSG00000171130.17	ATP6V0E2	chr7	149872968	149880698	7731	+	3335	protein_coding	13	2.15061	61.0176	4.5127	0.00104512	0.0197627	-0.773609	1	UP	30.9335	78.2085
ENSG00000142627.12	EPHA2	chr1	16124337	16156087	31751	-	4159	protein_coding	4	-3.70639	5.37758	-4.51248	0.00104549	0.0197627	-0.504647	1	DOWN	12.0021	1.59215
ENSG00000116962.14	NID1	chr1	235975830	236065162	89333	-	5864	protein_coding	2	-3.37945	1.30366	-4.51062	0.00104856	0.0198016	-0.476289	1	DOWN	2.41246	0.670056
ENSG00000171681.12	ATF7IP	chr12	14365632	14502935	137304	+	13189	protein_coding	24	-1.27915	12.9124	-4.51026	0.00104915	0.0198016	-0.77717	1	DOWN	17.9565	10.03
ENSG00000104371.4	DKK4	chr8	42374068	42377232	3165	-	894	protein_coding	1	6.37894	0.947268	4.50905	0.00105114	0.0198097	-0.857936	1	UP	0.105753	1.42813
ENSG00000147905.17	ZCCHC7	chr9	37120539	37358149	237611	+	3992	protein_coding	9	-1.5058	11.3525	-4.50772	0.00105335	0.0198097	-0.673069	1	DOWN	18.0451	7.52817
ENSG00000145423.4	SFRP2	chr4	153780592	153789120	8529	-	2032	protein_coding	1	-2.65823	6.79729	-4.5077	0.00105338	0.0198097	-0.547122	1	DOWN	10.5666	4.64338
ENSG00000274618.1	HIST1H4F	chr6	26240426	26240737	312	+	312	protein_coding	1	-2.44235	76.755	-4.50742	0.00105385	0.0198097	-0.589422	1	DOWN	133.185	44.5093
ENSG00000173638.18	SLC19A1	chr21	45493572	45544411	50840	-	9998	protein_coding	12	2.42947	0.923537	4.50718	0.00105425	0.0198097	-0.498113	1	UP	0.493478	1.16929
ENSG00000120049.18	KCNIP2	chr10	101825974	101843920	17947	-	3294	protein_coding	13	1.63054	3.52101	4.50709	0.00105439	0.0198097	-0.535537	1	UP	2.58618	4.0552
ENSG00000112851.14	ERBIN	chr5	65926475	66082549	156075	+	10216	protein_coding	17	-1.27107	20.8087	-4.50658	0.00105523	0.0198105	-0.798443	1	DOWN	19.8359	21.3645
ENSG00000062716.11	VMP1	chr17	59707192	59842255	135064	+	6916	protein_coding	18	-1.62744	16.3805	-4.50104	0.00106447	0.0199505	-0.763403	1	DOWN	24.6992	11.627
ENSG00000176018.12	LYSMD3	chr5	90515611	90529584	13974	-	4459	protein_coding	4	-1.68928	7.1644	-4.50077	0.00106493	0.0199505	-0.6344	1	DOWN	12.2086	4.28203
ENSG00000159445.12	THEM4	chr1	151873584	151909808	36225	-	4390	protein_coding	5	2.21627	3.08708	4.50066	0.00106511	0.0199505	-0.546629	1	UP	1.43258	4.03251
ENSG00000180185.11	FAHD1	chr16	1826941	1840207	13267	+	3039	protein_coding	4	1.47976	5.54791	4.5001	0.00106606	0.0199531	-0.590834	1	UP	3.61003	6.65527
ENSG00000242593.5		chr7	124032205	124395118	362914	+	4713	antisense	2	4.01613	0.120608	4.49869	0.00106843	0.0199622	-0.775464	1	UP	0.0608771	0.154739
ENSG00000086666.18	ZFAND6	chr15	80059568	80138393	78826	+	5153	protein_coding	24	-1.29293	23.3181	-4.49842	0.00106888	0.0199622	-0.789419	1	DOWN	21.6343	24.2803
ENSG00000133110.14	POSTN	chr13	37562583	37598844	36262	-	5464	protein_coding	10	-7.02585	9.25605	-4.49717	0.00107099	0.0199622	-0.500131	1	DOWN	24.4704	0.562126
ENSG00000101224.17	CDC25B	chr20	3786772	3806121	19350	+	4314	protein_coding	9	-1.97613	4.87142	-4.49675	0.00107169	0.0199622	-0.587718	1	DOWN	8.30281	2.91063
ENSG00000188493.14	C19orf54	chr19	40740856	40751553	10698	-	3375	protein_coding	10	-2.32581	0.91511	-4.49667	0.00107183	0.0199622	-0.492933	1	DOWN	1.58169	0.534206
ENSG00000129562.10	DAD1	chr14	22564905	22589269	24365	-	808	protein_coding	5	-1.45494	105.401	-4.4965	0.00107212	0.0199622	-0.736341	1	DOWN	170.737	68.0653
ENSG00000269800.1	PLEKHA3P1	chr19	41521043	41521989	947	-	894	processed_pseudogene	1	5.99739	0.518296	4.49624	0.00107256	0.0199622	-0.865963	1	UP	0.250159	0.671518
ENSG00000185753.12	CXorf38	chrX	40626921	40647554	20634	-	6043	protein_coding	3	-1.82087	3.23319	-4.49597	0.00107301	0.0199622	-0.597194	1	DOWN	5.27899	2.06417
ENSG00000137573.13	SULF1	chr8	69466624	69660915	194292	+	9404	protein_coding	23	-4.4324	14.2044	-4.49412	0.00107615	0.0199993	-0.699478	1	DOWN	33.3038	3.29051
ENSG00000083857.13	FAT1	chr4	186587783	186726722	138940	-	16177	protein_coding	12	-1.98267	25.1132	-4.49384	0.00107663	0.0199993	-0.830357	1	DOWN	39.9985	16.6073
ENSG00000180628.14	PCGF5	chr10	91163012	91284331	121320	+	8306	protein_coding	5	-2.10719	6.67001	-4.49175	0.00108017	0.0200501	-0.686094	1	DOWN	13.0761	3.0094
ENSG00000185722.16	ANKFY1	chr17	4163907	4263977	100071	-	14120	protein_coding	13	1.31373	6.70812	4.49037	0.00108252	0.020055	-0.781043	1	UP	4.49795	7.97107
ENSG00000213684.4	LDHBP2	chrX	76334841	76335845	1005	-	1005	processed_pseudogene	1	-4.4194	0.196478	-4.49021	0.0010828	0.020055	-0.906	1	DOWN	0.332411	0.118802
ENSG00000187837.3	HIST1H1C	chr6	26055787	26056428	642	-	642	protein_coding	1	-3.24607	237.208	-4.48916	0.00108458	0.020055	-0.732721	1	DOWN	519.436	75.9345
ENSG00000173473.10	SMARCC1	chr3	47585272	47782106	196835	-	7645	protein_coding	8	-1.40302	12.9747	-4.48898	0.00108489	0.020055	-0.771595	1	DOWN	20.3997	8.73179
ENSG00000136002.17	ARHGEF4	chr2	130836916	131047263	210348	+	10611	protein_coding	19	1.47859	6.28661	4.48876	0.00108527	0.020055	-0.754609	1	UP	3.67266	7.7803
ENSG00000226221.1	RPL26P19	chr5	56504635	56505072	438	-	438	processed_pseudogene	1	-1.99625	26.5272	-4.48874	0.0010853	0.020055	-0.544654	1	DOWN	46.9098	14.8799
ENSG00000106327.12	TFR2	chr7	100620416	100642779	22364	-	5065	protein_coding	13	2.62225	1.49429	4.48742	0.00108756	0.0200816	-0.512288	1	UP	0.603101	2.00354
ENSG00000215447.7		chr21	45288052	45291738	3687	+	1549	processed_transcript	2	1.85822	24.7011	4.48521	0.00109136	0.020115	-0.700366	1	UP	12.0363	31.9381
ENSG00000232112.3	TMA7	chr3	48440257	48444208	3952	+	1139	protein_coding	3	-1.42865	111.665	-4.48515	0.00109147	0.020115	-0.811807	1	DOWN	121.688	105.937
ENSG00000200646.1		chr19	56316524	56316636	113	-	113	misc_RNA	1	-4.96881	0.526027	-4.48454	0.00109252	0.020115	-1.14546	1	DOWN	0.420328	0.586427
ENSG00000135439.11	AGAP2	chr12	57723761	57742157	18397	-	6728	protein_coding	4	2.23384	11.7583	4.48421	0.00109309	0.020115	-0.761178	1	UP	5.11704	15.5533
ENSG00000183597.15	TANGO2	chr22	20017014	20065926	48913	+	6157	protein_coding	26	1.85641	1.94317	4.48397	0.0010935	0.020115	-0.568552	1	UP	1.41243	2.24646
ENSG00000100345.20	MYH9	chr22	36281281	36388018	106738	-	8959	protein_coding	11	-2.25529	19.8037	-4.48353	0.00109425	0.020115	-0.825477	1	DOWN	25.5914	16.4965
ENSG00000213236.3	YWHAZP2	chr2	126557435	126558162	728	-	728	processed_pseudogene	1	2.50746	20.7798	4.48212	0.00109668	0.0201447	-0.510602	1	UP	0.973725	32.0976
ENSG00000122557.9	HERPUD2	chr7	35632659	35695571	62913	-	3246	protein_coding	7	-1.24136	11.283	-4.48008	0.00110022	0.0201486	-0.729857	1	DOWN	13.0887	10.2512
ENSG00000105255.10	FSD1	chr19	4304600	4323843	19244	+	3111	protein_coding	10	1.93648	15.4361	4.47981	0.0011007	0.0201486	-0.73041	1	UP	7.86652	19.7615
ENSG00000279146.1		chr12	130465008	130466315	1308	-	1308	TEC	1	4.41983	0.630684	4.47941	0.00110138	0.0201486	-0.849637	1	UP	0.148825	0.906032
ENSG00000162738.5	VANGL2	chr1	160400586	160428678	28093	+	5340	protein_coding	2	-1.5066	13.5654	-4.47929	0.00110159	0.0201486	-0.778849	1	DOWN	16.8095	11.7116
ENSG00000130227.16	XPO7	chr8	21919671	22006585	86915	+	6909	protein_coding	9	-1.26026	16.642	-4.47921	0.00110174	0.0201486	-0.818338	1	DOWN	16.9002	16.4944
ENSG00000171877.20	FRMD5	chr15	43870761	44195252	324492	-	6673	protein_coding	12	1.36163	5.43731	4.47888	0.00110232	0.0201486	-0.723357	1	UP	4.10024	6.20134
ENSG00000074416.13	MGLL	chr3	127689062	127823250	134189	-	10102	protein_coding	14	3.02213	1.29827	4.47871	0.0011026	0.0201486	-0.568634	1	UP	0.89519	1.5286
ENSG00000143630.9	HCN3	chr1	155277583	155289848	12266	+	4121	protein_coding	4	1.32207	9.03815	4.47772	0.00110433	0.0201653	-0.713762	1	UP	3.94588	11.948
ENSG00000070061.14	IKBKAP	chr9	108867517	108934116	66600	-	6048	protein_coding	4	1.25109	17.3738	4.47674	0.00110604	0.0201756	-0.808921	1	UP	12.48	20.1703
ENSG00000123570.3	RAB9B	chrX	103822322	103832228	9907	-	3748	protein_coding	1	2.71073	13.8422	4.47646	0.00110653	0.0201756	-0.732571	1	UP	6.31219	18.1451
ENSG00000198692.9	EIF1AY	chrY	20575725	20593154	17430	+	4074	protein_coding	5	-1.30608	6.179	-4.47577	0.00110773	0.0201789	-0.670208	1	DOWN	8.66578	4.75797
ENSG00000183155.4	RABIF	chr1	202878957	202889135	10179	-	2430	protein_coding	1	1.62785	6.82893	4.47542	0.00110834	0.0201789	-0.626036	1	UP	4.07019	8.40535
ENSG00000021762.19	OSBPL5	chr11	3087116	3166739	79624	-	7466	protein_coding	19	1.41935	3.91953	4.47426	0.00111038	0.020201	-0.695222	1	UP	2.54506	4.70494
ENSG00000198513.11	ATL1	chr14	50532509	50633068	100560	+	4360	protein_coding	10	1.83521	20.3005	4.47271	0.00111309	0.0202187	-0.793275	1	UP	10.3437	25.9901
ENSG00000187735.12	TCEA1	chr8	53966552	54022529	55978	-	4391	protein_coding	11	-1.62895	32.0799	-4.47256	0.00111335	0.0202187	-0.803058	1	DOWN	57.732	17.4215
ENSG00000070214.15	SLC44A1	chr9	105244622	105439171	194550	+	12172	protein_coding	7	-1.47907	6.20844	-4.47231	0.0011138	0.0202187	-0.804346	1	DOWN	7.3874	5.53474
ENSG00000217716.3	RPS10P3	chr9	88016300	88016793	494	+	494	processed_pseudogene	1	-2.66689	8.31152	-4.47134	0.00111551	0.0202222	-0.524526	1	DOWN	13.7832	5.18483
ENSG00000116198.12	CEP104	chr1	3812081	3857214	45134	-	7876	protein_coding	11	1.30079	3.74684	4.47126	0.00111564	0.0202222	-0.711483	1	UP	2.50081	4.45885
ENSG00000261534.1		chr9	121815674	121819452	3779	-	3779	sense_overlapping	1	3.23921	0.97783	4.47042	0.00111713	0.0202344	-0.53926	1	UP	0.282746	1.37502
ENSG00000196083.9	IL1RAP	chr3	190514051	190659750	145700	+	11558	protein_coding	19	1.78131	1.24071	4.4693	0.00111911	0.0202554	-0.598491	1	UP	0.862187	1.45701
ENSG00000183395.4	PMCH	chr12	102196459	102197845	1387	-	766	protein_coding	1	-5.15535	1.98165	-4.46875	0.00112008	0.0202582	-0.69847	1	DOWN	5.18776	0.14958
ENSG00000162733.16	DDR2	chr1	162631373	162787400	156028	+	10730	protein_coding	6	-3.79496	2.81289	-4.46764	0.00112204	0.0202681	-0.585961	1	DOWN	6.61868	0.638156
ENSG00000207217.1		chr7	6016877	6017011	135	+	135	snoRNA	1	-3.80709	5.5582	-4.46751	0.00112227	0.0202681	-0.68177	1	DOWN	7.85099	4.24804
ENSG00000130827.6	PLXNA3	chrX	154458281	154477779	19499	+	11710	protein_coding	9	1.24895	5.71914	4.46641	0.00112422	0.0202885	-0.792735	1	UP	3.23575	7.13822
ENSG00000234337.4		chr16	52655307	52656045	739	+	739	processed_pseudogene	1	3.78288	7.14016	4.46529	0.0011262	0.0203085	-0.685146	1	UP	0.127895	11.1472
ENSG00000058085.14	LAMC2	chr1	183186238	183244900	58663	+	6543	protein_coding	4	3.75369	1.03815	4.46455	0.00112752	0.0203085	-0.535197	1	UP	0.262148	1.48157
ENSG00000135414.9	GDF11	chr12	55743280	55757278	13999	+	8657	protein_coding	2	1.38241	5.85961	4.46434	0.0011279	0.0203085	-0.77455	1	UP	4.36528	6.71351
ENSG00000131094.3	C1QL1	chr17	44959693	44968071	8379	-	1295	protein_coding	1	2.52836	5.75682	4.46394	0.00112861	0.0203085	-0.545411	1	UP	4.22354	6.63298
ENSG00000103415.11	HMOX2	chr16	4474690	4510347	35658	+	3793	protein_coding	18	1.44985	11.8015	4.46278	0.00113068	0.0203258	-0.760281	1	UP	6.75054	14.6878
ENSG00000121578.12	B4GALT4	chr3	119211732	119241103	29372	-	7145	protein_coding	20	-1.84959	3.87884	-4.46248	0.00113122	0.0203258	-0.672026	1	DOWN	6.75153	2.2373
ENSG00000120725.12	SIL1	chr5	138946720	139293557	346838	-	4011	protein_coding	15	-1.87534	7.44187	-4.46051	0.00113474	0.0203742	-0.67629	1	DOWN	13.6399	3.90014
ENSG00000240342.3	RPS2P5	chr12	118246084	118246962	879	+	879	processed_pseudogene	1	-1.50509	130.383	-4.46002	0.00113563	0.0203754	-0.813301	1	DOWN	190.098	96.2595
ENSG00000174238.14	PITPNA	chr17	1517718	1562816	45099	-	4784	protein_coding	11	1.73476	22.3379	4.4593	0.00113691	0.0203836	-0.829637	1	UP	14.5307	26.7991
ENSG00000109794.13	FAM149A	chr4	186104419	186172667	68249	+	5218	protein_coding	18	1.98832	3.49363	4.45669	0.00114163	0.0204388	-0.657896	1	UP	2.21618	4.2236
ENSG00000158769.17	F11R	chr1	160995211	161021348	26138	-	5066	protein_coding	6	-2.09445	2.23481	-4.45667	0.00114164	0.0204388	-0.58985	1	DOWN	3.59736	1.45622
ENSG00000277147.4	LINC00869	chr1	149606334	149679523	73190	+	8501	lincRNA	10	1.5859	1.89383	4.45508	0.00114452	0.0204755	-0.648057	1	UP	1.09283	2.35155
ENSG00000183160.8	TMEM119	chr12	108589846	108598320	8475	-	3189	protein_coding	4	-4.60934	0.101199	-4.45221	0.00114973	0.0205537	-0.874975	1	DOWN	0.251391	0.0153746
ENSG00000130733.10	YIPF2	chr19	10922185	10928681	6497	-	2518	protein_coding	12	-1.496	13.1369	-4.45139	0.00115121	0.0205654	-0.746778	1	DOWN	17.7167	10.5198
ENSG00000138738.10	PRDM5	chr4	120684919	120922870	237952	-	9517	protein_coding	12	-2.29668	1.75558	-4.45065	0.00115258	0.0205748	-0.638605	1	DOWN	3.02221	1.03178
ENSG00000148356.13	LRSAM1	chr9	127451486	127503501	52016	+	4365	protein_coding	9	1.28869	8.11578	4.45014	0.0011535	0.0205764	-0.762111	1	UP	5.32254	9.71191
ENSG00000171680.20	PLEKHG5	chr1	6466092	6520061	53970	-	6920	protein_coding	12	1.24113	9.35366	4.44819	0.00115707	0.0206252	-0.818559	1	UP	5.70368	11.4394
ENSG00000227531.1		chr9	111139246	111284836	145591	-	744	lincRNA	1	-4.63042	0.324547	-4.44745	0.00115841	0.0206342	-0.933079	1	DOWN	0.748326	0.0823878
ENSG00000133519.12	ZDHHC8P1	chr22	23390606	23402726	12121	-	3269	transcribed_unprocessed_pseudogene	5	2.23457	5.68658	4.44423	0.00116433	0.0207183	-0.635438	1	UP	1.37611	8.1497
ENSG00000128604.18	IRF5	chr7	128937612	128950035	12424	+	4375	protein_coding	15	3.38441	0.912019	4.44397	0.00116481	0.0207183	-0.574986	1	UP	0.260515	1.28431
ENSG00000169071.14	ROR2	chr9	91563091	91950162	387072	-	5818	protein_coding	8	-4.11609	0.75898	-4.44317	0.00116629	0.0207298	-0.56619	1	DOWN	1.395	0.395541
ENSG00000116329.10	OPRD1	chr1	28812142	28871267	59126	+	9345	protein_coding	2	3.11572	0.42948	4.44069	0.00117087	0.0207923	-0.573623	1	UP	0.10905	0.612583
ENSG00000143545.8	RAB13	chr1	153981617	153986358	4742	-	2751	protein_coding	5	-2.67304	9.10414	-4.44036	0.00117149	0.0207923	-0.715731	1	DOWN	14.5813	5.97436
ENSG00000131797.12	CLUHP3	chr16	31700590	31711986	11397	+	6235	transcribed_unprocessed_pseudogene	7	1.6282	2.84508	4.43835	0.00117522	0.0208435	-0.685944	1	UP	1.65636	3.52434
ENSG00000173926.5	2018-03-03	chr5	126867714	127030808	163095	-	5179	protein_coding	5	1.95257	9.5314	4.43513	0.00118123	0.0209348	-0.708044	1	UP	1.13682	14.3283
ENSG00000269998.1		chr1	97933474	97941746	8273	-	870	lincRNA	1	4.45115	0.914435	4.4343	0.00118278	0.0209348	-0.844284	1	UP	0.193459	1.32642
ENSG00000139323.13	POC1B	chr12	89419718	89526024	106307	-	8746	protein_coding	14	-2.13109	1.42896	-4.43423	0.00118291	0.0209348	-0.617499	1	DOWN	2.75777	0.669641
ENSG00000169891.17	REPS2	chrX	16946691	17153280	206590	+	11311	protein_coding	5	1.60951	1.51464	4.43359	0.00118411	0.020941	-0.693969	1	UP	0.998995	1.8093
ENSG00000163803.12	PLB1	chr2	28457145	28643788	186644	+	8238	protein_coding	12	3.72188	0.833746	4.4312	0.00118859	0.0210053	-0.582424	1	UP	0.201639	1.19495
ENSG00000070614.14	NDST1	chr5	150485818	150558211	72394	+	9529	protein_coding	9	1.12516	8.26898	4.43008	0.00119072	0.0210187	-0.867633	1	UP	5.40446	9.90585
ENSG00000104899.6	AMH	chr19	2249309	2252073	2765	+	2587	protein_coding	4	3.55788	2.10818	4.4299	0.00119105	0.0210187	-0.584484	1	UP	0.977493	2.75429
ENSG00000248015.6		chr19	1392170	1396467	4298	-	3571	antisense	3	2.80599	0.554112	4.42874	0.00119324	0.0210316	-0.6261	1	UP	0.391537	0.647012
ENSG00000073910.19	FRY	chr13	32031300	32299122	267823	+	18452	protein_coding	8	1.48467	6.15985	4.42861	0.00119349	0.0210316	-0.885596	1	UP	2.82307	8.06658
ENSG00000256393.1	RPL41P5	chr12	93083598	93083675	78	-	78	processed_pseudogene	1	-3.08287	22.8144	-4.42687	0.00119678	0.0210745	-0.641844	1	DOWN	48.6872	8.02994
ENSG00000163785.12	RYK	chr3	134065303	134250744	185442	-	8047	protein_coding	9	-2.02984	7.5231	-4.42619	0.00119807	0.0210823	-0.850946	1	DOWN	10.7077	5.70332
ENSG00000237036.4	ZEB1-AS1	chr10	31206278	31320447	114170	-	3831	antisense	9	-1.89492	3.08222	-4.42506	0.00120021	0.0210953	-0.663046	1	DOWN	4.81532	2.09188
ENSG00000081154.11	PCNP	chr3	101574095	101594437	20343	+	3102	protein_coding	8	-1.58625	61.6516	-4.42471	0.00120088	0.0210953	-0.925496	1	DOWN	77.7579	52.4481
ENSG00000162191.13	UBXN1	chr11	62676498	62679117	2620	-	2532	protein_coding	18	-1.44207	23.102	-4.42446	0.00120137	0.0210953	-0.865318	1	DOWN	23.3438	22.9638
ENSG00000070601.9	FRMPD1	chr9	37651000	37746904	95905	+	5867	protein_coding	3	3.70795	0.833585	4.42325	0.00120366	0.0211183	-0.602932	1	UP	0.130694	1.23524
ENSG00000273402.1		chr8	237045	237669	625	+	625	antisense	1	-3.12943	1.27225	-4.42263	0.00120486	0.0211183	-0.725013	1	DOWN	1.78934	0.976776
ENSG00000204634.12	TBC1D8	chr2	101007617	101252866	245250	-	6030	protein_coding	10	2.40383	2.1332	4.4222	0.00120567	0.0211183	-0.655201	1	UP	0.921151	2.8258
ENSG00000049323.15	LTBP1	chr2	32946972	33399509	452538	+	7329	protein_coding	12	-3.59688	6.0307	-4.42198	0.0012061	0.0211183	-0.759508	1	DOWN	12.2044	2.50289
ENSG00000137338.5	PGBD1	chr6	28281572	28302549	20978	+	3100	protein_coding	1	1.51847	5.77087	4.4212	0.00120759	0.0211219	-0.723061	1	UP	3.9422	6.81582
ENSG00000273108.1		chr10	103608619	103610050	1432	+	1432	antisense	1	3.16198	1.52103	4.42098	0.00120802	0.0211219	-0.693894	1	UP	0.328248	2.20262
ENSG00000275120.2		chr15	84597809	84633987	36179	-	3667	antisense	1	3.31411	0.531913	4.41999	0.00120991	0.0211222	-0.693508	1	UP	0.144975	0.753021
ENSG00000228824.6	MIR4500HG	chr13	87427214	87671259	244046	-	3273	lincRNA	5	3.94619	0.544771	4.41974	0.00121039	0.0211222	-0.664948	1	UP	0.274211	0.699377
ENSG00000233508.2		chr20	43190101	43202599	12499	+	2232	lincRNA	2	4.66922	2.65594	4.41907	0.00121167	0.0211222	-0.626129	1	UP	0.30466	3.99953
ENSG00000187498.14	COL4A1	chr13	110148963	110307149	158187	-	8188	protein_coding	5	-2.80297	11.3037	-4.41878	0.00121222	0.0211222	-0.817725	1	DOWN	24.6115	3.69929
ENSG00000174851.14	YIF1A	chr11	66284580	66289170	4591	-	2375	protein_coding	14	-1.7891	8.52103	-4.41864	0.0012125	0.0211222	-0.721625	1	DOWN	14.6486	5.01956
ENSG00000205302.6	SNX2	chr5	122774996	122830108	55113	+	4254	protein_coding	13	-1.27264	18.6859	-4.41798	0.00121377	0.0211222	-0.896041	1	DOWN	19.9592	17.9583
ENSG00000137727.12	ARHGAP20	chr11	110577042	110713189	136148	-	7125	protein_coding	6	2.73072	5.96803	4.41785	0.00121402	0.0211222	-0.768691	1	UP	1.31768	8.62537
ENSG00000141447.16	OSBPL1A	chr18	24162044	24397880	235837	-	8022	protein_coding	16	-1.73147	9.58302	-4.41734	0.00121501	0.0211245	-0.877566	1	DOWN	14.2593	6.91089
ENSG00000163285.7	GABRG1	chr4	46035769	46124081	88313	-	6785	protein_coding	1	6.67423	20.7922	4.41623	0.00121714	0.0211374	-0.743529	1	UP	5.67156	29.4326
ENSG00000140859.15	KIFC3	chr16	57758217	57863053	104837	-	9600	protein_coding	35	1.40087	4.01083	4.41607	0.00121746	0.0211374	-0.820812	1	UP	2.34632	4.96198
ENSG00000116852.14	KIF21B	chr1	200969390	201023700	54311	-	12150	protein_coding	5	1.99199	21.5171	4.41479	0.00121992	0.0211653	-0.943588	1	UP	9.99633	28.1003
ENSG00000158161.15	EYA3	chr1	27970344	28088696	118353	-	6483	protein_coding	8	-1.1658	6.15603	-4.41424	0.00122098	0.0211689	-0.848011	1	DOWN	6.29415	6.0771
ENSG00000115355.15	CCDC88A	chr2	55287842	55419921	132080	-	14537	protein_coding	14	1.22542	18.4004	4.41238	0.00122459	0.0212077	-0.953042	1	UP	11.9324	22.0964
ENSG00000120837.7	NFYB	chr12	104117077	104138289	21213	-	4956	protein_coding	5	-1.4402	11.1705	-4.41221	0.00122494	0.0212077	-0.860812	1	DOWN	15.5368	8.67549
ENSG00000180720.7	CHRM4	chr11	46385098	46386608	1511	-	1511	protein_coding	1	3.85286	1.26631	4.41123	0.00122683	0.0212256	-0.668474	1	UP	0.493506	1.70792
ENSG00000204392.10	LSM2	chr6	31797396	31806984	9589	-	1077	protein_coding	7	-1.51349	15.4752	-4.4098	0.00122962	0.0212535	-0.720684	1	DOWN	24.0376	10.5824
ENSG00000153140.8	CETN3	chr5	90392261	90409786	17526	-	3106	protein_coding	6	-1.37272	8.67782	-4.40952	0.00123017	0.0212535	-0.780555	1	DOWN	13.4089	5.97433
ENSG00000122778.9	KIAA1549	chr7	138831381	138981318	149938	-	12427	protein_coding	2	1.5897	5.35251	4.40663	0.00123583	0.0213365	-0.884814	1	UP	2.69521	6.87097
ENSG00000133019.11	CHRM3	chr1	239386565	239915452	528888	+	12170	protein_coding	7	1.85766	2.87364	4.40618	0.00123671	0.0213366	-0.805415	1	UP	1.6144	3.5932
ENSG00000127022.14	CANX	chr5	179678628	179730925	52298	+	6235	protein_coding	19	-1.65997	207.261	-4.40354	0.00124191	0.0214096	-1.00249	1	DOWN	324.059	140.52
ENSG00000138398.15	PPIG	chr2	169584340	169641406	57067	+	7368	protein_coding	11	-1.40681	16.455	-4.40315	0.00124267	0.0214096	-0.923373	1	DOWN	25.2269	11.4426
ENSG00000071205.11	ARHGAP10	chr4	147732063	148072780	340718	+	10759	protein_coding	7	-2.64117	1.03734	-4.40071	0.0012475	0.0214556	-0.687736	1	DOWN	1.58935	0.7219
ENSG00000114648.11	KLHL18	chr3	47282917	47346816	63900	+	7064	protein_coding	6	1.87296	6.49234	4.40061	0.0012477	0.0214556	-0.858942	1	UP	3.22312	8.36047
ENSG00000112893.9	MAN2A1	chr5	109689366	109869625	180260	+	11815	protein_coding	6	-2.23296	4.57995	-4.40048	0.00124795	0.0214556	-0.837904	1	DOWN	8.46081	2.36232
ENSG00000138379.4	MSTN	chr2	190055697	190062729	7033	-	2822	protein_coding	1	4.03212	0.158728	4.39913	0.00125064	0.0214786	-0.928673	1	UP	0.150742	0.163291
ENSG00000125991.18	ERGIC3	chr20	35542021	35557634	15614	+	6012	protein_coding	19	-1.38404	27.6525	-4.39894	0.00125102	0.0214786	-0.955302	1	DOWN	38.2558	21.5934
ENSG00000100060.17	MFNG	chr22	37469063	37486401	17339	-	3042	protein_coding	10	-4.95501	0.464784	-4.39627	0.00125632	0.0215474	-0.745994	1	DOWN	1.12861	0.0854547
ENSG00000171246.5	NPTX1	chr17	80467148	80477843	10696	-	6703	protein_coding	4	2.46712	5.17328	4.39605	0.00125677	0.0215474	-0.796933	1	UP	2.83691	6.50834
ENSG00000103510.19	KAT8	chr16	31115754	31131393	15640	+	4334	protein_coding	7	-1.30661	8.27898	-4.39561	0.00125765	0.0215474	-0.8424	1	DOWN	11.336	6.53212
ENSG00000177410.12	ZFAS1	chr20	49278178	49295738	17561	+	2243	antisense	10	-2.03316	35.5351	-4.39333	0.00126222	0.0216071	-0.887122	1	DOWN	60.5239	21.2558
ENSG00000224078.12	SNHG14	chr15	24978583	25419462	440880	+	36573	processed_transcript	24	1.30915	8.37976	4.39269	0.0012635	0.0216071	-0.988503	1	UP	5.28602	10.1476
ENSG00000181744.8	C3orf58	chr3	143971798	144048719	76922	+	5487	protein_coding	7	-2.25742	16.0955	-4.3917	0.00126549	0.0216071	-0.93751	1	DOWN	22.6444	12.3533
ENSG00000122012.13	SV2C	chr5	76083172	76353939	270768	+	12028	protein_coding	3	2.18721	6.33046	4.39117	0.00126654	0.0216071	-0.862924	1	UP	1.08697	9.32673
ENSG00000087338.4	GMCL1	chr2	69829642	69881396	51755	+	4922	protein_coding	4	-1.45246	3.05423	-4.39111	0.00126668	0.0216071	-0.753481	1	DOWN	4.02806	2.49775
ENSG00000164287.12	CDC20B	chr5	55112995	55173175	60181	-	4496	protein_coding	5	-7.16424	0.993727	-4.39107	0.00126675	0.0216071	-0.78426	1	DOWN	2.67011	0.0357937
ENSG00000214078.12	CPNE1	chr20	35626031	35664956	38926	-	3608	protein_coding	28	-1.89203	15.2847	-4.39082	0.00126725	0.0216071	-0.865312	1	DOWN	24.849	9.8194
ENSG00000254944.1	ATP5F1P5	chr11	122960327	122961086	760	+	760	processed_pseudogene	1	4.44156	2.55409	4.39021	0.00126848	0.0216132	-0.757606	1	UP	0.664504	3.63386
ENSG00000134291.11	TMEM106C	chr12	47963569	47968878	5310	+	3475	protein_coding	22	-1.26627	16.1832	-4.38937	0.00127017	0.0216271	-0.886861	1	DOWN	22.7972	12.4038
ENSG00000196878.13	LAMB3	chr1	209614870	209652466	37597	-	4749	protein_coding	6	3.27999	0.802701	4.38797	0.00127301	0.0216453	-0.65905	1	UP	0.210844	1.14091
ENSG00000157020.17	SEC13	chr3	10293131	10321178	28048	-	5446	protein_coding	19	-1.24702	13.4136	-4.38768	0.00127361	0.0216453	-0.90921	1	DOWN	19.982	9.66018
ENSG00000135519.6	KCNH3	chr12	49539157	49558308	19152	+	4265	protein_coding	4	2.47087	0.827403	4.38701	0.00127495	0.0216453	-0.650944	1	UP	0.260786	1.15118
ENSG00000176393.10	RNPEP	chr1	201982372	202006147	23776	+	3479	protein_coding	14	-1.73317	5.59899	-4.38669	0.00127561	0.0216453	-0.76805	1	DOWN	8.85551	3.73812
ENSG00000234688.1		chr22	36703918	36721472	17555	+	632	antisense	1	3.44556	1.80371	4.38668	0.00127562	0.0216453	-0.771146	1	UP	0.619339	2.4805
ENSG00000156976.15	EIF4A2	chr3	186783205	186789900	6696	+	6133	protein_coding	28	-1.09584	160.091	-4.38592	0.00127716	0.0216566	-1.03016	1	DOWN	119.422	183.33
ENSG00000140262.17	TCF12	chr15	56918623	57299281	380659	+	9446	protein_coding	28	-1.68188	13.6267	-4.38506	0.00127891	0.0216713	-0.971765	1	DOWN	18.4949	10.845
ENSG00000168993.14	CPLX1	chr4	784957	826198	41242	-	2418	protein_coding	4	3.06296	2.34764	4.38381	0.00128146	0.0216869	-0.653787	1	UP	1.01075	3.11158
ENSG00000250238.1		chr4	105959	107114	1156	-	1156	processed_pseudogene	1	5.12188	0.350768	4.38332	0.00128245	0.0216869	-1.05557	1	UP	0.0611953	0.516238
ENSG00000262890.1		chr16	70802083	70802840	758	-	758	lincRNA	1	5.26308	0.182122	4.38332	0.00128246	0.0216869	-1.19707	1	UP	0.0438834	0.261115
ENSG00000173705.8	SUSD5	chr3	33150042	33219215	69174	-	5008	protein_coding	2	2.48388	1.69452	4.38126	0.00128667	0.0217396	-0.678436	1	UP	0.707713	2.25841
ENSG00000215041.9	NEURL4	chr17	7315628	7329393	13766	-	6170	protein_coding	14	1.31437	7.45733	4.38078	0.00128765	0.0217396	-0.901085	1	UP	4.79363	8.97944
ENSG00000170689.9	HOXB9	chr17	48621159	48626356	5198	-	2581	protein_coding	1	7.88284	0.570003	4.3805	0.00128822	0.0217396	-0.926409	1	UP	0.0385239	0.873705
ENSG00000187950.8	OVCH1	chr12	29412474	29497686	85213	-	3958	protein_coding	3	3.81051	0.422101	4.37871	0.00129189	0.0217696	-0.776343	1	UP	0.0898733	0.611945
ENSG00000177380.13	PPFIA3	chr19	49119389	49151026	31638	+	6451	protein_coding	13	1.51284	13.412	4.37847	0.00129239	0.0217696	-0.947602	1	UP	7.41771	16.8373
ENSG00000163297.16	ANTXR2	chr4	79901149	80125454	224306	-	9864	protein_coding	9	-2.58596	2.08488	-4.37809	0.00129317	0.0217696	-0.806185	1	DOWN	2.99983	1.56206
ENSG00000149295.13	DRD2	chr11	113409615	113475691	66077	-	4098	protein_coding	10	4.12613	2.30793	4.37792	0.00129352	0.0217696	-0.65965	1	UP	0.291461	3.46019
ENSG00000013293.5	SLC7A14	chr3	170459584	170586074	126491	-	10459	protein_coding	2	2.53822	8	4.37743	0.00129454	0.021772	-0.921044	1	UP	2.04509	11.4028
ENSG00000179915.22	NRXN1	chr2	49918505	51225575	1307071	-	24320	protein_coding	67	1.50493	22.451	4.37596	0.00129757	0.021808	-1.02733	1	UP	8.31088	30.531
ENSG00000236992.2	RPL12P12	chr20	19823443	19823943	501	-	501	processed_pseudogene	1	-4.37932	0.33175	-4.37494	0.00129968	0.0218241	-1.03193	1	DOWN	0.666097	0.140695
ENSG00000182600.9	C2orf82	chr2	232857270	232878708	21439	+	3698	protein_coding	8	2.43839	1.43415	4.37449	0.00130061	0.0218241	-0.667332	1	UP	0.563479	1.93168
ENSG00000236901.5	MIR600HG	chr9	123109494	123115477	5984	-	5984	sense_intronic	3	2.22061	4.11504	4.37421	0.00130118	0.0218241	-0.818316	1	UP	2.02264	5.3107
ENSG00000080031.9	PTPRH	chr19	55181248	55209506	28259	-	4344	protein_coding	7	3.74743	5.58315	4.3728	0.00130411	0.0218554	-0.746927	1	UP	1.63574	7.83882
ENSG00000136895.18	GARNL3	chr9	127224265	127393660	169396	+	9695	protein_coding	22	1.7995	3.40623	4.37246	0.00130481	0.0218554	-0.862038	1	UP	1.8402	4.3011
ENSG00000069018.17	TRPC7	chr5	136213320	136365537	152218	-	3185	protein_coding	7	5.39464	0.315545	4.37177	0.00130626	0.0218648	-0.988803	1	UP	0.00677777	0.491983
ENSG00000100478.14	AP4S1	chr14	31025106	31096450	71345	+	7223	protein_coding	12	1.81324	2.99632	4.36987	0.00131021	0.021916	-0.820583	1	UP	1.93259	3.60416
ENSG00000279138.1		chr8	104478539	104480783	2245	-	2245	TEC	1	5.78606	0.350467	4.36655	0.00131715	0.0220073	-0.955332	1	UP	0.0644815	0.513888
ENSG00000198793.12	MTOR	chr1	11106535	11262507	155973	-	12119	protein_coding	7	1.07365	7.80592	4.36606	0.00131817	0.0220073	-0.981987	1	UP	4.9718	9.42542
ENSG00000276278.1		chr15	84622015	84623237	1223	-	1223	antisense	1	3.70509	0.906368	4.36584	0.00131864	0.0220073	-0.828059	1	UP	0.355766	1.221
ENSG00000129116.17	PALLD	chr4	168497066	168928457	431392	+	10114	protein_coding	17	-2.36496	8.79757	-4.3651	0.00132021	0.0220073	-0.916991	1	DOWN	17.602	3.76647
ENSG00000179111.8	HES7	chr17	8120590	8124092	3503	-	1868	protein_coding	3	-2.97696	1.02125	-4.36495	0.00132052	0.0220073	-0.717325	1	DOWN	2.03082	0.444351
ENSG00000162722.8	TRIM58	chr1	247857199	247878205	21007	+	3225	protein_coding	1	3.63118	0.729745	4.36472	0.00132101	0.0220073	-0.790391	1	UP	0.0630118	1.11074
ENSG00000187678.8	SPRY4	chr5	142310427	142326455	16029	-	5930	protein_coding	5	1.28142	7.82183	4.36336	0.00132387	0.0220401	-0.916938	1	UP	3.79866	10.1208
ENSG00000100418.7	DESI1	chr22	41598028	41621096	23069	-	4972	protein_coding	4	1.36115	9.3036	4.36189	0.00132696	0.0220767	-0.920933	1	UP	6.86577	10.6966
ENSG00000257950.3	P2RX5-TAX1BP3	chr17	3663063	3696194	33132	-	5905	protein_coding	1	4.67458	0.117752	4.36015	0.00133065	0.0221232	-0.979508	1	UP	0.0220055	0.172464
ENSG00000254402.6	LRRC24	chr8	144522377	144527032	4656	-	1772	protein_coding	2	1.91928	4.75195	4.35972	0.00133156	0.0221234	-0.721308	1	UP	2.43969	6.07324
ENSG00000257069.5		chr11	64291722	64304769	13048	+	2733	processed_transcript	2	6.28331	0.131253	4.35816	0.00133489	0.0221509	-1.10574	1	UP	0.0224645	0.193418
ENSG00000054793.13	ATP9A	chr20	51596514	51768634	172121	-	8317	protein_coding	3	1.82155	62.6435	4.3581	0.00133501	0.0221509	-1.05694	1	UP	31.7248	80.3114
ENSG00000115677.16	HDLBP	chr2	241227264	241317061	89798	-	12182	protein_coding	47	-1.4352	34.4644	-4.35716	0.00133701	0.0221692	-1.05567	1	DOWN	52.1676	24.3482
ENSG00000255542.1		chr11	35419057	35421002	1946	+	518	antisense	1	5.13791	0.26682	4.35559	0.00134037	0.0222003	-1.20197	1	UP	0.117754	0.352001
ENSG00000076108.11	BAZ2A	chr12	56595596	56636816	41221	-	10918	protein_coding	17	-1.36577	3.9478	-4.35544	0.00134068	0.0222003	-0.940714	1	DOWN	4.40897	3.68427
ENSG00000058335.15	RASGRF1	chr15	78959947	79090773	130827	-	9929	protein_coding	9	2.44187	3.98401	4.35402	0.00134373	0.0222263	-0.887616	1	UP	1.31791	5.5075
ENSG00000253190.3		chr8	66112667	66115207	2541	+	1189	lincRNA	2	4.09731	2.99529	4.35356	0.0013447	0.0222263	-0.750539	1	UP	0.353479	4.50489
ENSG00000196169.14	KIF19	chr17	74326210	74355820	29611	+	5640	protein_coding	6	-4.18849	0.203131	-4.35315	0.00134559	0.0222263	-0.821028	1	DOWN	0.490088	0.0391555
ENSG00000137274.12	BPHL	chr6	3118374	3153578	35205	+	5780	protein_coding	12	1.66914	3.93158	4.35278	0.00134637	0.0222263	-0.85947	1	UP	3.09199	4.41134
ENSG00000164512.17	ANKRD55	chr5	56099678	56233359	133682	-	2979	protein_coding	6	2.86131	1.90978	4.35235	0.00134731	0.0222263	-0.696703	1	UP	0.524424	2.70141
ENSG00000143977.13	SNRPG	chr2	70281362	70293771	12410	-	1795	protein_coding	9	-1.28484	18.5607	-4.35219	0.00134765	0.0222263	-0.906636	1	DOWN	25.6677	14.4996
ENSG00000091009.7	RBM27	chr5	146203600	146289132	85533	+	6578	protein_coding	2	-1.36801	5.79306	-4.35123	0.00134972	0.0222441	-0.938224	1	DOWN	6.6924	5.27915
ENSG00000158106.13	RHPN1	chr8	143368887	143384220	15334	+	4172	protein_coding	3	1.57878	4.8868	4.35071	0.00135083	0.0222441	-0.842037	1	UP	3.33977	5.77082
ENSG00000153046.17	CDYL	chr6	4706159	4955551	249393	+	4531	protein_coding	9	-2.08601	7.3503	-4.35043	0.00135143	0.0222441	-0.859777	1	DOWN	13.9715	3.56678
ENSG00000103485.17	QPRT	chr16	29679008	29698699	19692	+	3642	protein_coding	4	-2.38885	6.5252	-4.34914	0.00135422	0.0222686	-0.778076	1	DOWN	13.8148	2.35973
ENSG00000065000.15	AP3D1	chr19	2100988	2164465	63478	-	8601	protein_coding	12	1.09605	19.3624	4.34891	0.00135472	0.0222686	-1.03534	1	UP	14.9707	21.8719
ENSG00000124225.15	PMEPA1	chr20	57648392	57711536	63145	-	5619	protein_coding	8	1.5607	8.51907	4.34847	0.00135567	0.0222695	-0.945275	1	UP	3.95047	11.1297
ENSG00000225361.3	PPP1R26-AS1	chr9	135462727	135480777	18051	-	3750	antisense	4	3.83614	1.08067	4.34758	0.0013576	0.0222716	-0.711985	1	UP	0.343564	1.50187
ENSG00000129315.9	CCNT1	chr12	48688458	48716998	28541	-	7371	protein_coding	5	-1.37811	10.7624	-4.34734	0.00135811	0.0222716	-1.00229	1	DOWN	13.0915	9.43148
ENSG00000172932.14	ANKRD13D	chr11	67288547	67302485	13939	+	6643	protein_coding	18	1.44616	6.13103	4.34652	0.00135989	0.0222716	-0.940791	1	UP	3.58411	7.58642
ENSG00000099290.15	FAM21A	chr10	50067888	50133506	65619	+	5159	protein_coding	9	1.31834	7.88826	4.34601	0.001361	0.0222716	-0.93486	1	UP	6.04432	8.94194
ENSG00000196208.13	GREB1	chr2	11482341	11642788	160448	+	12361	protein_coding	10	1.84192	2.4883	4.34593	0.00136118	0.0222716	-0.892331	1	UP	1.15014	3.25297
ENSG00000271698.1		chr8	144353228	144355609	2382	-	1596	protein_coding	1	4.79887	0.380968	4.34577	0.00136153	0.0222716	-1.00642	1	UP	0.112565	0.534342
ENSG00000227063.5	RPL41P1	chr20	21755270	21755350	81	+	81	processed_pseudogene	1	-1.68146	407.797	-4.34522	0.00136271	0.0222716	-0.887936	1	DOWN	643.225	273.267
ENSG00000264175.1	MIR3189	chr19	18386562	18386634	73	+	73	miRNA	1	-5.41963	0.717215	-4.34508	0.00136302	0.0222716	-1.24111	1	DOWN	1.97234	0
ENSG00000148344.10	PTGES	chr9	129738331	129753047	14717	-	1896	protein_coding	2	-2.35669	3.1291	-4.34407	0.00136523	0.0222789	-0.715658	1	DOWN	5.41491	1.82292
ENSG00000119711.12	ALDH6A1	chr14	74056850	74084493	27644	-	6680	protein_coding	7	-1.69072	11.4261	-4.34355	0.00136636	0.0222789	-1.00472	1	DOWN	15.7414	8.96022
ENSG00000144895.11	EIF2A	chr3	150546678	150584242	37565	+	4131	protein_coding	16	-1.45861	15.936	-4.34341	0.00136665	0.0222789	-0.966303	1	DOWN	24.7701	10.8879
ENSG00000103978.15	TMEM87A	chr15	42210452	42273663	63212	-	5668	protein_coding	13	-1.11412	11.6455	-4.34322	0.00136707	0.0222789	-0.989737	1	DOWN	15.1667	9.63334
ENSG00000198580.7		chr7	6673494	6676366	2873	+	651	unprocessed_pseudogene	1	2.82069	4.72895	4.34253	0.00136858	0.0222805	-0.71554	1	UP	2.96627	5.7362
ENSG00000164754.13	RAD21	chr8	116845935	116874866	28932	-	6192	protein_coding	11	-1.42172	41.7723	-4.34203	0.00136968	0.0222805	-1.06313	1	DOWN	62.4293	29.9683
ENSG00000143603.18	KCNN3	chr1	154697455	154870280	172826	-	13598	protein_coding	5	1.26273	2.16348	4.34194	0.00136987	0.0222805	-0.915073	1	UP	1.52671	2.52735
ENSG00000249362.1		chr5	87662042	87679147	17106	+	652	lincRNA	1	-4.39277	0.383104	-4.34103	0.00137187	0.0222983	-1.05079	1	DOWN	0.938624	0.0656644
ENSG00000277883.1	NLRP3P1	chrX	107974078	107985008	10931	+	1785	unprocessed_pseudogene	1	5.08725	0.277523	4.34018	0.00137371	0.0223136	-1.08218	1	UP	0.0318649	0.417899
ENSG00000120694.19	HSPH1	chr13	31134974	31162388	27415	-	8390	protein_coding	9	1.31005	24.9402	4.33955	0.0013751	0.0223215	-1.06227	1	UP	14.4723	30.9218
ENSG00000089639.10	GMIP	chr19	19629476	19643667	14192	-	3740	protein_coding	8	1.88285	5.02578	4.33909	0.00137613	0.0223234	-0.838485	1	UP	2.34875	6.55551
ENSG00000073614.12	KDM5A	chr12	280129	389454	109326	-	12091	protein_coding	11	-1.37171	8.01966	-4.3379	0.00137873	0.0223428	-1.03612	1	DOWN	9.36841	7.24895
ENSG00000278872.1		chr12	132279256	132280900	1645	-	1645	TEC	1	3.88743	0.314898	4.33772	0.00137913	0.0223428	-0.958421	1	UP	0.14462	0.4122
ENSG00000122707.11	RECK	chr9	36036433	36124451	88019	+	6045	protein_coding	3	-1.59861	1.89341	-4.33669	0.00138141	0.022365	-0.797605	1	DOWN	2.75088	1.40342
ENSG00000166405.14	RIC3	chr11	8106093	8169055	62963	-	7657	protein_coding	12	1.2679	8.29445	4.33405	0.00138723	0.0224344	-1.00103	1	UP	4.95772	10.2012
ENSG00000164949.7	GEM	chr8	94249253	94262350	13098	-	2648	protein_coding	5	-2.55337	4.26081	-4.33393	0.00138751	0.0224344	-0.742713	1	DOWN	8.90206	1.60867
ENSG00000157219.3	HTR5A	chr7	155070324	155085749	15426	+	3009	protein_coding	2	2.85056	1.83713	4.33151	0.00139287	0.0225047	-0.727242	1	UP	0.38786	2.66528
ENSG00000185053.13	SGCZ	chr8	14089864	15238339	1148476	-	2234	protein_coding	2	3.40687	0.956934	4.33094	0.00139415	0.0225047	-0.77947	1	UP	0.324881	1.31811
ENSG00000181991.15	MRPS11	chr15	88467453	88480773	13321	+	5625	protein_coding	11	1.31919	4.95701	4.33074	0.00139459	0.0225047	-0.922858	1	UP	3.85725	5.58545
ENSG00000120160.10	EQTN	chr9	27284659	27297139	12481	-	1396	protein_coding	4	-5.32129	0.159195	-4.32973	0.00139685	0.0225119	-1.06305	1	DOWN	0.346995	0.0518801
ENSG00000197291.8	RAMP2-AS1	chr17	42753914	42761257	7344	-	4168	lincRNA	5	2.7525	1.302	4.32956	0.00139722	0.0225119	-0.729997	1	UP	0.399529	1.81769
ENSG00000067560.10	RHOA	chr3	49359145	49412998	53854	-	2582	protein_coding	6	-1.16865	181.363	-4.32932	0.00139777	0.0225119	-1.10624	1	DOWN	126.051	212.97
ENSG00000141431.10	ASXL3	chr18	33578577	33751192	172616	+	12584	protein_coding	14	1.21871	7.86722	4.32764	0.00140153	0.0225577	-1.041	1	UP	5.17843	9.40366
ENSG00000231074.8	HCG18	chr6	30287397	30327150	39754	-	13918	antisense	16	1.31961	2.49336	4.32722	0.00140246	0.0225581	-0.960149	1	UP	1.74958	2.91838
ENSG00000249673.6	NOP14-AS1	chr4	2934899	2961738	26840	+	7195	antisense	7	1.59669	2.57254	4.32633	0.00140445	0.0225713	-0.872013	1	UP	1.8877	2.96388
ENSG00000170419.10	VSTM2A	chr7	54542325	54571080	28756	+	5967	protein_coding	8	2.43912	9.04803	4.32604	0.00140511	0.0225713	-0.952798	1	UP	2.7678	12.6367
ENSG00000171316.11	CHD7	chr8	60678778	60868028	189251	+	16982	protein_coding	12	-2.17826	5.45624	-4.32493	0.0014076	0.0225814	-1.04001	1	DOWN	8.96453	3.45151
ENSG00000124795.14	DEK	chr6	18223868	18264823	40956	-	4361	protein_coding	8	-1.7573	22.5072	-4.3237	0.00141037	0.0225814	-1.01602	1	DOWN	41.2733	11.7837
ENSG00000185513.14	L3MBTL1	chr20	43507680	43550950	43271	+	10674	protein_coding	19	1.58598	4.77519	4.32347	0.00141089	0.0225814	-0.990593	1	UP	2.09568	6.30634
ENSG00000185924.6	RTN4RL1	chr17	1934677	2025345	90669	-	3625	protein_coding	1	1.71261	2.63593	4.32318	0.00141155	0.0225814	-0.795575	1	UP	1.30814	3.39467
ENSG00000145911.5	N4BP3	chr5	178113443	178126087	12645	+	6080	protein_coding	1	2.24902	6.34501	4.32299	0.00141198	0.0225814	-0.946785	1	UP	3.13109	8.18154
ENSG00000149243.15	KLHL35	chr11	75422394	75430629	8236	-	5041	protein_coding	5	2.17884	1.29895	4.32294	0.00141209	0.0225814	-0.75371	1	UP	0.645043	1.67261
ENSG00000164292.12	RHOBTB3	chr5	95713522	95824383	110862	+	8833	protein_coding	16	-1.61233	12.3523	-4.32285	0.00141229	0.0225814	-1.0255	1	DOWN	21.3901	7.18789
ENSG00000173467.8	AGR3	chr7	16859405	16881987	22583	-	1160	protein_coding	4	-7.05708	0.338053	-4.32251	0.00141305	0.0225814	-1.07658	1	DOWN	0.901181	0.0162658
ENSG00000065923.9	SLC9A7	chrX	46599252	46759172	159921	-	10033	protein_coding	5	1.57166	13.8696	4.32128	0.00141585	0.0225876	-1.06886	1	UP	6.61231	18.0166
ENSG00000181409.11	AATK	chr17	81117295	81166077	48783	-	6225	protein_coding	10	1.98028	4.32249	4.32121	0.00141601	0.0225876	-0.909059	1	UP	1.88746	5.71394
ENSG00000123643.12	SLC36A1	chr5	151437046	151492381	55336	+	6980	protein_coding	11	2.31891	3.00024	4.32086	0.0014168	0.0225876	-0.862371	1	UP	1.04401	4.11809
ENSG00000121281.12	ADCY7	chr16	50246137	50318135	71999	+	8630	protein_coding	15	2.24709	2.29049	4.3201	0.00141851	0.0225876	-0.844904	1	UP	0.571161	3.27296
ENSG00000115380.19	EFEMP1	chr2	55865967	55924139	58173	-	3962	protein_coding	14	-3.6324	22.9867	-4.31979	0.00141922	0.0225876	-1.00584	1	DOWN	47.0541	9.23384
ENSG00000196116.7	TDRD7	chr9	97411950	97496125	84176	+	4320	protein_coding	2	1.69248	3.22157	4.31957	0.00141973	0.0225876	-0.850005	1	UP	2.67944	3.53136
ENSG00000108509.20	CAMTA2	chr17	4967992	4987652	19661	-	5999	protein_coding	16	1.54782	4.48005	4.31952	0.00141984	0.0225876	-0.911844	1	UP	1.5229	6.16984
ENSG00000175548.8	ALG10B	chr12	38316578	38329728	13151	+	11449	protein_coding	4	-1.21676	2.41573	-4.31836	0.00142246	0.0226147	-0.942207	1	DOWN	3.47189	1.8122
ENSG00000148843.13	PDCD11	chr10	103396648	103446292	49645	+	7382	protein_coding	6	1.17392	6.96698	4.31748	0.00142446	0.0226216	-1.01237	1	UP	5.5775	7.76097
ENSG00000165863.16	C10orf82	chr10	116663696	116670264	6569	-	2411	protein_coding	4	2.64242	4.13721	4.31737	0.00142472	0.0226216	-0.774219	1	UP	1.09813	5.87382
ENSG00000112053.13	SLC26A8	chr6	35943514	36024868	81355	-	6036	protein_coding	8	5.50827	0.182498	4.31633	0.00142709	0.0226447	-1.04927	1	UP	0.00716252	0.282689
ENSG00000168542.13	COL3A1	chr2	188974320	189012746	38427	+	6873	protein_coding	7	-6.58652	86.7018	-4.31363	0.00143327	0.0227146	-0.94375	1	DOWN	225.263	7.52423
ENSG00000168032.8	ENTPD3	chr3	40387156	40428619	41464	+	3365	protein_coding	4	3.1176	1.72878	4.3136	0.00143334	0.0227146	-0.753314	1	UP	0.619391	2.36272
ENSG00000181449.3	SOX2	chr3	181711924	181714436	2513	+	2513	protein_coding	1	-1.87655	78.8407	-4.31155	0.00143805	0.0227746	-1.11014	1	DOWN	91.8803	71.3895
ENSG00000241859.6	ANOS2P	chrY	13751656	13915824	164169	+	2369	transcribed_unprocessed_pseudogene	3	2.24743	2.97557	4.31005	0.0014415	0.0228147	-0.772674	1	UP	1.10389	4.04511
ENSG00000143952.19	VPS54	chr2	63892146	64019072	126927	-	5091	protein_coding	4	-1.52745	9.58208	-4.30909	0.00144373	0.0228271	-1.03322	1	DOWN	11.2282	8.64143
ENSG00000254305.1	MRPL9P1	chr8	76603240	76603852	613	-	613	transcribed_processed_pseudogene	1	5.05989	1.46703	4.30881	0.00144437	0.0228271	-0.987012	1	UP	0.289908	2.13967
ENSG00000213108.3	BTF3L4P3	chr6	137543897	137544372	476	-	476	processed_pseudogene	1	4.87436	8.1785	4.30803	0.00144619	0.0228271	-0.943803	1	UP	0.0921178	12.7993
ENSG00000201376.1		chr14	51244090	51244224	135	+	135	snoRNA	1	-4.84549	0.862384	-4.30744	0.00144755	0.0228271	-1.15899	1	DOWN	2.12697	0.139765
ENSG00000105650.21	PDE4C	chr19	18207961	18255419	47459	-	8532	protein_coding	17	2.91508	0.606057	4.30717	0.00144817	0.0228271	-0.762319	1	UP	0.196871	0.839878
ENSG00000167378.8	IRGQ	chr19	43584369	43596135	11767	-	9869	protein_coding	5	1.67264	19.5791	4.30708	0.00144837	0.0228271	-1.10704	1	UP	10.6564	24.6778
ENSG00000130024.14	PHF10	chr6	169703905	169725566	21662	-	5534	protein_coding	6	-1.54417	12.1079	-4.30692	0.00144875	0.0228271	-1.05095	1	DOWN	15.9621	9.90549
ENSG00000143870.12	PDIA6	chr2	10783391	10837977	54587	-	4101	protein_coding	8	-1.71869	54.3429	-4.30651	0.0014497	0.0228275	-1.09282	1	DOWN	96.332	30.3492
ENSG00000158164.6	TMSB15A	chrX	102513676	102516784	3109	-	685	protein_coding	1	-1.85207	75.5232	-4.30482	0.00145363	0.0228747	-1.01943	1	DOWN	108.812	56.5009
ENSG00000104824.16	HNRNPL	chr19	38836388	38852347	15960	-	6821	protein_coding	14	-1.27914	23.1781	-4.30417	0.00145515	0.0228841	-1.11434	1	DOWN	22.7816	23.4046
ENSG00000215218.3	UBE2QL1	chr5	6448623	6494909	46287	+	4317	protein_coding	1	2.18418	14.3991	4.30184	0.00146059	0.0229537	-1.03341	1	UP	5.10132	19.7122
ENSG00000274976.1		chr12	32820142	32820567	426	-	426	sense_intronic	1	-5.19419	0.398731	-4.30148	0.00146144	0.0229537	-1.18661	1	DOWN	0.910641	0.106211
ENSG00000230105.1		chrX	56618391	56624458	6068	+	713	lincRNA	1	3.41094	2.82914	4.30096	0.00146265	0.0229582	-0.808538	1	UP	1.81789	3.407
ENSG00000280273.1		chr8	11283500	11285068	1569	-	1569	protein_coding	1	4.01362	0.454193	4.29963	0.00146577	0.0229899	-0.997534	1	UP	0.108745	0.651592
ENSG00000058063.15	ATP11B	chr3	182793500	182921635	128136	+	9196	protein_coding	10	-1.23165	5.46571	-4.2993	0.00146653	0.0229899	-1.0369	1	DOWN	7.14409	4.50664
ENSG00000155011.8	DKK2	chr4	106921802	107283806	362005	-	4319	protein_coding	4	-4.05324	3.36781	-4.29884	0.00146761	0.0229922	-0.78027	1	DOWN	8.26026	0.572126
ENSG00000123975.4	CKS2	chr9	89311198	89316703	5506	+	613	protein_coding	1	-2.632	32.7358	-4.29707	0.00147179	0.0230402	-0.905806	1	DOWN	54.2988	20.4141
ENSG00000159871.14	LYPD5	chr19	43795929	43827206	31278	-	5091	protein_coding	8	3.6108	0.258965	4.29675	0.00147253	0.0230402	-0.9279	1	UP	0.0403853	0.383867
ENSG00000244067.2	GSTA2	chr6	52750089	52763569	13481	-	1313	protein_coding	1	5.23693	5.90381	4.29568	0.00147507	0.0230652	-0.95175	1	UP	0	9.27741
ENSG00000213741.8	RPS29	chr14	49570984	49599164	28181	-	9783	protein_coding	9	-2.18777	21.5987	-4.29412	0.00147876	0.0231084	-1.12263	1	DOWN	35.3083	13.7646
ENSG00000234756.1		chr10	62289521	62304033	14513	+	706	lincRNA	1	-5.78048	0.165273	-4.29274	0.00148204	0.0231393	-1.22428	1	DOWN	0.454501	0
ENSG00000254986.7	DPP3	chr11	66480013	66509657	29645	+	3977	protein_coding	16	1.34088	8.38006	4.29223	0.00148324	0.0231393	-1.00332	1	UP	6.80462	9.28031
ENSG00000275611.1		chr13	110429026	110429342	317	+	317	sense_intronic	1	-5.56558	0.799369	-4.2921	0.00148355	0.0231393	-1.07977	1	DOWN	1.69665	0.286639
ENSG00000246363.2		chr12	89010681	89019679	8999	-	2941	lincRNA	1	3.91735	0.394181	4.29166	0.0014846	0.0231411	-0.928828	1	UP	0.538426	0.311755
ENSG00000183654.8	2018-03-11	chr5	16067139	16180762	113624	-	1861	protein_coding	3	3.58359	1.46258	4.29071	0.00148686	0.0231617	-0.837834	1	UP	0.22215	2.17139
ENSG00000136999.4	NOV	chr8	119416306	119424353	8048	+	2673	protein_coding	2	-2.14307	7.23405	-4.28981	0.00148902	0.0231691	-0.90848	1	DOWN	13.0019	3.93815
ENSG00000249087.6	ZNF436-AS1	chr1	23368997	23371839	2843	+	2655	antisense	6	-1.72425	3.46333	-4.28972	0.00148922	0.0231691	-0.851492	1	DOWN	4.98714	2.59258
ENSG00000176809.10	LRRC37A3	chr17	64854312	64919480	65169	-	7641	protein_coding	12	2.16762	1.46291	4.28917	0.00149055	0.0231753	-0.848943	1	UP	0.622625	1.94306
ENSG00000177542.10	SLC25A22	chr11	790475	798333	7859	-	4647	protein_coding	31	1.16853	9.11558	4.28766	0.00149416	0.0232169	-1.03997	1	UP	6.20781	10.7772
ENSG00000280135.1		chr6	107697299	107700218	2920	-	2920	TEC	1	5.86677	0.189161	4.28582	0.00149857	0.0232706	-1.16148	1	UP	0.00731609	0.293073
ENSG00000269397.1		chr19	23927788	23929287	1500	+	1500	sense_intronic	1	-4.15469	0.540312	-4.28406	0.00150282	0.0233015	-0.914395	1	DOWN	0.953725	0.304076
ENSG00000172318.5	B3GALT1	chr2	167868948	167874041	5094	+	5094	protein_coding	1	1.33551	5.56539	4.28394	0.00150308	0.0233015	-0.995963	1	UP	3.91715	6.50724
ENSG00000128039.10	SRD5A3	chr4	55346109	55373096	26988	+	4420	protein_coding	3	1.936	2.14717	4.28382	0.00150338	0.0233015	-0.849608	1	UP	1.45689	2.54161
ENSG00000132164.9	SLC6A11	chr3	10816200	10940733	124534	+	6700	protein_coding	3	1.67878	2.9514	4.28229	0.00150708	0.0233271	-0.938724	1	UP	1.45532	3.8063
ENSG00000132879.13	FBXO44	chr1	11654375	11663327	8953	+	3527	protein_coding	9	1.52695	20.6013	4.28204	0.00150767	0.0233271	-1.0859	1	UP	12.9704	24.9618
ENSG00000225675.2		chr1	53328233	53336509	8277	+	567	lincRNA	1	4.39151	0.85306	4.28196	0.00150787	0.0233271	-1.12104	1	UP	0.232752	1.20752
ENSG00000104529.17	EEF1D	chr8	143579697	143599541	19845	-	9390	protein_coding	56	-1.40092	12.2556	-4.28121	0.0015097	0.0233391	-1.10068	1	DOWN	20.4221	7.58898
ENSG00000125743.10	SNRPD2	chr19	45687454	45692569	5116	-	1608	protein_coding	8	-1.40269	61.404	-4.28086	0.00151054	0.0233391	-1.10498	1	DOWN	88.5095	45.9151
ENSG00000272361.2		chr7	16593626	16594224	599	-	599	lincRNA	1	5.91096	0.647115	4.27992	0.00151282	0.0233457	-1.1751	1	UP	0.191528	0.90745
ENSG00000197921.5	HES5	chr1	2528745	2530245	1501	-	1306	protein_coding	1	-2.90151	6.08883	-4.27991	0.00151285	0.0233457	-0.812251	1	DOWN	12.906	2.19332
ENSG00000179399.14	GPC5	chr13	91398607	92873682	1475076	+	3544	protein_coding	4	4.10925	0.80306	4.27927	0.0015144	0.0233533	-0.825178	1	UP	0.264455	1.11083
ENSG00000281327.1	LINC01338	chr5	82850864	82859836	8973	-	632	lincRNA	1	3.73304	0.499971	4.27865	0.00151591	0.0233533	-1.1145	1	UP	0.522078	0.487338
ENSG00000146842.16	TMEM209	chr7	130164715	130207770	43056	-	4759	protein_coding	7	-1.2753	6.98677	-4.27854	0.00151618	0.0233533	-1.01897	1	DOWN	10.1648	5.17074
ENSG00000258072.1		chr12	107903270	107903948	679	-	679	processed_pseudogene	1	3.935	1.30053	4.27573	0.00152303	0.0234442	-1.01565	1	UP	0.16375	1.95012
ENSG00000267909.2	CCDC177	chr14	69569816	69574837	5022	-	4131	protein_coding	1	2.10619	2.28893	4.27477	0.00152538	0.0234657	-0.856905	1	UP	1.24795	2.88377
ENSG00000100625.8	SIX4	chr14	60709528	60724348	14821	-	6658	protein_coding	3	-3.15398	1.01772	-4.27414	0.00152691	0.0234747	-0.819291	1	DOWN	1.99677	0.458268
ENSG00000105278.10	ZFR2	chr19	3804024	3869032	65009	-	5944	protein_coding	9	1.64871	3.25534	4.27369	0.00152802	0.0234771	-0.953813	1	UP	1.52815	4.2423
ENSG00000249353.2	NPM1P27	chr5	93682838	93683667	830	-	830	processed_pseudogene	1	-1.62333	18.4421	-4.27278	0.00153026	0.0234877	-0.906852	1	DOWN	30.5776	11.5075
ENSG00000261787.1	TCF24	chr8	66946501	66962590	16090	-	2589	protein_coding	2	7.29293	2.83421	4.27252	0.00153089	0.0234877	-0.830961	1	UP	0.102691	4.39507
ENSG00000020129.15	NCDN	chr1	35557473	35567274	9802	+	4917	protein_coding	6	1.71941	28.0047	4.27203	0.0015321	0.0234877	-1.14859	1	UP	11.8245	37.2506
ENSG00000148834.12	GSTO1	chr10	104235356	104267459	32104	+	1691	protein_coding	7	-1.72638	10.2335	-4.27187	0.00153251	0.0234877	-0.942947	1	DOWN	14.8745	7.58148
ENSG00000175390.12	EIF3F	chr11	7970251	8001862	31612	+	9423	protein_coding	8	-1.05924	18.4247	-4.26904	0.00153948	0.0235569	-1.16328	1	DOWN	26.4739	13.8252
ENSG00000148516.21	ZEB1	chr10	31318495	31529814	211320	+	8650	protein_coding	25	-1.16559	17.0511	-4.26889	0.00153984	0.0235569	-1.16664	1	DOWN	22.9316	13.6908
ENSG00000119227.7	PIGZ	chr3	196946343	196969060	22718	-	3211	protein_coding	4	2.81799	1.99288	4.26813	0.00154172	0.0235569	-0.825036	1	UP	0.698976	2.73225
ENSG00000156787.16	TBC1D31	chr8	123041968	123152153	110186	+	8611	protein_coding	15	-1.83043	1.57513	-4.26771	0.00154278	0.0235569	-0.893355	1	DOWN	2.84936	0.846992
ENSG00000022355.16	GABRA1	chr5	161847063	161899981	52919	+	6935	protein_coding	20	2.84948	3.50605	4.2675	0.00154329	0.0235569	-0.928706	1	UP	0.740025	5.08663
ENSG00000141101.12	NOB1	chr16	69741867	69754940	13074	-	2119	protein_coding	6	-1.68618	9.6491	-4.26745	0.00154341	0.0235569	-0.960283	1	DOWN	15.1301	6.51711
ENSG00000169242.11	EFNA1	chr1	155127460	155134857	7398	+	2539	protein_coding	5	-3.19551	1.48273	-4.26733	0.00154371	0.0235569	-0.82505	1	DOWN	3.25989	0.467209
ENSG00000124067.16	SLC12A4	chr16	67943474	67969601	26128	-	8298	protein_coding	19	-3.20764	1.68527	-4.26695	0.00154465	0.0235569	-0.891608	1	DOWN	2.90081	0.990671
ENSG00000228659.1	LINC01201	chrX	130981590	131058146	76557	-	561	antisense	2	5.0576	2.10394	4.26449	0.00155077	0.0236355	-1.06182	1	UP	0.221141	3.17983
ENSG00000135862.5	LAMC1	chr1	183023460	183145592	122133	+	8406	protein_coding	6	-2.26113	12.27	-4.26389	0.00155226	0.0236437	-1.13915	1	DOWN	20.4397	7.60158
ENSG00000142303.13	ADAMTS10	chr19	8580242	8610735	30494	-	5703	protein_coding	14	1.44994	8.06432	4.2634	0.0015535	0.023648	-1.08858	1	UP	5.13046	9.74081
ENSG00000134910.12	STT3A	chr11	125591712	125625215	33504	+	7345	protein_coding	16	-1.83972	21.1431	-4.26188	0.00155729	0.0236912	-1.17823	1	DOWN	30.0976	16.0262
ENSG00000130958.11	SLC35D2	chr9	96320706	96383710	63005	-	2203	protein_coding	5	-2.38796	1.63616	-4.26145	0.00155836	0.0236928	-0.828883	1	DOWN	2.96715	0.875586
ENSG00000166707.10	ZCCHC18	chrX	104112131	104115846	3716	+	3389	protein_coding	6	2.05351	7.42142	4.26006	0.00156186	0.0237314	-1.00156	1	UP	3.73027	9.53066
ENSG00000197061.4	HIST1H4C	chr6	26103876	26104310	435	+	435	protein_coding	1	-1.38122	289.339	-4.25868	0.00156531	0.0237654	-1.14658	1	DOWN	422.5	213.247
ENSG00000150347.14	ARID5B	chr10	61901300	62096944	195645	+	8164	protein_coding	2	-1.69453	5.52067	-4.25806	0.00156688	0.0237654	-1.09166	1	DOWN	7.95414	4.13012
ENSG00000174021.10	GNG5	chr1	84498325	84506565	8241	-	1112	protein_coding	3	-1.56922	75.3633	-4.25781	0.00156751	0.0237654	-1.14817	1	DOWN	41.5622	94.6782
ENSG00000156925.11	ZIC3	chrX	137566142	137577691	11550	+	4136	protein_coding	3	-2.07664	7.13326	-4.25764	0.00156794	0.0237654	-0.99793	1	DOWN	13.1995	3.66682
ENSG00000082014.16	SMARCD3	chr7	151238764	151277896	39133	-	5198	protein_coding	15	1.27349	27.1407	4.25715	0.00156918	0.0237696	-1.17568	1	UP	12.4881	35.5136
ENSG00000137770.13	CTDSPL2	chr15	44427234	44529038	101805	+	9665	protein_coding	11	-1.49201	10.3424	-4.25666	0.00157041	0.0237737	-1.17111	1	DOWN	10.7989	10.0816
ENSG00000135299.16	ANKRD6	chr6	89433170	89633834	200665	+	8329	protein_coding	22	1.24389	6.84249	4.25516	0.00157421	0.0238165	-1.11346	1	UP	5.57806	7.56502
ENSG00000109381.19	ELF2	chr4	139028112	139177218	149107	-	8560	protein_coding	13	-1.4516	8.02631	-4.25414	0.0015768	0.0238411	-1.14573	1	DOWN	10.5297	6.59581
ENSG00000101444.12	AHCY	chr20	34280268	34311802	31535	-	3894	protein_coding	6	-1.48363	23.5449	-4.25339	0.00157868	0.023854	-1.12998	1	DOWN	37.7245	15.4422
ENSG00000213722.8	DDAH2	chr6	31727038	31730617	3580	-	2538	protein_coding	10	-1.06076	59.4773	-4.25278	0.00158023	0.023854	-1.18648	1	DOWN	80.2937	47.5822
ENSG00000116478.11	HDAC1	chr1	32292086	32333635	41550	+	3963	protein_coding	10	-1.33747	9.78262	-4.25253	0.00158088	0.023854	-1.10374	1	DOWN	6.66902	11.5618
ENSG00000136279.19	DBNL	chr7	44044640	44069456	24817	+	12587	protein_coding	23	1.53619	7.56818	4.25197	0.00158229	0.023854	-1.16553	1	UP	4.99242	9.04004
ENSG00000138821.12	SLC39A8	chr4	102251041	102431258	180218	-	6480	protein_coding	8	-3.29318	0.725238	-4.2519	0.00158248	0.023854	-0.848563	1	DOWN	1.71263	0.161017
ENSG00000138777.19	PPA2	chr4	105369077	105474081	105005	-	4654	protein_coding	22	-1.62152	8.39354	-4.25135	0.00158388	0.0238605	-1.04945	1	DOWN	14.1147	5.1243
ENSG00000173812.10	EIF1	chr17	41688885	41692668	3784	+	3623	protein_coding	7	-2.13779	87.7673	-4.24931	0.00158908	0.023891	-1.22698	1	DOWN	85.6565	88.9735
ENSG00000147065.16	MSN	chrX	65588377	65741931	153555	+	5971	protein_coding	6	-2.43267	23.4362	-4.24926	0.00158922	0.023891	-1.18523	1	DOWN	40.4452	13.7168
ENSG00000070770.8	CSNK2A2	chr16	58157907	58197920	40014	-	6905	protein_coding	6	-1.60584	9.0705	-4.2492	0.00158937	0.023891	-1.14987	1	DOWN	10.0827	8.4921
ENSG00000125637.15	PSD4	chr2	113157325	113209396	52072	+	13442	protein_coding	12	2.5049	0.328253	4.24882	0.00159035	0.023891	-0.847379	1	UP	0.078089	0.471203
ENSG00000267060.5	PTGES3L	chr17	42968088	42980433	12346	-	2856	protein_coding	6	3.64627	0.798633	4.24867	0.00159073	0.023891	-0.893326	1	UP	0.181884	1.15106
ENSG00000164823.9	OSGIN2	chr8	89901859	89927888	26030	+	4681	protein_coding	3	-1.44826	8.74902	-4.24746	0.00159383	0.0239175	-1.05635	1	DOWN	14.8544	5.26023
ENSG00000162236.11	STX5	chr11	62806897	62832088	25192	-	2257	protein_coding	8	-1.39188	15.4853	-4.24689	0.00159527	0.0239175	-1.09619	1	DOWN	17.5353	14.314
ENSG00000235381.1		chr6	155253139	155256724	3586	-	3088	antisense	1	2.69633	0.888092	4.24684	0.00159541	0.0239175	-0.856114	1	UP	0.56091	1.07505
ENSG00000183908.5	LRRC55	chr11	57181747	57191717	9971	+	5410	protein_coding	1	2.48008	5.16156	4.24624	0.00159694	0.0239175	-1.03499	1	UP	2.92217	6.44121
ENSG00000038382.17	TRIO	chr5	14143702	14532128	388427	+	17500	protein_coding	24	1.18379	16.7699	4.24609	0.00159734	0.0239175	-1.2272	1	UP	11.0188	20.0563
ENSG00000075151.20	EIF4G3	chr1	20806292	21176888	370597	-	9596	protein_coding	14	0.975189	18.0114	4.24316	0.0016049	0.0240105	-1.2127	1	UP	13.4918	20.5941
ENSG00000107566.13	ERLIN1	chr10	100150094	100188334	38241	-	5792	protein_coding	3	-1.65287	3.73541	-4.24262	0.00160628	0.0240105	-1.04507	1	DOWN	4.5185	3.28793
ENSG00000009694.13	TENM1	chrX	124375903	124963817	587915	-	12896	protein_coding	3	2.98694	17.1466	4.24255	0.00160647	0.0240105	-1.1887	1	UP	3.4267	24.9865
ENSG00000100023.18	PPIL2	chr22	21666009	21700015	34007	+	7669	protein_coding	12	1.28075	3.98206	4.24045	0.00161191	0.024045	-1.08282	1	UP	2.98701	4.55066
ENSG00000141441.15	GAREM1	chr18	32124877	32470484	345608	-	7568	protein_coding	4	1.38992	4.58197	4.24044	0.00161194	0.024045	-1.09477	1	UP	3.38295	5.26713
ENSG00000185813.10	PCYT2	chr17	81900965	81911464	10500	-	6897	protein_coding	18	1.88445	4.7832	4.23993	0.00161325	0.024045	-1.07108	1	UP	2.21336	6.25168
ENSG00000217767.2	NDUFAB1P1	chr6	70734503	70734962	460	+	460	processed_pseudogene	1	-5.82768	0.240465	-4.23962	0.00161406	0.024045	-1.32008	1	DOWN	0.247239	0.236594
ENSG00000113240.12	CLK4	chr5	178602664	178630615	27952	-	7924	protein_coding	15	-2.13985	5.62454	-4.23956	0.00161421	0.024045	-1.1326	1	DOWN	5.514	5.68771
ENSG00000106992.17	AK1	chr9	127866480	127877743	11264	-	2667	protein_coding	6	2.01833	3.54635	4.23921	0.00161512	0.024045	-0.920912	1	UP	2.53448	4.12457
ENSG00000204386.10	NEU1	chr6	31857659	31862906	5248	-	4822	protein_coding	4	-1.8068	7.54924	-4.23903	0.00161559	0.024045	-1.06568	1	DOWN	12.5368	4.69921
ENSG00000119682.16	AREL1	chr14	74653437	74713115	59679	-	7308	protein_coding	17	1.40045	12.9913	4.23793	0.00161846	0.0240713	-1.19089	1	UP	8.04564	15.8175
ENSG00000132356.11	PRKAA1	chr5	40759379	40798374	38996	-	6563	protein_coding	9	-1.16197	6.99525	-4.23761	0.0016193	0.0240713	-1.12125	1	DOWN	9.13257	5.77393
ENSG00000135324.5	MRAP2	chr6	84033756	84090881	57126	+	2153	protein_coding	1	2.35012	3.7923	4.23698	0.00162095	0.0240813	-0.894068	1	UP	1.51342	5.09452
ENSG00000170445.12	HARS	chr5	140673173	140692024	18852	-	8436	protein_coding	13	1.1274	6.792	4.23556	0.00162464	0.024094	-1.14882	1	UP	4.76751	7.94885
ENSG00000203930.10	LINC00632	chrX	140709767	140772679	62913	+	3008	lincRNA	5	-3.65063	4.39849	-4.23544	0.00162497	0.024094	-0.910975	1	DOWN	8.69138	1.94541
ENSG00000214318.3	ATP5G1P6	chr18	63496989	63497400	412	+	412	processed_pseudogene	1	3.80869	3.4446	4.23528	0.00162539	0.024094	-1.22465	1	UP	0	5.41294
ENSG00000171450.5	CDK5R2	chr2	218959655	218962162	2508	+	2508	protein_coding	1	2.37392	3.66076	4.23515	0.00162571	0.024094	-0.900255	1	UP	1.14228	5.0999
ENSG00000213246.6	SUPT4H1	chr17	58345175	58353093	7919	-	2079	protein_coding	7	-1.15201	17.3826	-4.23284	0.00163177	0.0241216	-1.12262	1	DOWN	19.6353	16.0954
ENSG00000118564.14	FBXL5	chr4	15604539	15681679	77141	-	4573	protein_coding	13	-1.03554	31.5845	-4.2328	0.00163189	0.0241216	-1.22653	1	DOWN	36.1778	28.9598
ENSG00000179218.13	CALR	chr19	12938578	12944489	5912	+	2714	protein_coding	7	-1.92133	192.6	-4.23231	0.00163316	0.0241216	-1.2551	1	DOWN	333.431	112.126
ENSG00000100439.10	ABHD4	chr14	22598237	22613215	14979	+	4070	protein_coding	10	-1.45937	6.86612	-4.23211	0.00163371	0.0241216	-1.09465	1	DOWN	7.49257	6.50816
ENSG00000259977.1		chrX	37906147	37949405	43259	+	710	lincRNA	1	5.33888	1.11469	4.23202	0.00163395	0.0241216	-1.14128	1	UP	0.0406409	1.72843
ENSG00000176406.21	RIMS2	chr8	103500748	104256094	755347	+	13621	protein_coding	15	1.54774	7.46136	4.23192	0.00163421	0.0241216	-1.19843	1	UP	3.69859	9.61152
ENSG00000179344.16	HLA-DQB1	chr6	32659467	32668383	8917	-	4904	protein_coding	9	5.89907	0.409489	4.23184	0.00163441	0.0241216	-1.08403	1	UP	0.0368505	0.622425
ENSG00000100296.13	THOC5	chr22	29505879	29555216	49338	-	7878	protein_coding	17	1.27766	4.32275	4.23012	0.00163894	0.0241741	-1.11117	1	UP	2.36303	5.44259
ENSG00000256139.2		chr12	109111218	109125594	14377	+	910	sense_overlapping	1	-4.95781	0.412059	-4.22926	0.00164123	0.0241934	-1.10437	1	DOWN	0.968452	0.0941198
ENSG00000279305.1		chr3	154334809	154337047	2239	-	2239	TEC	1	4.2565	1.82677	4.22689	0.0016475	0.0242535	-0.944714	1	UP	0.168936	2.7741
ENSG00000111266.8	DUSP16	chr12	12474210	12562383	88174	-	5724	protein_coding	6	-1.2997	12.1587	-4.2264	0.00164879	0.0242535	-1.18558	1	DOWN	16.3005	9.79195
ENSG00000249650.1		chr5	602620	612210	9591	-	591	antisense	1	4.18324	0.485221	4.2262	0.00164933	0.0242535	-1.21372	1	UP	0.224623	0.634134
ENSG00000172466.15	ZNF24	chr18	35332212	35345482	13271	-	8257	protein_coding	6	-1.244	17.4481	-4.22601	0.00164985	0.0242535	-1.22274	1	DOWN	26.5075	12.2713
ENSG00000184226.14	PCDH9	chr13	66302834	67230445	927612	-	30944	protein_coding	6	1.3114	8.64571	4.22587	0.00165021	0.0242535	-1.25749	1	UP	5.39123	10.5054
ENSG00000111276.10	CDKN1B	chr12	12715058	12722371	7314	+	2811	protein_coding	4	-2.35129	43.4014	-4.2255	0.0016512	0.0242535	-1.21434	1	DOWN	72.3874	26.8379
ENSG00000126778.8	SIX1	chr14	60643415	60658259	14845	-	5430	protein_coding	5	-6.69192	0.262501	-4.22491	0.00165275	0.0242545	-1.02552	1	DOWN	0.600923	0.0691168
ENSG00000151729.10	SLC25A4	chr4	185143241	185150382	7142	+	4844	protein_coding	2	1.3557	39.655	4.22474	0.00165323	0.0242545	-1.23691	1	UP	13.7969	54.431
ENSG00000180611.6	MB21D2	chr3	192796815	192918161	121347	-	3368	protein_coding	1	1.75403	9.02391	4.22407	0.00165501	0.0242662	-1.09031	1	UP	4.98281	11.3331
ENSG00000041353.9	RAB27B	chr18	54717860	54895516	177657	+	7432	protein_coding	4	2.83237	8.84019	4.22254	0.00165909	0.0243035	-1.13835	1	UP	2.06508	12.7117
ENSG00000166111.9	SVOP	chr12	108907741	109021240	113500	-	7270	protein_coding	5	2.39143	10.7976	4.22209	0.00166031	0.0243035	-1.17785	1	UP	3.62158	14.8982
ENSG00000184208.10	C22orf46	chr22	41688939	41698136	9198	+	5341	protein_coding	2	2.20917	2.06503	4.22202	0.0016605	0.0243035	-0.963374	1	UP	1.83219	2.19808
ENSG00000143384.12	MCL1	chr1	150574551	150579738	5188	-	4371	protein_coding	4	-2.26531	51.6593	-4.21991	0.00166614	0.0243696	-1.2329	1	DOWN	99.5089	24.3167
ENSG00000250994.1		chr5	134436711	134492519	55809	+	714	lincRNA	1	4.90699	0.319955	4.2196	0.00166699	0.0243696	-1.33367	1	UP	0.0652227	0.465517
ENSG00000283160.1	MIR4521	chr17	8186945	8187004	60	+	60	miRNA	1	5.17945	18.1443	4.21913	0.00166825	0.0243736	-1.11868	1	UP	1.3764	27.726
ENSG00000100814.17	CCNB1IP1	chr14	20311368	20333312	21945	-	3680	protein_coding	16	-1.69032	12.262	-4.21807	0.00167109	0.0244006	-1.11228	1	DOWN	20.6845	7.44912
ENSG00000279689.1		chr10	73769264	73772862	3599	-	3599	TEC	1	3.86753	0.266014	4.21759	0.00167238	0.0244052	-1.03708	1	UP	0.176796	0.316997
ENSG00000229638.1	RPL4P4	chr3	185417495	185418778	1284	-	1284	processed_pseudogene	1	-1.69481	8.36514	-4.21564	0.00167766	0.0244677	-0.993715	1	DOWN	10.3288	7.24303
ENSG00000167658.15	EEF2	chr19	3976056	3985469	9414	-	4027	protein_coding	7	-1.17602	441.367	-4.21439	0.00168104	0.0244747	-1.31572	1	DOWN	660.288	316.269
ENSG00000136717.14	BIN1	chr2	127048027	127107355	59329	-	6929	protein_coding	14	1.29978	12.8541	4.2143	0.0016813	0.0244747	-1.2166	1	UP	6.39833	16.5431
ENSG00000214842.5	RAD51AP2	chr2	17510584	17518439	7856	-	3724	protein_coding	1	3.9225	0.112958	4.21421	0.00168154	0.0244747	-1.1859	1	UP	0.0447451	0.151937
ENSG00000166166.12	TRMT61A	chr14	103529184	103537073	7890	+	3229	protein_coding	2	1.88589	3.7911	4.214	0.0016821	0.0244747	-0.990453	1	UP	3.078	4.19858
ENSG00000155363.18	MOV10	chr1	112673141	112700746	27606	+	6509	protein_coding	17	-2.14084	3.1457	-4.21325	0.00168414	0.0244826	-1.03636	1	DOWN	5.30563	1.91146
ENSG00000155858.5	LSM11	chr5	157743695	157760709	17015	+	6584	protein_coding	1	1.6078	17.4092	4.21307	0.00168462	0.0244826	-1.22929	1	UP	9.37463	22.0004
ENSG00000214425.7	LRRC37A4P	chr17	45506741	45550335	43595	-	6924	transcribed_unprocessed_pseudogene	2	1.51363	3.1654	4.21228	0.00168677	0.0244895	-1.04879	1	UP	1.58463	4.06869
ENSG00000162929.13	KIAA1841	chr2	61065871	61138034	72164	+	7992	protein_coding	11	1.54248	4.62357	4.21187	0.0016879	0.0244895	-1.14314	1	UP	2.66905	5.74044
ENSG00000004059.10	ARF5	chr7	127588345	127591705	3361	+	1871	protein_coding	6	-1.06308	37.2301	-4.2118	0.00168808	0.0244895	-1.21657	1	DOWN	40.8934	35.1367
ENSG00000124767.6	GLO1	chr6	38675925	38703141	27217	-	2352	protein_coding	2	-1.49397	50.3147	-4.20974	0.0016937	0.0245539	-1.21839	1	DOWN	82.9879	31.6443
ENSG00000171786.5	NHLH1	chr1	160367067	160372848	5782	+	2563	protein_coding	1	-2.63951	1.46232	-4.20945	0.00169451	0.0245539	-0.912174	1	DOWN	3.40366	0.352975
ENSG00000025770.18	NCAPH2	chr22	50508216	50523472	15257	+	3159	protein_coding	10	1.17588	16.0292	4.20813	0.0016981	0.0245891	-1.18984	1	UP	11.624	18.5464
ENSG00000008283.15	CYB561	chr17	63432304	63446378	14075	-	5320	protein_coding	21	2.41081	13.1995	4.20779	0.00169904	0.0245891	-1.19212	1	UP	5.22518	17.7563
ENSG00000270885.1	RASL10B	chr17	35731649	35743521	11873	+	3502	protein_coding	2	1.57244	9.1942	4.20747	0.00169992	0.0245891	-1.125	1	UP	5.76007	11.1566
ENSG00000170500.12	LONRF2	chr2	100273291	100322733	49443	-	13933	protein_coding	2	2.12664	16.8693	4.2065	0.00170258	0.0246132	-1.27618	1	UP	6.57753	22.7503
ENSG00000136828.18	RALGPS1	chr9	126914774	127223166	308393	+	10507	protein_coding	14	1.5369	8.10094	4.20167	0.00171591	0.0247914	-1.23688	1	UP	4.48728	10.1659
ENSG00000146833.15	TRIM4	chr7	99876958	99919600	42643	-	4891	protein_coding	5	-2.00862	3.03692	-4.2013	0.00171694	0.0247918	-1.01743	1	DOWN	5.18188	1.81123
ENSG00000050748.17	MAPK9	chr5	180233143	180292099	58957	-	8955	protein_coding	13	1.43116	12.2915	4.20067	0.00171869	0.0248026	-1.25699	1	UP	7.34562	15.1178
ENSG00000187098.14	MITF	chr3	69739435	69968337	228903	+	7193	protein_coding	17	-2.35284	1.49707	-4.19801	0.00172608	0.0248947	-1.01047	1	DOWN	1.6311	1.42047
ENSG00000187475.5	HIST1H1T	chr6	26107419	26108136	718	-	718	protein_coding	1	-4.59757	0.323578	-4.19755	0.00172738	0.0248948	-1.1929	1	DOWN	0.759067	0.0747273
ENSG00000279348.1		chr2	216211404	216213519	2116	+	2116	TEC	1	2.66067	9.25733	4.19698	0.00172898	0.0248948	-1.0519	1	UP	4.03352	12.2424
ENSG00000071655.17	MBD3	chr19	1573596	1592801	19206	-	7845	protein_coding	11	1.38498	4.01926	4.19668	0.00172981	0.0248948	-1.1553	1	UP	3.40785	4.36864
ENSG00000163739.4	CXCL1	chr4	73869393	73871242	1850	+	1296	protein_coding	2	-5.40223	0.390165	-4.19657	0.00173012	0.0248948	-1.17606	1	DOWN	0.967591	0.0602077
ENSG00000167186.10	COQ7	chr16	19067599	19080095	12497	+	4120	protein_coding	11	1.33423	5.84724	4.19615	0.00173129	0.0248971	-1.11847	1	UP	4.76079	6.46806
ENSG00000243056.1	EIF4EBP3	chr5	140547666	140549578	1913	+	691	protein_coding	1	-5.76965	0.479198	-4.19498	0.00173457	0.0249213	-1.16328	1	DOWN	1.1238	0.110854
ENSG00000200376.1	RNU5E-10P	chr11	47576471	47576588	118	-	118	snRNA	1	-4.39754	0.191369	-4.19465	0.00173549	0.0249213	-1.43392	1	DOWN	0.526265	0
ENSG00000273045.5	C2orf15	chr2	99141485	99151487	10003	+	2098	protein_coding	3	2.44914	2.12917	4.19447	0.001736	0.0249213	-0.927111	1	UP	0.867645	2.85004
ENSG00000213614.9	HEXA	chr15	72340919	72376476	35558	-	12611	protein_coding	16	-1.48248	4.69353	-4.19374	0.00173804	0.0249276	-1.18479	1	DOWN	8.18343	2.6993
ENSG00000197647.11	ZNF433	chr19	12014732	12035741	21010	-	3079	protein_coding	10	-1.33708	6.88558	-4.193	0.00174013	0.0249276	-1.09342	1	DOWN	10.2875	4.94161
ENSG00000099949.18	LZTR1	chr22	20979462	20999038	19577	+	7556	protein_coding	18	1.38791	7.62694	4.19298	0.00174017	0.0249276	-1.2236	1	UP	5.17093	9.03037
ENSG00000164707.15	SLC13A4	chr7	135681237	135729258	48022	-	8015	protein_coding	7	-5.27886	0.725251	-4.19288	0.00174047	0.0249276	-0.94339	1	DOWN	1.82815	0.095021
ENSG00000182952.4	HMGN4	chr6	26538405	26546254	7850	+	1274	protein_coding	2	-1.19864	35.8854	-4.19145	0.00174449	0.0249706	-1.17006	1	DOWN	56.7034	23.9894
ENSG00000236114.1		chr10	43523256	43525217	1962	+	1962	unprocessed_pseudogene	1	5.59847	0.371352	4.18871	0.00175223	0.0250669	-1.16777	1	UP	0.104727	0.523708
ENSG00000141753.6	IGFBP4	chr17	40443461	40457731	14271	+	2200	protein_coding	1	-2.09049	6.16965	-4.18766	0.00175521	0.025095	-0.999767	1	DOWN	12.0702	2.79792
ENSG00000134758.13	RNF138	chr18	32091855	32131561	39707	+	3795	protein_coding	9	-1.37934	12.5318	-4.1866	0.00175823	0.0251236	-1.20237	1	DOWN	18.5674	9.08295
ENSG00000122507.20	BBS9	chr7	33129244	33606068	476825	+	6195	protein_coding	16	-1.39783	7.61642	-4.18402	0.00176558	0.0252065	-1.20103	1	DOWN	11.9277	5.15283
ENSG00000205363.5	C15orf59	chr15	73735431	73752747	17317	-	6573	protein_coding	4	1.87123	6.7408	4.18368	0.00176655	0.0252065	-1.20684	1	UP	4.28674	8.14313
ENSG00000167037.18	SGSM1	chr22	24806169	24927578	121410	+	8607	protein_coding	6	2.34414	4.66084	4.18349	0.00176709	0.0252065	-1.16932	1	UP	1.74555	6.32673
ENSG00000173175.14	ADCY5	chr3	123282296	123449758	167463	-	8873	protein_coding	10	1.56967	6.66774	4.18215	0.00177093	0.0252216	-1.22785	1	UP	2.10943	9.27249
ENSG00000157542.9	KCNJ6	chr21	37607376	37916446	309071	-	19645	protein_coding	1	2.67048	1.84145	4.18208	0.00177113	0.0252216	-1.15684	1	UP	0.702146	2.49248
ENSG00000232346.1		chr22	32039490	32039896	407	+	407	processed_pseudogene	1	-2.93987	6.76411	-4.18186	0.00177175	0.0252216	-1.02562	1	DOWN	12.9674	3.21935
ENSG00000135144.7	DTX1	chr12	113056709	113098028	41320	+	4387	protein_coding	5	1.8131	8.53028	4.18151	0.00177277	0.0252216	-1.18697	1	UP	3.75081	11.2614
ENSG00000210144.1	MT-TY	chrM	5826	5891	66	-	66	Mt_tRNA	1	4.38107	21.2887	4.18134	0.00177325	0.0252216	-1.02962	1	UP	5.99185	30.0297
ENSG00000156675.15	RAB11FIP1	chr8	37858618	37899467	40850	-	9602	protein_coding	6	-2.79791	2.911	-4.18071	0.00177506	0.0252329	-1.11462	1	DOWN	5.3735	1.50385
ENSG00000138346.14	DNA2	chr10	68414064	68472121	58058	-	4867	protein_coding	8	-1.73077	3.31189	-4.17946	0.00177866	0.0252694	-1.07857	1	DOWN	5.18324	2.24256
ENSG00000095713.13	CRTAC1	chr10	97865000	98030828	165829	-	3553	protein_coding	6	2.17561	3.60256	4.17841	0.00178167	0.0252976	-1.00175	1	UP	0.912648	5.13965
ENSG00000162783.10	IER5	chr1	181088712	181092899	4188	+	4188	protein_coding	1	-1.40911	8.87087	-4.17638	0.00178753	0.0253663	-1.18503	1	DOWN	14.4708	5.67092
ENSG00000125772.12	GPCPD1	chr20	5544404	5611026	66623	-	7527	protein_coding	7	-1.59683	13.0706	-4.17371	0.00179528	0.0254454	-1.28469	1	DOWN	19.561	9.36185
ENSG00000264660.2		chr17	20963722	20980238	16517	+	621	antisense	1	-3.37375	0.969211	-4.17361	0.00179557	0.0254454	-1.08743	1	DOWN	1.6823	0.561729
ENSG00000213160.9	KLHL23	chr2	169694488	169776989	82502	+	5509	protein_coding	7	1.40534	12.8438	4.17282	0.00179786	0.0254454	-1.26967	1	UP	10.2702	14.3145
ENSG00000171206.13	TRIM8	chr10	102644496	102658407	13912	+	2916	protein_coding	4	-1.2373	19.2472	-4.1725	0.0017988	0.0254454	-1.26548	1	DOWN	19.4199	19.1486
ENSG00000157782.9	CABP1	chr12	120640552	120667324	26773	+	5858	protein_coding	5	2.7865	0.488478	4.17216	0.0017998	0.0254454	-0.967331	1	UP	0.169347	0.670839
ENSG00000166012.15	TAF1D	chr11	93729948	93784391	54444	-	8420	protein_coding	23	-1.46927	7.84932	-4.17206	0.00180008	0.0254454	-1.23899	1	DOWN	12.3962	5.25108
ENSG00000163520.13	FBLN2	chr3	13549131	13638422	89292	+	4812	protein_coding	7	-2.6305	2.75281	-4.17198	0.00180031	0.0254454	-0.986899	1	DOWN	6.29116	0.73089
ENSG00000157693.14	C9orf91	chr9	114611206	114646422	35217	+	4792	protein_coding	4	1.63328	7.35351	4.17059	0.00180437	0.025486	-1.20081	1	UP	3.77521	9.39825
ENSG00000187699.10	C2orf88	chr2	189879609	190203484	323876	+	5997	protein_coding	9	3.92888	0.696988	4.17029	0.00180525	0.025486	-0.982674	1	UP	0.0820549	1.04838
ENSG00000122484.8	RPAP2	chr1	92298965	92402056	103092	+	17142	protein_coding	3	1.12991	2.70495	4.16662	0.00181602	0.0256234	-1.24868	1	UP	1.97862	3.11999
ENSG00000100373.9	UPK3A	chr22	45284982	45295874	10893	+	1051	protein_coding	2	-5.40638	0.158545	-4.16545	0.00181944	0.0256436	-1.31094	1	DOWN	0.269441	0.0951762
ENSG00000084754.10	HADHA	chr2	26190635	26244726	54092	-	3811	protein_coding	4	-1.19838	37.8091	-4.16542	0.00181952	0.0256436	-1.30938	1	DOWN	60.9014	24.6135
ENSG00000172005.10	MAL	chr2	95025677	95053996	28320	+	1457	protein_coding	5	-5.49163	1.25408	-4.16397	0.00182381	0.0256865	-1.07067	1	DOWN	3.20304	0.140392
ENSG00000160949.16	TONSL	chr8	144428775	144444444	15670	-	7111	protein_coding	3	1.55303	1.36717	4.16369	0.00182465	0.0256865	-1.04459	1	UP	1.14762	1.49262
ENSG00000074803.17	SLC12A1	chr15	48191664	48304078	112415	+	12476	protein_coding	11	2.85761	0.150075	4.16274	0.00182744	0.0256939	-1.00451	1	UP	0.0577899	0.202809
ENSG00000083312.17	TNPO1	chr5	72816312	72916733	100422	+	11977	protein_coding	14	-1.07586	33.5298	-4.16252	0.00182811	0.0256939	-1.37854	1	DOWN	37.1003	31.4895
ENSG00000133393.12	FOPNL	chr16	15865720	15888625	22906	-	2391	protein_coding	9	-1.30016	10.4135	-4.16235	0.0018286	0.0256939	-1.15564	1	DOWN	16.7435	6.79638
ENSG00000266957.1		chr18	47077361	47091280	13920	-	200	antisense	1	-5.00704	0.697732	-4.16211	0.00182933	0.0256939	-1.29875	1	DOWN	1.70508	0.122102
ENSG00000251752.1	RNU4-29P	chr9	83275941	83276114	174	+	174	snRNA	1	-5.05101	0.53566	-4.16161	0.00183081	0.0257	-1.41293	1	DOWN	0.535907	0.535519
ENSG00000138448.11	ITGAV	chr2	186590065	186680901	90837	+	8211	protein_coding	8	-2.7153	10.4241	-4.15833	0.00184055	0.0258077	-1.20749	1	DOWN	22.809	3.34707
ENSG00000156097.12	GPR61	chr1	109539872	109548406	8535	+	5057	protein_coding	7	2.60751	2.4774	4.15795	0.00184168	0.0258077	-1.04702	1	UP	0.926	3.36392
ENSG00000068400.13	GRIPAP1	chrX	48973720	49002264	28545	-	6841	protein_coding	15	1.2923	9.97445	4.15774	0.00184231	0.0258077	-1.29345	1	UP	6.64201	11.8787
ENSG00000048405.9	ZNF800	chr7	127346790	127431924	85135	-	5793	protein_coding	8	-1.20193	8.26645	-4.1576	0.00184274	0.0258077	-1.28021	1	DOWN	7.8753	8.48997
ENSG00000216809.1		chr6	118452469	118454992	2524	-	2524	processed_pseudogene	1	4.64559	0.216335	4.15714	0.00184412	0.0258077	-1.2036	1	UP	0.0986027	0.283611
ENSG00000111711.9	GOLT1B	chr12	21501781	21518408	16628	+	3789	protein_coding	10	-1.38385	17.2655	-4.15693	0.00184475	0.0258077	-1.26966	1	DOWN	25.3226	12.6614
ENSG00000241741.1	RPL7AP30	chr4	112788083	112788878	796	-	796	processed_pseudogene	1	-1.91613	7.07886	-4.1552	0.00184992	0.0258653	-1.00041	1	DOWN	12.1468	4.1829
ENSG00000279668.2		chr17	33827728	34079100	251373	-	7005	lincRNA	7	4.05713	0.18639	4.15414	0.00185309	0.0258951	-1.1015	1	UP	0.0531002	0.262556
ENSG00000131558.14	EXOC4	chr7	133253073	134066589	813517	+	9466	protein_coding	24	-1.34268	13.921	-4.15224	0.00185884	0.0259607	-1.34975	1	DOWN	18.782	11.1433
ENSG00000228638.1	FCF1P2	chr3	48290793	48291375	583	-	583	processed_pseudogene	1	2.33457	5.65875	4.15184	0.00186002	0.0259625	-0.988602	1	UP	3.91885	6.65298
ENSG00000197584.11	KCNMB2	chr3	178272932	178844429	571498	+	3542	protein_coding	10	2.83765	1.92	4.14884	0.00186909	0.0260743	-0.999874	1	UP	0.486687	2.73904
ENSG00000279369.1		chr17	63700847	63702670	1824	+	1824	TEC	1	2.59973	2.81821	4.14668	0.00187565	0.0261379	-1.00152	1	UP	1.32204	3.67316
ENSG00000134905.16	CARS2	chr13	110641412	110713603	72192	-	10460	protein_coding	33	1.43635	2.11638	4.14665	0.00187576	0.0261379	-1.19274	1	UP	1.49761	2.46996
ENSG00000162630.5	B3GALT2	chr1	193179045	193186654	7610	-	3274	protein_coding	1	3.36804	13.97	4.14458	0.00188206	0.0262109	-1.22641	1	UP	5.60744	18.7487
ENSG00000279675.1		chr11	40107244	40112599	5356	-	5356	TEC	1	2.543	1.016	4.14408	0.0018836	0.0262153	-1.01027	1	UP	0.542072	1.28682
ENSG00000165194.15	PCDH19	chrX	100291644	100410273	118630	-	9756	protein_coding	5	1.55505	3.43503	4.14352	0.0018853	0.0262153	-1.22961	1	UP	1.30879	4.65003
ENSG00000160216.18	AGPAT3	chr21	43865186	43986536	121351	+	11296	protein_coding	18	1.2332	4.9242	4.14344	0.00188556	0.0262153	-1.292	1	UP	4.05017	5.42365
ENSG00000104112.8	SCG3	chr15	51681353	51721031	39679	+	3315	protein_coding	3	1.75904	24.5703	4.14235	0.0018889	0.0262272	-1.33179	1	UP	15.5899	29.702
ENSG00000085978.21	ATG16L1	chr2	233210051	233295674	85624	+	6047	protein_coding	18	1.14596	7.237	4.14218	0.00188939	0.0262272	-1.28401	1	UP	4.54649	8.77443
ENSG00000233927.4	RPS28	chr19	8321158	8323340	2183	+	2119	protein_coding	4	-1.56302	36.0825	-4.14168	0.00189096	0.0262272	-1.28418	1	DOWN	51.599	27.2159
ENSG00000145198.14	VWA5B2	chr3	184230429	184242329	11901	+	5730	protein_coding	6	2.89211	1.34589	4.14141	0.00189177	0.0262272	-1.02127	1	UP	0.35003	1.91495
ENSG00000177272.8	KCNA3	chr1	110672465	110675033	2569	-	2569	protein_coding	1	2.26639	3.87252	4.14136	0.00189191	0.0262272	-1.0475	1	UP	1.27062	5.35931
ENSG00000090530.9	P3H2	chr3	189956728	190122437	165710	-	5605	protein_coding	10	-3.07139	1.64259	-4.14077	0.00189373	0.0262272	-1.02254	1	DOWN	3.52216	0.568547
ENSG00000125843.10	AP5S1	chr20	3820524	3828837	8314	+	5490	protein_coding	5	1.91877	1.60129	4.14073	0.00189384	0.0262272	-1.06511	1	UP	1.21001	1.82487
ENSG00000175854.11	SWI5	chr9	128275379	128288990	13612	+	1649	protein_coding	6	-1.59042	7.44857	-4.13971	0.00189701	0.0262563	-1.09473	1	DOWN	12.6338	4.48556
ENSG00000144199.11	FAHD2B	chr2	97083583	97094882	11300	-	2662	protein_coding	6	-1.57664	4.51751	-4.13708	0.0019051	0.0263329	-1.10473	1	DOWN	7.27228	2.94336
ENSG00000228158.2	TLE1P1	chrX	65408084	65408672	589	+	589	processed_pseudogene	1	3.44579	4.74509	4.13696	0.0019055	0.0263329	-1.12627	1	UP	0.185258	7.35071
ENSG00000119953.12	SMNDC1	chr10	110290730	110304951	14222	-	5417	protein_coding	5	-1.5535	5.78996	-4.13666	0.00190641	0.0263329	-1.25007	1	DOWN	7.54461	4.78731
ENSG00000163608.14	NEPRO	chr3	113002440	113019861	17422	-	6494	protein_coding	24	-1.63079	6.92706	-4.13653	0.00190681	0.0263329	-1.26007	1	DOWN	11.1506	4.51363
ENSG00000220472.1		chr6	7338839	7339568	730	-	730	processed_pseudogene	1	-2.69592	3.40891	-4.13556	0.00190983	0.0263599	-1.0143	1	DOWN	5.9546	1.95422
ENSG00000154928.16	EPHB1	chr3	134597801	135260467	662667	+	6956	protein_coding	12	1.90817	7.42479	4.13516	0.00191106	0.0263622	-1.30289	1	UP	3.5739	9.62529
ENSG00000260398.1		chr8	78605952	78609705	3754	+	3754	sense_overlapping	1	3.03066	0.682734	4.13425	0.00191388	0.026369	-1.02986	1	UP	0.22443	0.944622
ENSG00000263934.4	SNORD3A	chr17	19188016	19188714	699	+	699	snoRNA	3	-3.01392	2264.72	-4.13409	0.00191438	0.026369	-1.44259	1	DOWN	3371.13	1632.49
ENSG00000186184.16	POLR1D	chr13	27620742	27744237	123496	+	11210	protein_coding	22	-1.56029	4.26074	-4.13391	0.00191495	0.026369	-1.30704	1	DOWN	5.17479	3.73842
ENSG00000107625.12	DDX50	chr10	68901278	68946847	45570	+	2692	protein_coding	6	-1.20695	28.0288	-4.13351	0.00191619	0.026369	-1.35545	1	DOWN	30.4244	26.6599
ENSG00000188827.10	SLX4	chr16	3581181	3611598	30418	-	8591	protein_coding	3	1.69162	2.76469	4.13328	0.00191689	0.026369	-1.21378	1	UP	1.42926	3.52779
ENSG00000204136.10	GGTA1P	chr9	121444991	121500027	55037	-	4501	transcribed_unitary_pseudogene	5	3.6383	0.109101	4.13245	0.00191948	0.0263899	-1.20865	1	UP	0.0709815	0.130884
ENSG00000147400.8	CETN2	chrX	152826973	152830777	3805	-	1928	protein_coding	2	-1.1391	39.4655	-4.13148	0.00192252	0.026417	-1.33417	1	DOWN	54.913	30.6383
ENSG00000234241.1		chr20	6213699	6215381	1683	+	1683	processed_pseudogene	1	3.4829	2.83172	4.13044	0.00192576	0.0264433	-1.11551	1	UP	0.0547444	4.41856
ENSG00000162639.15	HENMT1	chr1	108648290	108661526	13237	-	2426	protein_coding	6	1.96427	3.99251	4.13018	0.00192658	0.0264433	-1.08938	1	UP	1.94964	5.15986
ENSG00000185046.18	ANKS1B	chr12	98726457	99984654	1258198	-	11053	protein_coding	34	1.70512	6.67375	4.12899	0.0019303	0.0264798	-1.34443	1	UP	3.30121	8.60091
ENSG00000179292.4	TMEM151A	chr11	66291870	66296664	4795	+	2562	protein_coding	1	2.69355	7.5262	4.12816	0.00193291	0.0265008	-1.14064	1	UP	2.24988	10.5412
ENSG00000244754.8	N4BP2L2	chr13	32432417	32538885	106469	-	16960	protein_coding	15	-1.18111	6.67989	-4.12731	0.00193558	0.0265227	-1.37326	1	DOWN	10.1262	4.71058
ENSG00000225808.1	DNAJC19P5	chr2	177229191	177229506	316	-	316	processed_pseudogene	1	-5.73214	3.45342	-4.12564	0.00194086	0.0265717	-1.15404	1	DOWN	9.00108	0.283339
ENSG00000233452.6	STXBP5-AS1	chr6	146841901	147204614	362714	-	6011	antisense	9	3.36947	3.13112	4.12548	0.00194136	0.0265717	-1.11802	1	UP	0.919555	4.39488
ENSG00000166200.14	COPS2	chr15	49106068	49155661	49594	-	7510	protein_coding	8	-1.52238	29.3609	-4.12515	0.00194238	0.0265717	-1.41966	1	DOWN	24.7591	31.9905
ENSG00000249855.1	EEF1A1P19	chr5	43495073	43496454	1382	-	1382	processed_pseudogene	1	-2.67103	1.34748	-4.12407	0.00194582	0.0265998	-1.04133	1	DOWN	2.06628	0.936736
ENSG00000004399.12	PLXND1	chr3	129555175	129606818	51644	-	9738	protein_coding	17	-3.18361	0.928635	-4.12382	0.00194659	0.0265998	-1.05069	1	DOWN	1.80407	0.428388
ENSG00000029725.16	RABEP1	chr17	5282265	5385812	103548	+	6531	protein_coding	7	1.12928	34.225	4.12322	0.00194849	0.026611	-1.42061	1	UP	24.2541	39.9226
ENSG00000166225.8	FRS2	chr12	69470349	69579789	109441	+	7242	protein_coding	11	-1.44821	8.67081	-4.11994	0.0019589	0.0267385	-1.35751	1	DOWN	10.6246	7.55437
ENSG00000124942.13	AHNAK	chr11	62433542	62556235	122694	-	19465	protein_coding	8	-3.71237	8.3413	-4.11924	0.00196113	0.0267413	-1.39661	1	DOWN	15.8367	4.05823
ENSG00000278989.1		chr11	86434924	86437282	2359	-	2359	TEC	1	3.14931	1.05827	4.1192	0.00196127	0.0267413	-1.05469	1	UP	0.340387	1.46849
ENSG00000188612.11	SUMO2	chr17	75165586	75182983	17398	-	3372	protein_coding	3	-1.14776	87.3206	-4.1188	0.00196254	0.0267438	-1.44022	1	DOWN	68.1612	98.2689
ENSG00000103494.12	RPGRIP1L	chr16	53597683	53703938	106256	-	12857	protein_coding	12	1.26087	4.2062	4.11806	0.00196492	0.0267475	-1.34108	1	UP	2.09216	5.41423
ENSG00000268707.1		chr9	129170434	129170940	507	+	507	lincRNA	1	-4.48627	0.194752	-4.11787	0.00196552	0.0267475	-1.39608	1	DOWN	0.462188	0.0419318
ENSG00000235370.6	DNM1P51	chr15	84398316	84411701	13386	-	8796	transcribed_unprocessed_pseudogene	2	3.02354	0.257542	4.1177	0.00196606	0.0267475	-1.05802	1	UP	0.122945	0.334454
ENSG00000273771.1		chr15	96080713	96084584	3872	-	2797	lincRNA	1	-4.93219	0.202287	-4.1156	0.00197279	0.0268243	-1.21374	1	DOWN	0.484879	0.0408049
ENSG00000113532.12	ST8SIA4	chr5	100806935	100903266	96332	-	7794	protein_coding	4	1.62803	12.2943	4.11488	0.00197509	0.0268262	-1.3844	1	UP	6.66231	15.5126
ENSG00000158092.6	NCK1	chr3	136862208	136949823	87616	+	3727	protein_coding	12	-1.98741	11.6082	-4.11488	0.0019751	0.0268262	-1.31709	1	DOWN	15.988	9.10545
ENSG00000108797.11	CNTNAP1	chr17	42682613	42699814	17202	+	6045	protein_coding	4	1.17239	12.2617	4.1131	0.00198081	0.0268889	-1.36604	1	UP	6.8577	15.3497
ENSG00000148291.9	SURF2	chr9	133356552	133361169	4618	+	1008	protein_coding	3	1.60469	12.8559	4.11213	0.00198394	0.0269166	-1.16238	1	UP	8.2881	15.4661
ENSG00000123728.9	RAP2C	chrX	132203024	132219480	16457	-	4118	protein_coding	5	-1.09328	20.7723	-4.11027	0.00198997	0.0269755	-1.3981	1	DOWN	11.8183	25.8889
ENSG00000173226.16	IQCB1	chr3	121769763	121835079	65317	-	3049	protein_coding	7	-1.3957	7.8859	-4.11012	0.00199046	0.0269755	-1.22985	1	DOWN	12.6399	5.16932
ENSG00000166337.9	TAF10	chr11	6606296	6612667	6372	-	6103	protein_coding	5	-1.04187	7.6026	-4.10682	0.00200117	0.0271057	-1.36402	1	DOWN	5.99589	8.52072
ENSG00000185803.8	SLC52A2	chr8	144354135	144361272	7138	+	2926	protein_coding	13	1.37474	7.87592	4.10588	0.00200423	0.0271323	-1.25827	1	UP	5.23862	9.38295
ENSG00000259051.1	HNRNPUP1	chr14	43300263	43300595	333	+	333	processed_pseudogene	1	5.22794	5.47458	4.10546	0.0020056	0.027136	-1.30124	1	UP	0.0599344	8.56866
ENSG00000118473.21	SGIP1	chr1	66533383	66748299	214917	+	10477	protein_coding	14	1.70068	8.71701	4.10502	0.00200704	0.0271407	-1.39554	1	UP	3.63534	11.6208
ENSG00000182685.7	BRICD5	chr16	2209253	2211950	2698	-	2083	protein_coding	4	2.22208	4.26531	4.10462	0.00200834	0.0271434	-1.1082	1	UP	1.97953	5.57146
ENSG00000114127.10	XRN1	chr3	142306607	142448062	141456	-	11982	protein_coding	14	-1.06905	5.44978	-4.1034	0.00201233	0.0271736	-1.39121	1	DOWN	6.35955	4.92992
ENSG00000112981.4	NME5	chr5	138115172	138139443	24272	-	2392	protein_coding	6	2.42878	5.08641	4.10326	0.00201278	0.0271736	-1.14862	1	UP	3.11669	6.21196
ENSG00000188674.10	C2orf80	chr2	208165343	208190073	24731	-	1435	protein_coding	7	1.57106	10.3467	4.10176	0.00201771	0.0272169	-1.19855	1	UP	7.28321	12.0973
ENSG00000111224.13	PARP11	chr12	3791047	3873448	82402	-	6200	protein_coding	8	-1.59455	1.86949	-4.10159	0.00201827	0.0272169	-1.18683	1	DOWN	2.02639	1.77983
ENSG00000158815.10	FGF17	chr8	22042398	22048809	6412	+	3287	protein_coding	4	3.27964	1.14525	4.10128	0.00201929	0.0272169	-1.07256	1	UP	0.177427	1.6983
ENSG00000215196.4		chr5	17130028	17217047	87020	-	2941	antisense	1	3.08714	1.96827	4.10084	0.00202073	0.0272215	-1.06436	1	UP	0.466227	2.82658
ENSG00000248360.7	LINC00504	chr4	14470465	14888169	417705	-	5095	lincRNA	4	4.06194	0.126768	4.10008	0.00202324	0.0272404	-1.2362	1	UP	0.047945	0.17181
ENSG00000102466.15	FGF14	chr13	101710804	102402457	691654	-	13759	protein_coding	4	2.91084	8.20671	4.09954	0.00202501	0.0272494	-1.40673	1	UP	3.66355	10.8028
ENSG00000164751.14	PEX2	chr8	76980258	77001044	20787	-	4969	protein_coding	6	-1.49158	7.71673	-4.09687	0.00203385	0.0273535	-1.31533	1	DOWN	11.9683	5.28729
ENSG00000137809.16	ITGA11	chr15	68296533	68432162	135630	-	10864	protein_coding	7	-4.09616	0.179179	-4.09644	0.00203528	0.0273578	-1.10247	1	DOWN	0.417233	0.0431483
ENSG00000270223.1		chrX	74009389	74011468	2080	-	905	sense_intronic	1	5.17555	0.167644	4.09605	0.00203658	0.0273603	-1.50559	1	UP	0.00735107	0.25924
ENSG00000183291.15		chr1	86862445	86914424	51980	-	2103	protein_coding	8	-1.01144	35.6922	-4.09532	0.00203899	0.0273779	-1.38168	1	DOWN	51.8299	26.4707
ENSG00000253541.1	SEPT10P1	chr8	56476826	56477987	1162	-	1162	processed_pseudogene	1	-4.25807	0.156782	-4.09441	0.002042	0.0274034	-1.32737	1	DOWN	0.335834	0.0544673
ENSG00000183935.5	HTR7P1	chr12	13000420	13004830	4411	+	4411	transcribed_processed_pseudogene	2	2.94363	0.897705	4.09394	0.00204356	0.0274095	-1.07413	1	UP	0.517673	1.11487
ENSG00000143499.13	SMYD2	chr1	214281102	214337131	56030	+	4889	protein_coding	6	1.22449	5.64452	4.09345	0.00204521	0.0274126	-1.29754	1	UP	4.19484	6.47291
ENSG00000141452.9	C18orf8	chr18	23503470	23531807	28338	+	3090	protein_coding	14	1.46281	5.44831	4.09316	0.00204618	0.0274126	-1.23726	1	UP	3.91328	6.32547
ENSG00000140367.11	UBE2Q2	chr15	75843285	75901078	57794	+	3852	protein_coding	8	-1.12005	19.0316	-4.09288	0.00204712	0.0274126	-1.41716	1	DOWN	22.9037	16.819
ENSG00000280134.1		chr10	85555484	85557436	1953	-	1953	TEC	1	6.35117	0.199624	4.09197	0.00205015	0.0274383	-1.40228	1	UP	0.0347834	0.293818
ENSG00000243147.7	MRPL33	chr2	27771717	27988087	216371	+	1539	protein_coding	6	-1.27261	18.6389	-4.08943	0.00205865	0.0275371	-1.29861	1	DOWN	26.5545	14.1158
ENSG00000067606.16	PRKCZ	chr1	2050470	2185395	134926	+	7636	protein_coding	26	1.51427	7.24304	4.08734	0.00206568	0.0276161	-1.38182	1	UP	4.23569	8.96153
ENSG00000178053.17	MLF1	chr3	158571163	158607252	36090	+	3569	protein_coding	17	-1.444	15.9084	-4.08645	0.00206869	0.027639	-1.3689	1	DOWN	26.5797	9.81048
ENSG00000154124.4	OTULIN	chr5	14664664	14699711	35048	+	8614	protein_coding	6	-1.20492	2.46436	-4.08617	0.00206963	0.027639	-1.28461	1	DOWN	3.31325	1.97928
ENSG00000164695.4	CHMP4C	chr8	81732434	81759515	27082	+	1866	protein_coding	1	-6.60917	0.212021	-4.08566	0.00207135	0.027643	-1.30769	1	DOWN	0.494582	0.0505581
ENSG00000181830.8	SLC35C1	chr11	45804072	45813015	8944	+	4505	protein_coding	4	2.07067	2.47957	4.08514	0.00207311	0.027643	-1.17583	1	UP	1.15908	3.23413
ENSG00000119283.15	TRIM67	chr1	231162112	231221556	59445	+	9326	protein_coding	3	1.79207	2.9375	4.08476	0.0020744	0.027643	-1.30462	1	UP	1.32237	3.86043
ENSG00000101901.11	ALG13	chrX	111665811	111760649	94839	+	8188	protein_coding	41	1.17239	3.40505	4.08475	0.0020744	0.027643	-1.31859	1	UP	2.58435	3.87402
ENSG00000141252.19	VPS53	chr17	508668	721717	213050	-	20899	protein_coding	20	1.32486	2.75706	4.08335	0.00207914	0.0276913	-1.39828	1	UP	1.94124	3.22324
ENSG00000152818.18	UTRN	chr6	144285701	144853034	567334	+	14604	protein_coding	13	-1.61503	4.41054	-4.08268	0.00208144	0.0277069	-1.42086	1	DOWN	5.07698	4.02971
ENSG00000119335.16	SET	chr9	128683424	128696400	12977	+	4355	protein_coding	11	-1.10763	123.365	-4.08194	0.00208394	0.0277123	-1.5184	1	DOWN	148.869	108.792
ENSG00000185518.11	SV2B	chr15	91099950	91301309	201360	+	12454	protein_coding	6	1.71599	4.91024	4.0819	0.00208409	0.0277123	-1.38904	1	UP	2.22406	6.4452
ENSG00000176142.12	TMEM39A	chr3	119429500	119468830	39331	-	5333	protein_coding	12	-2.44443	2.99754	-4.08123	0.00208635	0.0277166	-1.22698	1	DOWN	4.80504	1.96468
ENSG00000203778.7	FAM229B	chr6	112087599	112102790	15192	+	2543	protein_coding	2	-1.09112	19.5297	-4.08082	0.00208774	0.0277166	-1.37771	1	DOWN	27.1549	15.1725
ENSG00000215190.9	LINC00680	chr6	57946074	57961501	15428	-	2969	transcribed_unprocessed_pseudogene	6	3.92073	1.70676	4.07993	0.00209078	0.0277166	-1.0948	1	UP	0.906998	2.16376
ENSG00000111052.7	LIN7A	chr12	80792520	80937925	145406	-	6795	protein_coding	4	-1.30411	12.1296	-4.07989	0.00209092	0.0277166	-1.42849	1	DOWN	16.9807	9.35753
ENSG00000095066.11	HOOK2	chr19	12763003	12872740	109738	-	5950	protein_coding	24	1.75726	2.83359	4.07985	0.00209106	0.0277166	-1.24573	1	UP	1.53075	3.57807
ENSG00000075043.18	KCNQ2	chr20	63400210	63472677	72468	-	12775	protein_coding	47	1.38019	15.2345	4.07967	0.00209167	0.0277166	-1.48242	1	UP	10.9883	17.661
ENSG00000121297.6	TSHZ3	chr19	31274945	31349547	74603	-	5817	protein_coding	3	1.93185	4.69743	4.07949	0.00209227	0.0277166	-1.30539	1	UP	1.89673	6.29782
ENSG00000196172.9	ZNF681	chr19	23739195	23758891	19697	-	6497	protein_coding	3	1.67589	2.49883	4.07767	0.00209849	0.0277697	-1.23247	1	UP	2.22987	2.65252
ENSG00000144043.11	TEX261	chr2	70985938	70994945	9008	-	4260	protein_coding	6	2.04444	6.86464	4.07766	0.00209852	0.0277697	-1.3184	1	UP	5.36543	7.72133
ENSG00000089597.16	GANAB	chr11	62624826	62646726	21901	-	5027	protein_coding	16	-1.21942	36.8975	-4.07681	0.00210144	0.0277811	-1.47833	1	DOWN	57.2875	25.2461
ENSG00000167371.17	PRRT2	chr16	29811382	29815892	4511	+	3755	protein_coding	20	1.41128	6.73518	4.07663	0.00210207	0.0277811	-1.31036	1	UP	3.7292	8.45288
ENSG00000065057.7	NTHL1	chr16	2039815	2047866	8052	-	2430	protein_coding	10	1.57564	4.42504	4.07628	0.00210327	0.0277811	-1.19465	1	UP	3.21793	5.11482
ENSG00000221983.7	UBA52	chr19	18571730	18577550	5821	+	4306	protein_coding	14	-1.2459	59.0873	-4.07582	0.00210483	0.0277811	-1.49105	1	DOWN	91.449	40.5949
ENSG00000169814.12	BTD	chr3	15601341	15645822	44482	+	3704	protein_coding	12	-1.66746	2.22431	-4.07577	0.00210501	0.0277811	-1.17115	1	DOWN	3.33554	1.58932
ENSG00000112175.7	BMP5	chr6	55753645	55875564	121920	-	3952	protein_coding	1	-3.89361	0.311533	-4.07443	0.00210963	0.0278159	-1.1592	1	DOWN	0.658389	0.11333
ENSG00000278730.1		chr17	68126666	68129586	2921	+	2921	lincRNA	1	1.21985	20.8139	4.07417	0.00211051	0.0278159	-1.41751	1	UP	17.8561	22.5041
ENSG00000175906.4	ARL4D	chr17	43398959	43401137	2179	+	1612	protein_coding	1	-1.56178	9.81284	-4.07403	0.00211102	0.0278159	-1.24292	1	DOWN	14.7205	7.00847
ENSG00000240849.10	TMEM189	chr20	50118254	50153734	35481	-	7931	protein_coding	5	1.38282	3.87027	4.07263	0.00211581	0.0278642	-1.34591	1	UP	2.49668	4.65519
ENSG00000169189.16	NSMCE1	chr16	27224991	27268794	43804	-	3770	protein_coding	14	-1.29637	6.93953	-4.0716	0.00211939	0.0278851	-1.31965	1	DOWN	10.5937	4.85146
ENSG00000151292.17	CSNK1G3	chr5	123512099	123617045	104947	+	5000	protein_coding	10	-1.11253	15.3703	-4.07152	0.00211965	0.0278851	-1.4555	1	DOWN	17.5376	14.1318
ENSG00000251602.6		chr14	105416884	105419739	2856	-	2279	antisense	2	2.79209	1.65213	4.07118	0.00212085	0.027886	-1.10798	1	UP	0.999518	2.02506
ENSG00000182934.11	SRPRA	chr11	126262919	126269144	6226	-	4167	protein_coding	7	-1.1441	20.6068	-4.07039	0.00212357	0.0278868	-1.46857	1	DOWN	15.7748	23.3679
ENSG00000259153.1		chr14	70810205	70815403	5199	+	716	lincRNA	2	2.07009	9.3931	4.0701	0.0021246	0.0278868	-1.14011	1	UP	4.72292	12.0618
ENSG00000270487.1		chr6	156780327	156780455	129	-	129	antisense	1	-4.3183	0.571791	-4.07005	0.00212476	0.0278868	-1.49488	1	DOWN	1.44967	0.0701487
ENSG00000265393.1		chr8	144512567	144513672	1106	+	338	antisense	1	3.68516	1.59415	4.06986	0.00212543	0.0278868	-1.32321	1	UP	0.613913	2.15428
ENSG00000067167.7	TRAM1	chr8	70573442	70608387	34946	-	3878	protein_coding	5	-1.8873	26.4333	-4.069	0.0021284	0.0279008	-1.42049	1	DOWN	49.2764	13.3802
ENSG00000240509.1	RPL34P18	chr8	93957338	93957691	354	-	354	processed_pseudogene	1	-3.51394	2.89537	-4.0688	0.00212911	0.0279008	-1.16518	1	DOWN	5.21949	1.5673
ENSG00000182631.6	RXFP3	chr5	33936386	33938237	1852	+	1852	protein_coding	1	5.46787	0.186657	4.06857	0.00212988	0.0279008	-1.39964	1	UP	0.0365277	0.272446
ENSG00000254348.1		chr8	47189305	47189560	256	+	256	processed_pseudogene	1	4.40346	1.99927	4.06754	0.00213348	0.0279058	-1.34986	1	UP	0.352541	2.94026
ENSG00000153563.15	CD8A	chr2	86784610	86808396	23787	-	3634	protein_coding	4	2.46004	1.0313	4.06733	0.00213423	0.0279058	-1.11346	1	UP	0.488543	1.34144
ENSG00000204428.12	LY6G5C	chr6	31676684	31684040	7357	-	2621	protein_coding	7	3.48642	0.703827	4.06722	0.00213459	0.0279058	-1.15391	1	UP	0.27067	0.951345
ENSG00000126522.16	ASL	chr7	66075798	66093558	17761	+	3195	protein_coding	10	1.71075	2.77191	4.06682	0.00213598	0.0279058	-1.17667	1	UP	1.72425	3.37058
ENSG00000184163.3	FAM132A	chr1	1242446	1246722	4277	-	1794	protein_coding	5	-4.90251	0.494669	-4.06653	0.00213699	0.0279058	-1.23006	1	DOWN	1.03384	0.186571
ENSG00000269696.1		chr19	56545566	56567411	21846	-	2045	antisense	1	3.41745	1.50558	4.06652	0.00213704	0.0279058	-1.11659	1	UP	0.91521	1.84294
ENSG00000175161.13	CADM2	chr3	84958981	86074429	1115449	+	9990	protein_coding	5	1.50593	13.0295	4.06543	0.00214085	0.0279407	-1.47547	1	UP	7.31938	16.2924
ENSG00000167693.16	NXN	chr17	799313	979770	180458	-	5880	protein_coding	12	-2.08098	8.61113	-4.06452	0.00214404	0.0279479	-1.40789	1	DOWN	13.8848	5.59762
ENSG00000101752.11	MIB1	chr18	21704957	21870957	166001	+	10033	protein_coding	4	-1.3221	23.6379	-4.06434	0.00214467	0.0279479	-1.52201	1	DOWN	32.6405	18.4936
ENSG00000139597.17	N4BP2L1	chr13	32400723	32428311	27589	-	6053	protein_coding	12	-2.61349	0.627757	-4.06405	0.00214567	0.0279479	-1.12234	1	DOWN	1.04688	0.388261
ENSG00000152661.7	GJA1	chr6	121435692	121449727	14036	+	3037	protein_coding	1	-4.38476	59.2476	-4.06398	0.00214592	0.0279479	-1.37909	1	DOWN	142.224	11.8323
ENSG00000151240.16	DIP2C	chr10	274190	689668	415479	-	8563	protein_coding	5	1.0557	11.3108	4.06363	0.00214713	0.0279489	-1.47933	1	UP	8.01296	13.1954
ENSG00000171858.17	RPS21	chr20	62387116	62388520	1405	+	1023	protein_coding	5	-2.04026	114.908	-4.06284	0.0021499	0.0279702	-1.44791	1	DOWN	203.856	64.0803
ENSG00000261236.6	BOP1	chr8	144262102	144291370	29269	-	3716	protein_coding	7	1.77485	7.43238	4.06081	0.00215706	0.0280372	-1.3513	1	UP	4.81364	8.92881
ENSG00000232388.4	LINC00493	chr20	18567347	18569563	2217	+	1098	protein_coding	3	-1.39604	16.4233	-4.06065	0.00215763	0.0280372	-1.27925	1	DOWN	24.8238	11.623
ENSG00000100647.7	SUSD6	chr14	69611596	69715142	103547	+	5830	protein_coding	3	-1.38381	4.16864	-4.06024	0.00215906	0.0280372	-1.36276	1	DOWN	4.52076	3.96744
ENSG00000009307.15	CSDE1	chr1	114716913	114758676	41764	-	5778	protein_coding	18	-1.15867	195.713	-4.06009	0.00215959	0.0280372	-1.56863	1	DOWN	157.395	217.609
ENSG00000110442.11	COMMD9	chr11	36269284	36289449	20166	-	6592	protein_coding	8	1.47373	7.0645	4.05943	0.00216192	0.0280528	-1.41294	1	UP	4.76656	8.37761
ENSG00000164690.7	SHH	chr7	155799986	155812273	12288	-	5038	protein_coding	5	3.86937	0.532188	4.05792	0.00216725	0.0280935	-1.17428	1	UP	0.0848069	0.787834
ENSG00000278910.3	BANCR	chr9	69296682	69306977	10296	-	600	lincRNA	2	-5.30588	0.233373	-4.05763	0.0021683	0.0280935	-1.43781	1	DOWN	0.61426	0.0157236
ENSG00000237289.9	CKMT1B	chr15	43593054	43604901	11848	+	3470	protein_coding	15	2.65232	3.40312	4.05758	0.00216847	0.0280935	-1.1767	1	UP	1.06363	4.73998
ENSG00000167323.10	STIM1	chr11	3854527	4093210	238684	+	7130	protein_coding	21	-1.08499	6.22643	-4.05695	0.00217071	0.0281078	-1.43475	1	DOWN	6.9764	5.79788
ENSG00000147202.17	DIAPH2	chrX	96684663	97604997	920335	+	9550	protein_coding	5	-2.09432	1.09636	-4.05584	0.00217464	0.0281232	-1.16255	1	DOWN	2.28815	0.415334
ENSG00000186591.11	UBE2H	chr7	129830732	129952949	122218	-	6392	protein_coding	9	-1.20171	34.1913	-4.05573	0.00217502	0.0281232	-1.53511	1	DOWN	42.3985	29.5015
ENSG00000278952.1		chr11	65118310	65119111	802	+	802	TEC	1	3.90492	0.837047	4.05565	0.00217532	0.0281232	-1.32358	1	UP	0.123978	1.24452
ENSG00000157014.10	TATDN2	chr3	10248023	10281218	33196	+	5572	protein_coding	4	1.4567	3.68209	4.05524	0.00217678	0.0281273	-1.32202	1	UP	2.64074	4.27715
ENSG00000095574.11	IKZF5	chr10	122990806	123008817	18012	-	4934	protein_coding	5	-1.35139	3.62441	-4.0535	0.00218296	0.0281731	-1.31989	1	DOWN	3.91523	3.45823
ENSG00000277531.2		chr19	46424697	46428951	4255	-	4255	protein_coding	1	1.74892	15.2155	4.05317	0.00218416	0.0281731	-1.45853	1	UP	7.63129	19.5493
ENSG00000175061.17	LRRC75A-AS1	chr17	16438822	16478678	39857	+	3759	processed_transcript	30	-1.68331	113.63	-4.05311	0.00218438	0.0281731	-1.54829	1	DOWN	181.375	74.9181
ENSG00000104833.11	TUBB4A	chr19	6494319	6502848	8530	-	3466	protein_coding	13	2.28409	12.1587	4.05259	0.00218622	0.0281731	-1.38073	1	UP	3.54374	17.0815
ENSG00000101972.18	STAG2	chrX	123960212	124422664	462453	+	8187	protein_coding	18	-1.48833	35.7313	-4.05234	0.0021871	0.0281731	-1.55045	1	DOWN	31.9334	37.9015
ENSG00000014216.15	CAPN1	chr11	65180566	65212006	31441	+	7553	protein_coding	28	1.35567	10.767	4.05233	0.00218716	0.0281731	-1.47766	1	UP	7.09165	12.8671
ENSG00000140105.17	WARS	chr14	100333788	100376805	43018	-	6358	protein_coding	44	1.33256	14.9237	4.0519	0.00218867	0.0281779	-1.48844	1	UP	10.0266	17.7221
ENSG00000223768.1	LINC00205	chr21	45293285	45297354	4070	+	1391	lincRNA	1	1.78209	23.3421	4.05098	0.00219199	0.0282059	-1.37715	1	UP	12.1252	29.7517
ENSG00000260455.1	NBAT1	chr6	22134957	22147193	12237	-	1940	lincRNA	1	3.91849	0.333346	4.04989	0.0021959	0.0282366	-1.30144	1	UP	0.159701	0.432571
ENSG00000245526.9	LINC00461	chr5	88507546	88691041	183496	-	6174	lincRNA	17	-1.72401	16.9842	-4.04968	0.00219666	0.0282366	-1.50702	1	DOWN	22.801	13.6603
ENSG00000160818.16	GPATCH4	chr1	156594487	156601496	7010	-	4437	protein_coding	16	2.25846	2.4029	4.04906	0.00219886	0.0282502	-1.2219	1	UP	1.17234	3.10608
ENSG00000145241.10	CENPC	chr4	67468748	67545606	76859	-	8613	protein_coding	7	-1.2123	3.33896	-4.04683	0.00220692	0.0283137	-1.38736	1	DOWN	4.27099	2.80638
ENSG00000170629.14	DPY19L2P2	chr7	103175133	103280410	105278	-	5580	transcribed_unprocessed_pseudogene	6	1.41217	3.92979	4.04668	0.00220746	0.0283137	-1.35469	1	UP	2.71397	4.62454
ENSG00000147255.18	IGSF1	chrX	131273506	131578899	305394	-	7051	protein_coding	8	2.11392	2.82979	4.04653	0.002208	0.0283137	-1.309	1	UP	1.11968	3.807
ENSG00000260918.1		chr4	47431960	47438959	7000	+	7000	sense_overlapping	1	4.37436	2.23016	4.04642	0.00220839	0.0283137	-1.18131	1	UP	0.47912	3.23076
ENSG00000107736.19	CDH23	chr10	71396934	71815947	419014	+	18059	protein_coding	14	-2.45291	1.95353	-4.04505	0.00221334	0.0283589	-1.39927	1	DOWN	2.34506	1.7298
ENSG00000257178.4	MIR10A	chr17	48579630	48582259	2630	-	2630	sense_intronic	2	6.11275	0.196008	4.04431	0.00221603	0.0283589	-1.46553	1	UP	0	0.308012
ENSG00000131943.17	C19orf12	chr19	29698886	29715789	16904	-	5378	protein_coding	9	2.34501	7.6176	4.04374	0.00221807	0.0283589	-1.41858	1	UP	4.11956	9.61649
ENSG00000170412.16	GPRC5C	chr17	74424851	74451653	26803	+	8005	protein_coding	11	-3.43635	1.77316	-4.04369	0.00221826	0.0283589	-1.18576	1	DOWN	4.06009	0.466338
ENSG00000199107.3	MIR409	chr14	101065300	101065378	79	+	79	miRNA	1	4.9965	1.90397	4.04341	0.00221927	0.0283589	-1.5737	1	UP	0	2.99196
ENSG00000136240.9	KDELR2	chr7	6445953	6484242	38290	-	3990	protein_coding	6	-1.00512	29.1743	-4.04336	0.00221945	0.0283589	-1.5074	1	DOWN	42.7012	21.4446
ENSG00000279766.1		chr8	140572142	140572812	671	-	671	TEC	1	-5.87608	0.684605	-4.04301	0.00222074	0.0283589	-1.35054	1	DOWN	1.31377	0.325083
ENSG00000108821.13	COL1A1	chr17	50183289	50201632	18344	-	9819	protein_coding	13	-5.08622	19.1646	-4.04272	0.00222177	0.0283589	-1.50573	1	DOWN	37.5465	8.66069
ENSG00000004777.18	ARHGAP33	chr19	35774532	35788822	14291	+	5260	protein_coding	13	1.46637	7.2905	4.04243	0.00222283	0.0283589	-1.42126	1	UP	3.75408	9.31132
ENSG00000160360.11	GPSM1	chr9	136327476	136359605	32130	+	4950	protein_coding	6	1.27192	14.9719	4.04228	0.00222339	0.0283589	-1.4881	1	UP	9.82957	17.9103
ENSG00000185641.6		chr5	116051917	116052289	373	-	373	processed_pseudogene	1	-2.80532	13.1477	-4.04181	0.00222508	0.0283658	-1.15964	1	DOWN	24.6263	6.58852
ENSG00000128422.15	KRT17	chr17	41619437	41624842	5406	-	2537	protein_coding	7	-5.65448	1.24397	-4.0409	0.00222841	0.0283812	-1.1963	1	DOWN	3.06536	0.203185
ENSG00000251485.1		chr2	232343116	232343903	788	+	788	processed_pseudogene	1	6.38846	0.637333	4.04085	0.00222859	0.0283812	-1.40614	1	UP	0.137928	0.922707
ENSG00000127922.9	SHFM1	chr7	96481626	96709891	228266	-	11490	protein_coding	24	-1.30553	3.90888	-4.04021	0.00223093	0.0283963	-1.42883	1	DOWN	5.67891	2.89743
ENSG00000101843.18	PSMD10	chrX	108084207	108091618	7412	-	2459	protein_coding	7	-1.09997	27.0813	-4.03768	0.00224019	0.0284996	-1.49717	1	DOWN	32.0389	24.2483
ENSG00000118271.9	TTR	chr18	31591726	31599021	7296	+	2173	protein_coding	5	-7.8893	86.2871	-4.03689	0.00224307	0.0285215	-1.17563	1	DOWN	232.523	2.72366
ENSG00000166448.14	TMEM130	chr7	98846488	98870771	24284	-	4663	protein_coding	8	1.8066	18.7903	4.0363	0.00224525	0.0285241	-1.50228	1	UP	7.67622	25.1412
ENSG00000179119.14	SPTY2D1	chr11	18606401	18634791	28391	-	6005	protein_coding	3	-1.78244	5.56003	-4.03621	0.00224558	0.0285241	-1.3843	1	DOWN	9.53552	3.28832
ENSG00000235879.1	FAR1P1	chr13	90170866	90171799	934	+	934	processed_pseudogene	1	4.39992	1.53337	4.03551	0.00224815	0.0285421	-1.42077	1	UP	0.00712282	2.40552
ENSG00000039560.13	RAI14	chr5	34656237	34832627	176391	+	7687	protein_coding	28	-2.47529	6.70531	-4.03482	0.00225071	0.0285599	-1.4335	1	DOWN	12.0527	3.64967
ENSG00000198689.10	SLC9A6	chrX	135973841	136047269	73429	+	7167	protein_coding	15	1.6382	25.8348	4.03369	0.00225487	0.028598	-1.55472	1	UP	14.4193	32.3579
ENSG00000101871.14	MID1	chrX	10445310	10833654	388345	-	9295	protein_coding	12	-2.11277	9.48658	-4.03258	0.00225897	0.0286115	-1.51973	1	DOWN	13.6928	7.08305
ENSG00000178927.17	C17orf62	chr17	82442589	82450829	8241	-	7234	protein_coding	40	1.52127	4.8554	4.03248	0.00225931	0.0286115	-1.4324	1	UP	3.61146	5.56623
ENSG00000162616.8	DNAJB4	chr1	77979175	78017964	38790	+	3783	protein_coding	6	-1.41763	10.515	-4.03236	0.00225976	0.0286115	-1.431	1	DOWN	15.1834	7.84732
ENSG00000149679.11	CABLES2	chr20	62388632	62407285	18654	-	3785	protein_coding	2	1.5689	5.94241	4.03215	0.00226057	0.0286115	-1.36314	1	UP	3.12411	7.55287
ENSG00000145817.16	YIPF5	chr5	144158159	144170714	12556	-	3701	protein_coding	6	-1.07149	22.3697	-4.0302	0.00226777	0.0286829	-1.49932	1	DOWN	31.6134	17.0875
ENSG00000118231.4	CRYGD	chr2	208121607	208124501	2895	-	619	protein_coding	1	-5.39123	0.213981	-4.03	0.00226853	0.0286829	-1.47072	1	DOWN	0.434117	0.088189
ENSG00000110721.11	CHKA	chr11	68052859	68121444	68586	-	3877	protein_coding	8	1.4518	8.97264	4.02922	0.00227142	0.0287012	-1.43396	1	UP	7.61553	9.74814
ENSG00000123545.5	NDUFAF4	chr6	96889313	96897881	8569	-	2540	protein_coding	3	1.66269	16.5792	4.02898	0.00227231	0.0287012	-1.4521	1	UP	9.97638	20.3523
ENSG00000153233.12	PTPRR	chr12	70638073	70920843	282771	-	5142	protein_coding	11	3.25487	6.14165	4.02831	0.00227479	0.0287058	-1.35871	1	UP	2.03887	8.4861
ENSG00000217648.1		chr6	143342246	143343383	1138	+	1138	processed_pseudogene	1	3.4701	0.936047	4.02826	0.00227499	0.0287058	-1.27816	1	UP	0.324153	1.2857
ENSG00000170396.7	ZNF804A	chr2	184598366	184939492	341127	+	4694	protein_coding	2	3.94451	3.99822	4.02737	0.00227831	0.028729	-1.26566	1	UP	1.24196	5.57322
ENSG00000136436.14	CALCOCO2	chr17	48830988	48866522	35535	+	8333	protein_coding	28	-1.59666	4.0406	-4.0269	0.00228007	0.028729	-1.37645	1	DOWN	7.51438	2.05559
ENSG00000120318.15	ARAP3	chr5	141653401	141682221	28821	-	6186	protein_coding	7	-2.15841	0.744355	-4.02678	0.00228051	0.028729	-1.1949	1	DOWN	1.14484	0.515505
ENSG00000152785.6	BMP3	chr4	81030965	81057531	26567	+	5734	protein_coding	1	3.72752	1.93521	4.02646	0.00228172	0.028729	-1.21572	1	UP	0.644685	2.67266
ENSG00000136960.12	ENPP2	chr8	119557086	119673453	116368	-	6729	protein_coding	9	-2.56492	6.36299	-4.02621	0.00228264	0.028729	-1.35795	1	DOWN	13.2569	2.42361
ENSG00000063176.15	SPHK2	chr19	48619291	48630717	11427	+	6009	protein_coding	13	1.7144	2.05124	4.02441	0.00228939	0.0287992	-1.29047	1	UP	1.0472	2.62498
ENSG00000244313.3		chr11	46428653	46429150	498	-	498	processed_pseudogene	1	-1.77863	47.2053	-4.0241	0.00229056	0.0287992	-1.33075	1	DOWN	86.705	24.634
ENSG00000267858.5	MZF1-AS1	chr19	58559129	58574797	15669	+	2968	antisense	3	2.29981	0.792187	4.02321	0.00229389	0.0288125	-1.18234	1	UP	0.578807	0.914119
ENSG00000106038.12	EVX1	chr7	27242700	27250493	7794	+	3353	protein_coding	4	5.57725	0.971968	4.0232	0.00229394	0.0288125	-1.18886	1	UP	0.13008	1.45305
ENSG00000171714.10	ANO5	chr11	22193176	22283357	90182	+	6900	protein_coding	2	1.54233	7.36407	4.02264	0.00229603	0.0288241	-1.48695	1	UP	4.87545	8.78614
ENSG00000183114.7	FAM43B	chr1	20552439	20555010	2572	+	2572	protein_coding	1	1.71635	3.79472	4.02097	0.00230232	0.0288884	-1.2575	1	UP	1.84098	4.91114
ENSG00000185904.11	LINC00839	chr10	42475543	42495336	19794	+	2337	lincRNA	2	4.43421	0.348041	4.0205	0.0023041	0.028896	-1.34422	1	UP	0.221694	0.420239
ENSG00000084710.13	EFR3B	chr2	25042130	25159137	117008	+	10591	protein_coding	5	2.23138	16.6824	4.01964	0.00230733	0.0289051	-1.57427	1	UP	9.1818	20.9685
ENSG00000142686.7	C1orf216	chr1	35713875	35719472	5598	-	3629	protein_coding	3	1.92178	23.234	4.01958	0.00230757	0.0289051	-1.52531	1	UP	11.0279	30.209
ENSG00000171817.16	ZNF540	chr19	37551406	37614097	62692	+	4304	protein_coding	10	1.71848	6.25361	4.01933	0.00230853	0.0289051	-1.41532	1	UP	3.90381	7.59635
ENSG00000151690.14	MFSD6	chr2	190408355	190509205	100851	+	6031	protein_coding	10	2.40528	6.84921	4.01907	0.0023095	0.0289051	-1.44067	1	UP	2.31809	9.43843
ENSG00000164620.8	RELL2	chr5	141636950	141641077	4128	+	2596	protein_coding	7	1.44103	10.0261	4.01836	0.00231218	0.028908	-1.41586	1	UP	5.98566	12.3349
ENSG00000196586.13	MYO6	chr6	75749192	75919537	170346	+	8785	protein_coding	8	-1.76833	6.76116	-4.01826	0.00231257	0.028908	-1.49374	1	DOWN	11.0035	4.33698
ENSG00000274428.1		chr1	146409903	146410062	160	+	160	snRNA	1	3.26909	4.96847	4.01787	0.00231405	0.028908	-1.26923	1	UP	2.24623	6.52403
ENSG00000163235.15	TGFA	chr2	70447280	70554193	106914	-	4963	protein_coding	9	2.90026	1.6878	4.01777	0.00231441	0.028908	-1.22292	1	UP	0.559057	2.33279
ENSG00000244165.1	P2RY11	chr19	10111538	10115372	3835	+	2295	protein_coding	2	2.12098	2.21834	4.01695	0.00231755	0.0289108	-1.20276	1	UP	1.25175	2.77067
ENSG00000124574.14	ABCC10	chr6	43427366	43450430	23065	+	8083	protein_coding	10	1.73897	3.10217	4.01667	0.00231859	0.0289108	-1.40811	1	UP	1.72885	3.88692
ENSG00000102524.11	TNFSF13B	chr13	108251240	108308484	57245	+	3059	protein_coding	6	-4.99498	0.213451	-4.01622	0.00232032	0.0289108	-1.28469	1	DOWN	0.421881	0.0943482
ENSG00000140835.9	CHST4	chr16	71525233	71538746	13514	+	2669	protein_coding	3	4.77949	0.148124	4.01593	0.0023214	0.0289108	-1.46698	1	UP	0.0132633	0.225187
ENSG00000083290.19	ULK2	chr17	19770829	19867936	97108	-	9843	protein_coding	11	1.10378	10.8864	4.01592	0.00232145	0.0289108	-1.56452	1	UP	7.32821	12.9197
ENSG00000100239.15	PPP6R2	chr22	50343304	50445090	101787	+	5349	protein_coding	9	1.05431	12.6639	4.01586	0.00232166	0.0289108	-1.5352	1	UP	8.89646	14.8168
ENSG00000115484.14	CCT4	chr2	61868089	61888804	20716	-	2830	protein_coding	4	-1.23612	70.574	-4.01454	0.00232673	0.0289593	-1.58921	1	DOWN	103.276	51.8872
ENSG00000109265.13	KIAA1211	chr4	56049073	56328625	279553	+	6489	protein_coding	8	1.18456	17.7175	4.0139	0.00232915	0.0289734	-1.56817	1	UP	11.6448	21.1876
ENSG00000204262.11	COL5A2	chr2	189031896	189179879	147984	-	7156	protein_coding	3	-2.88311	15.2171	-4.01362	0.00233021	0.0289734	-1.46153	1	DOWN	34.157	4.39427
ENSG00000221914.8	PPP2R2A	chr8	26291491	26372680	81190	+	7881	protein_coding	24	-1.76268	7.42383	-4.01324	0.00233166	0.0289768	-1.52817	1	DOWN	9.10949	6.4606
ENSG00000145014.17	TMEM44	chr3	194587673	194633689	46017	-	4561	protein_coding	14	1.7991	2.56755	4.01272	0.00233364	0.0289869	-1.29763	1	UP	1.32538	3.27737
ENSG00000168710.17	AHCYL1	chr1	109984686	110023741	39056	+	5113	protein_coding	6	-1.51765	30.5755	-4.01221	0.00233561	0.0289967	-1.59533	1	DOWN	32.9043	29.2448
ENSG00000100749.7	VRK1	chr14	96797304	96931722	134419	+	2744	protein_coding	7	-2.02481	8.75791	-4.01152	0.00233824	0.0290149	-1.37438	1	DOWN	15.2124	5.06966
ENSG00000183696.13	UPP1	chr7	48088628	48108733	20106	+	4577	protein_coding	12	1.83607	7.75369	4.00774	0.00235279	0.0291554	-1.45305	1	UP	4.7192	9.48769
ENSG00000164038.14	SLC9B2	chr4	103019868	103085829	65962	-	5374	protein_coding	11	1.58927	5.52748	4.00768	0.00235302	0.0291554	-1.44484	1	UP	3.21012	6.85168
ENSG00000115419.12	GLS	chr2	190880827	190965552	84726	+	9827	protein_coding	15	1.18285	14.428	4.00766	0.00235311	0.0291554	-1.58962	1	UP	6.83057	18.7694
ENSG00000162408.10	NOL9	chr1	6521347	6554535	33189	-	7293	protein_coding	5	1.35107	5.52981	4.0067	0.00235682	0.029179	-1.4909	1	UP	3.81882	6.50751
ENSG00000206601.1	RNU6-431P	chr4	108652150	108652256	107	+	107	snRNA	1	-5.15197	0.681989	-4.00656	0.00235737	0.029179	-1.5763	1	DOWN	1.35354	0.298243
ENSG00000178295.14	GEN1	chr2	17753858	17788941	35084	+	11827	protein_coding	8	1.97011	0.657505	4.00565	0.00236087	0.0291888	-1.26478	1	UP	0.484313	0.756472
ENSG00000129696.12	TTI2	chr8	33473386	33513601	40216	-	4222	protein_coding	6	-1.52653	2.51324	-4.00564	0.0023609	0.0291888	-1.30629	1	DOWN	3.7843	1.78692
[truncated: 1,216 more rows]
