# Supplementary material for: Dissecting transcriptomic signatures of neuronal differentiation and maturation using iPSCs
Source: Nat Commun. 2020 Jan 23;11:462. doi: 10.1038/s41467-019-14266-z (PMC6978526; doi:10.1038/s41467-019-14266-z)
Supplement: Supplementary file 7 — Supplementary Data 3 [file 41467_2019_14266_MOESM7_ESM.xlsx]

## Sheet: Table S6
	Table S6: GO enrichment results of genes differentially expressed (at FDR < 0.05) between the neurons alone and neurons on astrocytes
	Cluster	ID	Description	GeneRatio	BgRatio	pvalue	p.adjust	qvalue	geneID	Count
	Down-regulated	GO:0022626	cytosolic ribosome	77/1108	102/13756	2.98032e-63	1.65706e-60	1.39918e-60	RPL22/RPL11/RPS8/RPL5/RPS27/RPS7/RPS27A/RPL31/RPL37A/RPL32/RPL15/RPSA/RPL14/RPL29/RPL24/RPL22L1/RPL35A/RPL9/RPL34/RPS3A/RPL37/RPS23/RPS14/RPS18/RPL10A/RPS12/RPS20/RPL7/RPL30/RPL8/RPS6/RPL35/RPL12/RPL7A/RPS24/RPLP2/RPL27A/RPS13/RPS3/RPS25/RPL41/RPL6/RPLP0/RPL21/RPS29/RPL36AL/RSL24D1/RPS27L/RPL4/RPS17/RPS2/RPS15A/RPL13/RPL26/RPL23A/RPL23/RPL19/RPL27/RPL38/RPL17/RPS15/RPL36/RPS28/RPL18A/RPS19/RPL18/…	77
	Down-regulated	GO:0044391	ribosomal subunit	79/1108	152/13756	3.16837e-46	8.80808e-44	7.43734e-44	RPL22/RPL11/RPS8/RPL5/RPS27/RPS7/MRPL33/RPS27A/RPL31/RPL37A/RPL32/RPL15/RPSA/RPL14/RPL29/RPL24/RPL22L1/RPL35A/RPL9/RPL34/RPS3A/RPL37/RPS23/RPS14/RACK1/RPS18/RPL10A/RPS12/RPS20/RPL7/RPL30/RPL8/RPS6/RPL35/RPL12/RPL7A/RPS24/RPLP2/RPL27A/RPS13/RPS3/RPS25/RPL41/RPL6/RPLP0/RPL21/RPS29/RPL36AL/RSL24D1/RPS27L/RPL4/RPS17/RPS2/RPS15A/RPL13/RPL26/RPL23A/RPL23/RPL19/RPL27/RPL38/RPL17/RPS15/RPL36/RPS28/RPL18A…	79
	Down-regulated	GO:0022625	cytosolic large ribosomal subunit	47/1108	56/13756	5.7544e-43	1.06648e-40	9.00513e-41	RPL22/RPL11/RPL5/RPL31/RPL37A/RPL32/RPL15/RPL14/RPL29/RPL24/RPL22L1/RPL35A/RPL9/RPL34/RPL37/RPL10A/RPL7/RPL30/RPL8/RPL35/RPL12/RPL7A/RPLP2/RPL27A/RPL41/RPL6/RPLP0/RPL21/RPL36AL/RSL24D1/RPL4/RPL13/RPL26/RPL23A/RPL23/RPL19/RPL27/RPL38/RPL17/RPL36/RPL18A/RPL18/RPL13A/RPL28/RPL3/RPL39/RPL10	47
	Down-regulated	GO:0044445	cytosolic part	83/1108	195/13756	5.09343e-40	7.07987e-38	5.97808e-38	RPL22/RPL11/RPS8/RPL5/RPS27/NLRP3/RPS7/RPS27A/CCT4/RPL31/RPL37A/RPL32/RPL15/RPSA/RPL14/RPL29/RPL24/HPS3/RPL22L1/RPL35A/RPL9/RPL34/RPS3A/RPL37/RPS23/RPS14/RPS18/RPL10A/RPS12/AHR/RPS20/RPL7/RPL30/RRM2B/RPL8/RPS6/RPL35/RPL12/RPL7A/RPS24/RPLP2/RPL27A/RPS13/RPS3/RPS25/RPL41/RPL6/RPLP0/RPL21/RPS29/RPL36AL/RSL24D1/RPS27L/RPL4/RPS17/RPS2/RPS15A/RPL13/RPL26/RPL23A/RPL23/RPL19/RPL27/RPL38/RPL17/RPS15/RPL36…	83
	Down-regulated	GO:0005840	ribosome	84/1108	213/13756	1.89305e-37	2.10507e-35	1.77747e-35	RPL22/RPL11/RPS8/RPL5/RPS27/RPS7/MRPL33/RPS27A/RPL31/RPL37A/RPL32/RPL15/RPSA/RPL14/RPL29/RPL24/NCK1/SERP1/RPL22L1/RPL35A/RPL9/RPL34/RPS3A/RPL37/RPS23/RPS14/CANX/RACK1/RPS18/RPL10A/RPS12/RPS20/RPL7/RPL30/RPL8/RPS6/RPL35/RPL12/RPL7A/RPS24/RPLP2/RPL27A/RPS13/RPS3/RPS25/RPL41/RPL6/RPLP0/RPL21/RPS29/RPL36AL/RSL24D1/RPS27L/RPL4/RPS17/RPS2/RPS15A/RPL13/RPL26/RPL23A/RPL23/RPL19/RPL27/RPL38/RPL17/RPS15/EE…	84
	Down-regulated	GO:0015934	large ribosomal subunit	48/1108	90/13756	3.71347e-29	3.44115e-27	2.90563e-27	RPL22/RPL11/RPL5/MRPL33/RPL31/RPL37A/RPL32/RPL15/RPL14/RPL29/RPL24/RPL22L1/RPL35A/RPL9/RPL34/RPL37/RPL10A/RPL7/RPL30/RPL8/RPL35/RPL12/RPL7A/RPLP2/RPL27A/RPL41/RPL6/RPLP0/RPL21/RPL36AL/RSL24D1/RPL4/RPL13/RPL26/RPL23A/RPL23/RPL19/RPL27/RPL38/RPL17/RPL36/RPL18A/RPL18/RPL13A/RPL28/RPL3/RPL39/RPL10	48
	Down-regulated	GO:0022627	cytosolic small ribosomal subunit	30/1108	38/13756	2.74064e-26	2.17685e-24	1.83808e-24	RPS8/RPS27/RPS7/RPS27A/RPSA/RPS3A/RPS23/RPS14/RPS18/RPS12/RPS20/RPS6/RPS24/RPS13/RPS3/RPS25/RPS29/RPS27L/RPS17/RPS2/RPS15A/RPS15/RPS28/RPS19/RPS11/RPS9/RPS5/RPS21/RPS4X/RPS4Y1	30
	Up-regulated	GO:0034702	ion channel complex	78/1291	227/13756	1.36303e-25	6.85606e-23	5.82518e-23	PDE4B/KCNC4/KCNA2/KCNA3/CHRNB2/CACNA1E/KCNK2/RYR2/CACNB4/KCNJ3/SCN3A/SCN2A/SCN9A/CACNA1D/KCNMB2/GABRG1/GABRA2/GABRB1/GLRA3/PDE4D/GABRB2/GABRA1/KCNIP1/KCNQ5/GABRR1/STXBP5/VWC2/STX1A/CACNA2D1/KCND2/KCNB2/KCNS2/KCNQ3/GRIN3A/KCNT1/GRIN1/CACNA1B/CACNB2/KCNMA1/KCNIP2/CHRNA10/ABCC8/KCNC1/KCNK4/CNIH2/CTTN/DLG2/SCN2B/SCN3B/CACNA1C/CACNB3/KCNC2/NOS1/GABRB3/GABRA5/GABRG3/GRIN2A/CACNB1/CNTNAP1/CACNA1G/CACNG4…	78
	Up-regulated	GO:0098794	postsynapse	94/1291	322/13756	1.35328e-24	3.4035e-22	2.89174e-22	OPRD1/DLGAP3/GRIK3/PDE4B/CHRNB2/DNM3/ADORA1/DISC1/CHRM3/LRRTM1/GAP43/CLSTN2/NSG1/GABRG1/GABRA2/GABRB1/ANK2/GLRA3/MAP1B/MEF2C/KCNN2/SPOCK1/GABRB2/GABRA1/PRR7/GABBR1/GABRR1/SYNE1/OPRM1/DBNL/PPP1R9A/KCND2/CHRM2/CDK5/DLGAP2/ANK1/ADGRB1/GRIN3A/NCS1/GRIN1/ANK3/LRRTM3/GRID1/NEURL1/CHRNA10/CHRM4/CNIH2/CTTN/ARRB1/DLG2/GRM5/DRD2/IQSEC3/CACNA1C/CLSTN3/PTPRO/FAIM2/KCNC2/ANKS1B/NOS1/CABP1/SLC8A3/GABRB3/GABRA5…	94
	Up-regulated	GO:1902495	transmembrane transporter complex	80/1291	253/13756	1.55022e-23	2.59921e-21	2.20839e-21	PDE4B/KCNC4/KCNA2/KCNA3/CHRNB2/ATP1B1/CACNA1E/KCNK2/RYR2/CACNB4/KCNJ3/SCN3A/SCN2A/SCN9A/CACNA1D/KCNMB2/GABRG1/GABRA2/GABRB1/GLRA3/PDE4D/GABRB2/GABRA1/KCNIP1/KCNQ5/GABRR1/STXBP5/VWC2/STX1A/CACNA2D1/KCND2/KCNB2/KCNS2/KCNQ3/GRIN3A/KCNT1/GRIN1/CACNA1B/CACNB2/KCNMA1/KCNIP2/CHRNA10/ABCC8/KCNC1/KCNK4/CNIH2/CTTN/DLG2/SCN2B/SCN3B/CACNA1C/CACNB3/KCNC2/NOS1/GABRB3/GABRA5/GABRG3/GRIN2A/CACNB1/CNTNAP1/CACNA1G…	80
	Up-regulated	GO:1990351	transporter complex	80/1291	259/13756	8.38816e-23	1.05481e-20	8.96209e-21	PDE4B/KCNC4/KCNA2/KCNA3/CHRNB2/ATP1B1/CACNA1E/KCNK2/RYR2/CACNB4/KCNJ3/SCN3A/SCN2A/SCN9A/CACNA1D/KCNMB2/GABRG1/GABRA2/GABRB1/GLRA3/PDE4D/GABRB2/GABRA1/KCNIP1/KCNQ5/GABRR1/STXBP5/VWC2/STX1A/CACNA2D1/KCND2/KCNB2/KCNS2/KCNQ3/GRIN3A/KCNT1/GRIN1/CACNA1B/CACNB2/KCNMA1/KCNIP2/CHRNA10/ABCC8/KCNC1/KCNK4/CNIH2/CTTN/DLG2/SCN2B/SCN3B/CACNA1C/CACNB3/KCNC2/NOS1/GABRB3/GABRA5/GABRG3/GRIN2A/CACNB1/CNTNAP1/CACNA1G…	80
	Up-regulated	GO:0030424	axon	99/1291	383/13756	1.67537e-21	1.64541e-19	1.398e-19	PRKCZ/PINK1/OPRD1/GRIK3/KCNC4/KCNA2/KCNA3/SV2A/HCN3/DNM3/ADORA1/KCNK2/DISC1/CHRM3/SPTBN1/AAK1/LRRTM1/SLC5A7/BIN1/SCN2A/PTPRN/KIF1A/CADM2/GAP43/EPHB1/CPLX1/GABRA2/HCN1/CRHBP/SPOCK1/PACSIN1/ADAM22/TAC1/CHRM2/CDK5/PTPRN2/NEFM/NEFL/PNOC/ANK1/CRH/STMN2/KCNQ3/DNM1/NCS1/GRIN1/ANK3/GOT1/CHRNA10/MAPK8IP1/DAGLA/DLG2/DRD2/NECTIN1/KIRREL3/VAMP1/PTPRO/MAP3K12/KCNC2/HTR2A/ATL1/AP3B2/MAPK8IP3/TBC1D24/CORO1A/SLC…	99
	Up-regulated	GO:0045211	postsynaptic membrane	65/1291	190/13756	2.13742e-21	1.64541e-19	1.398e-19	OPRD1/DLGAP3/GRIK3/CHRNB2/ADORA1/DISC1/CHRM3/LRRTM1/CLSTN2/NSG1/GABRG1/GABRA2/GABRB1/ANK2/GLRA3/GABRB2/GABRA1/PRR7/GABBR1/GABRR1/SYNE1/KCND2/CHRM2/CDK5/DLGAP2/ANK1/GRIN3A/NCS1/GRIN1/ANK3/LRRTM3/GRID1/NEURL1/CHRNA10/CHRM4/CNIH2/ARRB1/DLG2/IQSEC3/CLSTN3/FAIM2/KCNC2/ANKS1B/CABP1/GABRB3/GABRA5/GABRG3/HOMER2/GRIN2A/MINK1/SRCIN1/LRFN3/LRFN1/GRIN2D/LIN7B/SHANK1/CACNG8/CHRNA4/GRIK1/PICK1/SHANK3/GLRA2/MAG…	65
	Up-regulated	GO:0097060	synaptic membrane	76/1291	249/13756	2.28984e-21	1.64541e-19	1.398e-19	OPRD1/DLGAP3/GRIK3/KCNA2/CHRNB2/ADORA1/DISC1/CHRM3/NRXN1/LRRTM1/ERC2/CLSTN2/NSG1/GABRG1/GABRA2/GABRB1/ANK2/GLRA3/GABRB2/GABRA1/PRR7/GABBR1/GABRR1/SYNE1/KCND2/CHRM2/CDK5/DLGAP2/ANK1/RIMS2/GRIN3A/NCS1/GRIN1/ANK3/LRRTM3/GRID1/NEURL1/CHRNA10/CHRM4/CNIH2/ARRB1/DLG2/NECTIN1/IQSEC3/CLSTN3/FAIM2/KCNC2/ANKS1B/CABP1/GABRB3/GABRA5/GABRG3/HOMER2/GRIN2A/MINK1/SRCIN1/ADGRL1/UNC13A/LRFN3/LRFN1/GRIN2D/LIN7B/SHAN…	76
	Down-regulated	GO:0030055	cell-substrate junction	88/1108	380/13756	3.15458e-20	2.19243e-18	1.85124e-18	RPL22/EPHA2/RPS8/RPL5/NCSTN/DDR2/TADA1/ENAH/ARF1/RPS7/RPL31/FHL2/LIMS1/ITGAV/RPL37A/CTNNB1/RHOA/PHLDB2/FGFR3/RPL9/SCARB2/RPS3A/PALLD/IRF2/FAT1/ITGA1/ERBIN/RPS14/NPM1/RPS18/RPL10A/GJA1/EPB41L2/PTPN12/SDCBP/RPL7/CPNE3/RPL30/PABPC1/PTK2/RPL8/GSN/RPL12/RPL7A/VIM/ITGB1/RPLP2/RHOG/RPS13/AHNAK/RPS3/RDX/SENP1/PCBP2/ITGA5/HSP90B1/RPL6/RPLP0/MMP14/RPS29/ADAM10/RPL4/ITGA11/RPS17/RPS2/RPL23/RPL19/RPL27/ITGB3…	88
	Down-regulated	GO:0005925	focal adhesion	87/1108	376/13756	5.54453e-20	3.42529e-18	2.89223e-18	RPL22/EPHA2/RPS8/RPL5/NCSTN/DDR2/TADA1/ENAH/ARF1/RPS7/RPL31/FHL2/LIMS1/ITGAV/RPL37A/CTNNB1/RHOA/PHLDB2/FGFR3/RPL9/SCARB2/RPS3A/PALLD/IRF2/FAT1/ITGA1/RPS14/NPM1/RPS18/RPL10A/GJA1/EPB41L2/PTPN12/SDCBP/RPL7/CPNE3/RPL30/PABPC1/PTK2/RPL8/GSN/RPL12/RPL7A/VIM/ITGB1/RPLP2/RHOG/RPS13/AHNAK/RPS3/RDX/SENP1/PCBP2/ITGA5/HSP90B1/RPL6/RPLP0/MMP14/RPS29/ADAM10/RPL4/ITGA11/RPS17/RPS2/RPL23/RPL19/RPL27/ITGB3/GNA13…	87
	Down-regulated	GO:0005924	cell-substrate adherens junction	87/1108	377/13756	6.66653e-20	3.70659e-18	3.12976e-18	RPL22/EPHA2/RPS8/RPL5/NCSTN/DDR2/TADA1/ENAH/ARF1/RPS7/RPL31/FHL2/LIMS1/ITGAV/RPL37A/CTNNB1/RHOA/PHLDB2/FGFR3/RPL9/SCARB2/RPS3A/PALLD/IRF2/FAT1/ITGA1/RPS14/NPM1/RPS18/RPL10A/GJA1/EPB41L2/PTPN12/SDCBP/RPL7/CPNE3/RPL30/PABPC1/PTK2/RPL8/GSN/RPL12/RPL7A/VIM/ITGB1/RPLP2/RHOG/RPS13/AHNAK/RPS3/RDX/SENP1/PCBP2/ITGA5/HSP90B1/RPL6/RPLP0/MMP14/RPS29/ADAM10/RPL4/ITGA11/RPS17/RPS2/RPL23/RPL19/RPL27/ITGB3/GNA13…	87
	Up-regulated	GO:0034703	cation channel complex	53/1291	141/13756	8.65991e-20	5.44492e-18	4.62622e-18	PDE4B/KCNC4/KCNA2/KCNA3/CACNA1E/KCNK2/RYR2/CACNB4/KCNJ3/SCN3A/SCN2A/SCN9A/CACNA1D/KCNMB2/PDE4D/KCNIP1/KCNQ5/STX1A/CACNA2D1/KCND2/KCNB2/KCNS2/KCNQ3/KCNT1/CACNA1B/CACNB2/KCNMA1/KCNIP2/ABCC8/KCNC1/KCNK4/CTTN/DLG2/SCN2B/SCN3B/CACNA1C/CACNB3/KCNC2/NOS1/CACNB1/CNTNAP1/CACNA1G/CACNG4/HCN2/CACNA1A/SCN1B/KCNC3/CACNG8/SNAP25/KCNQ2/KCNJ6/CACNG2/TRPC5	53
	Up-regulated	GO:0098793	presynapse	75/1291	263/13756	3.52676e-19	1.97107e-17	1.6747e-17	GRIK3/SLC6A9/RAB3B/PDE4B/SLC6A17/KCNA2/SYT6/SV2A/ADORA1/DISC1/NRXN1/AAK1/SLC5A7/TMEM163/SYN2/ERC2/CADPS/CPLX1/GABRA2/RAB3C/SV2C/GABBR1/STXBP5/STX1A/CDK5/PTPRN2/LGI3/RIMS2/KCNK9/APBA1/DNM1/GRIN1/CACNA1B/ABCC8/SLC17A6/NRXN2/SYT12/DRD2/NECTIN1/VAMP1/KCNC2/SVOP/NRXN3/APBA2/SV2B/SYNGR3/TBC1D24/GRIN2A/DOC2A/STX1B/ATP6V0D1/DOC2B/HAP1/C1QL1/TSPOAP1/ADCYAP1/CBARP/AP3D1/PIP5K1C/CACNA1A/ADGRL1/UNC13A/LRFN3/…	75
	Down-regulated	GO:0031012	extracellular matrix	90/1108	418/13756	1.91462e-18	9.67752e-17	8.17147e-17	RPL22/RPL11/CYR61/TGFBR3/HIST2H4A/LAMC1/TOMM20/NID1/RPS7/HADHA/LTBP1/EFEMP1/COL3A1/COL5A2/FN1/COL6A3/FBLN2/ARF4/P3H2/RPL35A/RPL9/IGFBP7/RPS3A/SFRP2/ADAMTS6/ERBIN/RPS14/SPARC/CANX/HIST1H4C/HIST1H4D/HIST1H4E/HIST1H4F/RPS18/COL12A1/CTGF/AEBP1/SERPINE1/LAMB1/LOXL2/RPS20/RPL30/NOV/COL14A1/MAMDC2/OGN/ASPN/OLFML2A/RPL12/VIM/FGFR2/RPS13/GANAB/RPS3/WNT11/RPS25/CDON/MGP/MYL6/LUM/DCN/HSP90B1/POSTN/COL4A1/AN…	90
	Down-regulated	GO:0015935	small ribosomal subunit	31/1108	62/13756	3.32557e-18	1.54085e-16	1.30106e-16	RPS8/RPS27/RPS7/RPS27A/RPSA/RPS3A/RPS23/RPS14/RACK1/RPS18/RPS12/RPS20/RPS6/RPS24/RPS13/RPS3/RPS25/RPS29/RPS27L/RPS17/RPS2/RPS15A/RPS15/RPS28/RPS19/RPS11/RPS9/RPS5/RPS21/RPS4X/RPS4Y1	31
	Up-regulated	GO:0033267	axon part	58/1291	200/13756	1.79468e-15	9.02723e-14	7.66989e-14	PRKCZ/OPRD1/GRIK3/KCNC4/KCNA2/SV2A/HCN3/ADORA1/KCNK2/CHRM3/SPTBN1/AAK1/BIN1/SCN2A/PTPRN/KIF1A/CPLX1/CRHBP/SPOCK1/PACSIN1/CHRM2/PTPRN2/NEFL/PNOC/ANK1/CRH/KCNQ3/DNM1/GRIN1/ANK3/GOT1/MAPK8IP1/DAGLA/DLG2/DRD2/VAMP1/KCNC2/AP3B2/MAPK8IP3/TBC1D24/ATP6V0D1/PAFAH1B1/HAP1/CNTNAP1/ADCYAP1/AP3D1/TUBB4A/SCN1B/SPTBN4/PDYN/KIF3B/KCNQ2/SYNJ1/SYNGR1/SYN1/SYP/SLC9A6/L1CAM	58
	Up-regulated	GO:0030425	dendrite	93/1291	422/13756	2.11635e-15	9.67751e-14	8.22239e-14	MTOR/NCDN/GRIK3/PDE4B/KCNA2/HCN3/DNM3/BRINP2/BRINP3/ADORA1/CHRM3/DPYSL5/SLC1A4/SLC5A7/BMPR2/CHL1/EPHB1/CPLX1/GRK4/GABRA2/GABRB1/GLRA3/HCN1/MAP1B/CRHBP/KCNN2/PURA/KCNIP1/DBN1/GABBR1/OPRM1/DBNL/PPP1R9A/KCND2/CHRM2/CDK5/HTR5A/PNOC/KCNB2/GNAQ/BRINP1/NCS1/GRIN1/CACNA1B/ANK3/HTR7/CPEB3/NEURL1/KCNC1/MAPK8IP1/CNIH2/CTTN/ARRB1/DRD2/THY1/KIRREL3/PTPRO/KCNC2/ANKS1B/NOS1/HTR2A/JPH4/SLC8A3/GABRA5/HOMER2/MAPK8…	93
	Up-regulated	GO:0098797	plasma membrane protein complex	86/1291	398/13756	8.26845e-14	3.46586e-12	2.94473e-12	PDE4B/SGIP1/KCNC4/KCNA2/KCNA3/CHRNB2/ATP1B1/CACNA1E/KCNK2/GNG4/CD8A/CACNB4/KCNJ3/SCN3A/SCN2A/SCN9A/CACNA1D/KCNMB2/TNK2/GLRA3/PDE4D/APC/KCNIP1/GABBR1/HLA-DQB1/KCNQ5/STXBP5/VWC2/STX1A/CACNA2D1/TFR2/KCND2/SGCZ/KCNB2/KCNS2/KCNQ3/GRIN3A/KCNT1/GRIN1/CACNA1B/CACNB2/KCNMA1/KCNIP2/AP2A2/CHRNA10/ABCC8/KCNC1/CNIH2/CTTN/ARRB1/DLG2/SCN2B/NECTIN1/SCN3B/CACNA1C/CACNB3/KCNC2/NOS1/RGS6/RGS11/GRIN2A/CACNB1/CNTNAP1…	86
	Up-regulated	GO:0008021	synaptic vesicle	40/1291	122/13756	5.53755e-13	2.14261e-11	1.82044e-11	RAB3B/PDE4B/SLC6A17/SYT6/SV2A/DISC1/TMEM163/SYN2/GABRA2/RAB3C/SV2C/STXBP5/STX1A/PTPRN2/LGI3/KCNK9/APBA1/DNM1/GRIN1/ABCC8/SLC17A6/SYT12/DRD2/VAMP1/SVOP/APBA2/SV2B/SYNGR3/GRIN2A/DOC2A/STX1B/ATP6V0D1/HAP1/CBARP/SYT5/BRSK1/SNAP25/SYNGR1/SYN1/SYP	40
	Up-regulated	GO:0060076	excitatory synapse	45/1291	155/13756	2.53168e-12	9.09596e-11	7.72829e-11	DLGAP3/PDE4B/DNM3/ADORA1/DISC1/LRRTM1/GAP43/MAP1B/SPOCK1/DBNL/PPP1R9A/CDK5/DLGAP2/ADGRB1/GRIN3A/NCS1/GRIN1/NEURL1/CNIH2/ARRB1/DLG2/GRM5/DRD2/CACNA1C/ANKS1B/CABP1/HOMER2/GRIN2A/EEF2K/MINK1/SRCIN1/MAPT/NSF/LRFN1/LIN7B/SHANK1/CACNG8/PLCB4/RGS19/PICK1/MAPK8IP2/SHANK3/SYN1/SYP/NLGN3	45
	Up-regulated	GO:0070382	exocytic vesicle	41/1291	135/13756	4.79485e-12	1.60787e-10	1.36611e-10	RAB3B/PDE4B/SLC6A17/SYT6/SV2A/DISC1/TMEM163/SYN2/GABRA2/RAB3C/SV2C/STXBP5/STX1A/PTPRN2/LGI3/KCNK9/APBA1/DNM1/GRIN1/ABCC8/SLC17A6/SYT12/DRD2/VAMP1/SVOP/APBA2/SV2B/SYNGR3/GRIN2A/DOC2A/STX1B/ATP6V0D1/HAP1/CBARP/SYT3/SYT5/BRSK1/SNAP25/SYNGR1/SYN1/SYP	41
	Up-regulated	GO:0014069	postsynaptic density	42/1291	142/13756	6.94338e-12	2.05442e-10	1.74552e-10	DLGAP3/PDE4B/DNM3/ADORA1/DISC1/GAP43/MAP1B/SPOCK1/DBNL/PPP1R9A/CDK5/DLGAP2/ADGRB1/GRIN3A/NCS1/GRIN1/NEURL1/CNIH2/ARRB1/DLG2/GRM5/DRD2/CACNA1C/ANKS1B/CABP1/HOMER2/GRIN2A/EEF2K/MINK1/SRCIN1/MAPT/NSF/LRFN1/LIN7B/SHANK1/CACNG8/PLCB4/RGS19/PICK1/MAPK8IP2/SHANK3/SYN1	42
	Up-regulated	GO:0099572	postsynaptic specialization	42/1291	142/13756	6.94338e-12	2.05442e-10	1.74552e-10	DLGAP3/PDE4B/DNM3/ADORA1/DISC1/GAP43/MAP1B/SPOCK1/DBNL/PPP1R9A/CDK5/DLGAP2/ADGRB1/GRIN3A/NCS1/GRIN1/NEURL1/CNIH2/ARRB1/DLG2/GRM5/DRD2/CACNA1C/ANKS1B/CABP1/HOMER2/GRIN2A/EEF2K/MINK1/SRCIN1/MAPT/NSF/LRFN1/LIN7B/SHANK1/CACNG8/PLCB4/RGS19/PICK1/MAPK8IP2/SHANK3/SYN1	42
	Up-regulated	GO:0043025	neuronal cell body	77/1291	370/13756	1.25046e-11	3.49434e-10	2.96892e-10	PRKCZ/MTOR/ATP13A2/NCDN/GRIK3/KCNA2/KCNN3/HCN3/ASTN1/BRINP2/BRINP3/ADORA1/KCNK2/PSEN2/DPYSL5/NRXN1/SLC1A4/SLC5A7/BMPR2/PTPRN/ATP2B2/CPLX1/GRK4/GABRA2/GLRA3/SRD5A1/CRHBP/KCNN2/PURA/OPRM1/PPP1R9A/TAC1/KCND2/CHRM2/CDK5/HTR5A/PNOC/CRH/KCNB2/STMN2/GRIN3A/BRINP1/CACNA1B/NEURL1/CHRNA10/RIC3/KCNC1/GAL/DRD2/PDE1B/KIF5A/KCNC2/HTR2A/ARHGEF7/SLC8A3/GABRA5/MYO5A/HOMER2/PDPK1/SLC38A7/PAFAH1B1/ASIC2/SRCIN1/RBFO…	77
	Up-regulated	GO:0044297	cell body	83/1291	425/13756	6.08583e-11	1.61114e-09	1.36889e-09	PRKCZ/MTOR/ATP13A2/PINK1/NCDN/GRIK3/KCNA2/KCNN3/HCN3/ASTN1/BRINP2/BRINP3/ADORA1/KCNK2/PSEN2/DISC1/DPYSL5/NRXN1/SLC1A4/SLC5A7/BMPR2/PTPRN/ATP2B2/CPLX1/GRK4/GABRA2/GLRA3/SRD5A1/CRHBP/KCNN2/PURA/OPRM1/PPP1R9A/TAC1/KCND2/CHRM2/CDK5/HTR5A/PNOC/CRH/KCNB2/STMN2/GNAQ/GRIN3A/BRINP1/CACNA1B/NEURL1/CHRNA10/RIC3/KCNC1/MAPK8IP1/GAL/DRD2/PDE1B/KIF5A/KCNC2/HTR2A/ARHGEF7/SLC8A3/GABRA5/MYO5A/HOMER2/PDPK1/SLC38A7/…	83
	Up-regulated	GO:0034705	potassium channel complex	28/1291	76/13756	7.46416e-11	1.87724e-09	1.59497e-09	KCNC4/KCNA2/KCNA3/KCNK2/KCNJ3/KCNMB2/KCNIP1/KCNQ5/STX1A/KCND2/KCNB2/KCNS2/KCNQ3/KCNT1/KCNMA1/KCNIP2/ABCC8/KCNC1/KCNK4/CTTN/DLG2/KCNC2/CNTNAP1/HCN2/KCNC3/SNAP25/KCNQ2/KCNJ6	28
	Up-regulated	GO:0008076	voltage-gated potassium channel complex	27/1291	75/13756	2.9979e-10	7.18069e-09	6.101e-09	KCNC4/KCNA2/KCNA3/KCNK2/KCNJ3/KCNMB2/KCNIP1/KCNQ5/STX1A/KCND2/KCNB2/KCNS2/KCNQ3/KCNT1/KCNMA1/KCNIP2/ABCC8/KCNC1/CTTN/DLG2/KCNC2/CNTNAP1/HCN2/KCNC3/SNAP25/KCNQ2/KCNJ6	27
	Up-regulated	GO:0005891	voltage-gated calcium channel complex	17/1291	32/13756	4.42924e-10	1.01269e-08	8.60417e-09	PDE4B/CACNA1E/CACNB4/CACNA1D/PDE4D/CACNA2D1/CACNA1B/CACNB2/CACNA1C/CACNB3/NOS1/CACNB1/CACNA1G/CACNG4/CACNA1A/CACNG8/CACNG2	17
	Up-regulated	GO:0043679	axon terminus	32/1291	105/13756	9.52515e-10	2.02084e-08	1.71699e-08	OPRD1/GRIK3/KCNC4/KCNA2/SV2A/HCN3/ADORA1/KCNK2/CHRM3/AAK1/PTPRN/CPLX1/CRHBP/PACSIN1/CHRM2/PTPRN2/PNOC/GRIN1/GOT1/DRD2/VAMP1/KCNC2/TBC1D24/ATP6V0D1/ADCYAP1/AP3D1/PDYN/SYNJ1/SYNGR1/SYN1/SYP/SLC9A6	32
	Up-regulated	GO:0030672	synaptic vesicle membrane	23/1291	59/13756	1.0044e-09	2.02084e-08	1.71699e-08	SLC6A17/SYT6/SV2A/TMEM163/SYN2/GABRA2/SV2C/STX1A/PTPRN2/ABCC8/SLC17A6/SYT12/DRD2/VAMP1/SVOP/SV2B/SYNGR3/DOC2A/CBARP/SYT5/SYNGR1/SYN1/SYP	23
	Up-regulated	GO:0099501	exocytic vesicle membrane	23/1291	59/13756	1.0044e-09	2.02084e-08	1.71699e-08	SLC6A17/SYT6/SV2A/TMEM163/SYN2/GABRA2/SV2C/STX1A/PTPRN2/ABCC8/SLC17A6/SYT12/DRD2/VAMP1/SVOP/SV2B/SYNGR3/DOC2A/CBARP/SYT5/SYNGR1/SYN1/SYP	23
	Down-regulated	GO:0000785	chromatin	70/1108	408/13756	9.13254e-10	3.90592e-08	3.29807e-08	HMGN2/HDAC1/RBBP4/PHC2/HIST2H4A/HIST2H2AA3/HIST2H2BE/ANP32E/NUCKS1/H3F3A/STAT1/CTNNB1/SMARCC1/H1FX/ACTL6A/CENPC/H2AFZ/HMGB2/HIST1H1C/HIST1H4C/HIST1H1T/HIST1H2BC/HIST1H2AC/HIST1H1E/HIST1H2BD/HIST1H4D/HIST1H2BF/HIST1H4E/HIST1H2BG/HIST1H2AE/HIST1H1D/HIST1H4F/HMGN4/HIST1H2BJ/CITED2/CBX3/KAT6A/EIF3E/RAD21/HSF1/RFX3/UHRF2/KLF4/SWI5/JMJD1C/TCF7L2/DDX6/RAD51AP1/FAM60A/SP1/BAZ2A/CDK4/HMGA2/PAWR/TMPO/HNRNP…	70
	Up-regulated	GO:0044304	main axon	21/1291	53/13756	3.78513e-09	7.32277e-08	6.22171e-08	KCNA2/ADORA1/SPTBN1/BIN1/SCN2A/CRHBP/SPOCK1/ANK1/CRH/KCNQ3/DNM1/ANK3/DAGLA/DLG2/KCNC2/MAPK8IP3/CNTNAP1/TUBB4A/SCN1B/SPTBN4/KCNQ2	21
	Up-regulated	GO:1902710	GABA receptor complex	11/1291	15/13756	4.57328e-09	8.21558e-08	6.98028e-08	GABRG1/GABRA2/GABRB1/GABRB2/GABRA1/GABRR1/GABRB3/GABRA5/GABRG3/GABRA3/GABRQ	11
	Up-regulated	GO:1902711	GABA-A receptor complex	11/1291	15/13756	4.57328e-09	8.21558e-08	6.98028e-08	GABRG1/GABRA2/GABRB1/GABRB2/GABRA1/GABRR1/GABRB3/GABRA5/GABRG3/GABRA3/GABRQ	11
	Down-regulated	GO:0032993	protein-DNA complex	35/1108	146/13756	3.11583e-09	1.23743e-07	1.04486e-07	HIST2H4A/HIST2H2AA3/HIST2H2BE/H3F3A/CTNNB1/H1FX/H2AFZ/LEF1/HIST1H1C/HIST1H4C/HIST1H1T/HIST1H2BC/HIST1H2AC/HIST1H1E/HIST1H2BD/HIST1H4D/HIST1H2BF/HIST1H4E/HIST1H2BG/HIST1H2AE/HIST1H1D/HIST1H4F/HIST1H2BJ/KAT6A/POLE3/OBFC1/TCF7L2/KDM5A/SP1/PRIM1/HMGA2/NFYB/H3F3B/H1F0/POLA1	35
	Down-regulated	GO:0005913	cell-cell adherens junction	57/1108	315/13756	4.77849e-09	1.77123e-07	1.49558e-07	EPHA2/WASF2/CAPZA1/F11R/PRDX6/STAT1/DES/HDLBP/RPL15/RPL14/CTNNB1/RPL29/RPL24/PHLDB2/H1FX/NCK1/EIF2A/RPL34/ARFIP1/SNX2/RACK1/CD2AP/MYO6/GJA1/EIF4H/SND1/CALD1/SDCBP/EIF3E/EEF1D/CHMP5/RPL7A/KIF5B/ITGB1/SLK/CTNND1/AHNAK/STX5/SLC3A2/PICALM/RDX/DDX6/TMPO/RPL6/DIAPH3/STK24/TMOD3/RPS2/IST1/RPL23A/CDH2/DSC2/EEF2/SNX5/CCT8/MYH9/EIF2S3	57
	Up-regulated	GO:0044306	neuron projection terminus	32/1291	117/13756	1.82143e-08	3.15924e-07	2.68422e-07	OPRD1/GRIK3/KCNC4/KCNA2/SV2A/HCN3/ADORA1/KCNK2/CHRM3/AAK1/PTPRN/CPLX1/CRHBP/PACSIN1/CHRM2/PTPRN2/PNOC/GRIN1/GOT1/DRD2/VAMP1/KCNC2/TBC1D24/ATP6V0D1/ADCYAP1/AP3D1/PDYN/SYNJ1/SYNGR1/SYN1/SYP/SLC9A6	32
	Down-regulated	GO:0044815	DNA packaging complex	25/1108	87/13756	1.14398e-08	3.76603e-07	3.17995e-07	HIST2H4A/HIST2H2AA3/HIST2H2BE/H3F3A/H1FX/H2AFZ/HIST1H1C/HIST1H4C/HIST1H1T/HIST1H2BC/HIST1H2AC/HIST1H1E/HIST1H2BD/HIST1H4D/HIST1H2BF/HIST1H4E/HIST1H2BG/HIST1H2AE/HIST1H1D/HIST1H4F/HIST1H2BJ/KAT6A/NCAPD2/H3F3B/H1F0	25
	Down-regulated	GO:0000786	nucleosome	24/1108	81/13756	1.15148e-08	3.76603e-07	3.17995e-07	HIST2H4A/HIST2H2AA3/HIST2H2BE/H3F3A/H1FX/H2AFZ/HIST1H1C/HIST1H4C/HIST1H1T/HIST1H2BC/HIST1H2AC/HIST1H1E/HIST1H2BD/HIST1H4D/HIST1H2BF/HIST1H4E/HIST1H2BG/HIST1H2AE/HIST1H1D/HIST1H4F/HIST1H2BJ/KAT6A/H3F3B/H1F0	24
	Up-regulated	GO:0030427	site of polarized growth	34/1291	136/13756	7.54656e-08	1.26531e-06	1.07505e-06	LRRTM1/NGEF/ERC2/GAP43/GPRIN1/DBN1/PPP1R9A/CDK5/NEFL/STMN2/CRTAC1/MAPK8IP1/CTTN/THY1/NECTIN1/PTPRO/MAP3K12/FRY/PCDH9/TMOD2/MYO5A/RASGRF1/PAFAH1B1/MAPT/CBARP/ADGRL1/TSHZ3/CYTH2/SNAP25/STMN3/DSCAM/INPP5J/TRPC5/L1CAM	34
	Up-regulated	GO:0034704	calcium channel complex	19/1291	53/13756	1.39478e-07	2.22815e-06	1.89312e-06	PDE4B/CACNA1E/RYR2/CACNB4/CACNA1D/PDE4D/CACNA2D1/CACNA1B/CACNB2/CACNA1C/CACNB3/NOS1/CACNB1/CACNA1G/CACNG4/CACNA1A/CACNG8/CACNG2/TRPC5	19
	Up-regulated	GO:0030426	growth cone	33/1291	133/13756	1.41751e-07	2.22815e-06	1.89312e-06	LRRTM1/NGEF/ERC2/GAP43/GPRIN1/DBN1/PPP1R9A/CDK5/NEFL/STMN2/CRTAC1/MAPK8IP1/CTTN/THY1/NECTIN1/PTPRO/MAP3K12/PCDH9/TMOD2/MYO5A/RASGRF1/PAFAH1B1/MAPT/CBARP/ADGRL1/TSHZ3/CYTH2/SNAP25/STMN3/DSCAM/INPP5J/TRPC5/L1CAM	33
	Up-regulated	GO:0030133	transport vesicle	55/1291	313/13756	3.55387e-06	5.41697e-05	4.60246e-05	ATP13A2/RAB3B/PDE4B/SLC6A17/SYT6/SV2A/DISC1/TGFA/TEX261/TMEM163/PTPRN/SYN2/GABRA2/RAB3C/SV2C/PCSK1/HLA-DQB1/ARFGEF3/STXBP5/STX1A/VGF/PTPRN2/LGI3/KCNK9/APBA1/DNM1/GRIN1/ABCC8/SLC17A6/CNIH2/SYT12/DRD2/VAMP1/SVOP/CHGA/APBA2/SCG3/SV2B/SYNGR3/GRIN2A/DOC2A/STX1B/ATP6V0D1/HAP1/NPTX1/RAB27B/CBARP/SYT3/SYT5/BRSK1/NRSN2/SNAP25/SYNGR1/SYN1/SYP	55
	Up-regulated	GO:0030658	transport vesicle membrane	31/1291	139/13756	3.9081e-06	5.78169e-05	4.91235e-05	SLC6A17/SYT6/SV2A/TGFA/TMEM163/PTPRN/SYN2/GABRA2/SV2C/HLA-DQB1/ARFGEF3/STX1A/PTPRN2/ABCC8/SLC17A6/CNIH2/SYT12/DRD2/VAMP1/SVOP/CHGA/SCG3/SV2B/SYNGR3/DOC2A/CBARP/SYT3/SYT5/SYNGR1/SYN1/SYP	31
	Up-regulated	GO:0034707	chloride channel complex	13/1291	35/13756	8.48089e-06	0.000119666	0.000101673	GABRG1/GABRA2/GABRB1/GLRA3/GABRB2/GABRA1/GABRR1/GABRB3/GABRA5/GABRG3/GLRA2/GABRA3/GABRQ	13
	Up-regulated	GO:0030315	T-tubule	14/1291	40/13756	8.56457e-06	0.000119666	0.000101673	BIN1/KCNJ3/CACNA1D/ANK2/KCNN2/CACNA2D1/CACNB2/ANK3/CACNA1C/CACNB3/NOS1/AHNAK2/SCN1B/RTN2	14
	Up-regulated	GO:0042383	sarcolemma	25/1291	105/13756	9.91342e-06	0.000134769	0.000114505	ATP1B1/RYR2/BIN1/KCNJ3/CACNA1D/ANK2/KCNN2/OPRM1/CACNA2D1/SGCZ/ANK1/PLEC/CACNB2/ANK3/ABCC8/CACNA1C/CACNB3/NOS1/SLC8A3/AHNAK2/CACNB1/SCN1B/ATP1A3/RTN2/FKRP	25
	Up-regulated	GO:0033268	node of Ranvier	8/1291	14/13756	1.05551e-05	0.000139717	0.000118709	BIN1/SCN2A/SPOCK1/KCNQ3/ANK3/SCN1B/SPTBN4/KCNQ2	8
	Down-regulated	GO:0044420	extracellular matrix component	24/1108	111/13756	6.43994e-06	0.000198922	0.000167966	LAMC1/NID1/LTBP1/COL3A1/COL5A2/FN1/COL6A3/P3H2/ERBIN/SPARC/COL12A1/LAMB1/LOXL2/COL14A1/LUM/DCN/COL4A1/ANG/FBLN5/THSD4/MFAP4/COL1A1/TIMP3/FBLN1	24
	Down-regulated	GO:0005578	proteinaceous extracellular matrix	44/1108	277/13756	9.97519e-06	0.000291905	0.000246478	CYR61/TGFBR3/LAMC1/NID1/LTBP1/EFEMP1/COL3A1/COL5A2/FN1/COL6A3/FBLN2/P3H2/ADAMTS6/ERBIN/SPARC/COL12A1/CTGF/LAMB1/LOXL2/NOV/COL14A1/MAMDC2/OGN/ASPN/OLFML2A/WNT11/MGP/LUM/DCN/POSTN/COL4A1/ANG/PAPLN/LTBP2/FBLN5/THSD4/MFAP4/COL1A1/CALR/COL6A2/TIMP3/FBLN1/GPC4/BGN	44
	Up-regulated	GO:0012506	vesicle membrane	69/1291	447/13756	2.2653e-05	0.000292166	0.000248235	ATP13A2/SGIP1/SLC6A17/SYT6/SV2A/TGFA/TMEM163/PTPRN/AP1S3/SYN2/CADPS/TNK2/GABRA2/MARCH11/SV2C/MARCH3/N4BP3/HLA-DQB1/PACSIN1/ARFGEF3/STXBP5/DBNL/CAMK2B/STX1A/ATP6V0E2/PTPRN2/CLVS1/CAMK2G/CALY/AP2A2/ABCC8/SLC17A6/CNIH2/SYT12/ARRB1/DRD2/VAMP1/SVOP/HIP1R/CHGA/AHNAK2/SCG3/SNX22/AP3B2/SV2B/SYNGR3/ABCA3/TAOK2/DOC2A/CORO1A/KIFC3/ATP6V0D1/SPIRE2/ULK2/CACNG4/RAB27B/CBARP/AP1M1/SYT3/CACNG8/SYT5/SYNJ1/SGSM1/C…	69
	Up-regulated	GO:0099503	secretory vesicle	57/1291	350/13756	2.49068e-05	0.000312742	0.000265718	RAB3B/PDE4B/SLC6A17/SYT6/SV2A/DISC1/TMEM163/PTPRN/SCG2/SYN2/GABRA2/RAB3C/SV2C/CRHBP/PCSK1/STXBP5/PDGFA/STX1A/PTPRN2/LGI3/KCNK9/APBA1/DNM1/NCS1/GRIN1/ABCC8/SLC17A6/SYT12/GAL/DRD2/VAMP1/SVOP/CHGA/APBA2/SCG3/MYO5A/SV2B/SYNGR3/ABCA3/GRIN2A/DOC2A/STX1B/ATP6V0D1/HAP1/RAB27B/CBARP/PPFIA3/SYT3/SYT5/BRSK1/CHGB/SNAP25/PDGFB/SYNGR1/SYN1/PCSK1N/SYP	57
	Up-regulated	GO:0030659	cytoplasmic vesicle membrane	67/1291	432/13756	2.54919e-05	0.000312742	0.000265718	SGIP1/SLC6A17/SYT6/SV2A/TGFA/TMEM163/PTPRN/AP1S3/SYN2/CADPS/TNK2/GABRA2/MARCH11/SV2C/MARCH3/N4BP3/HLA-DQB1/PACSIN1/ARFGEF3/STXBP5/DBNL/CAMK2B/STX1A/ATP6V0E2/PTPRN2/CLVS1/CAMK2G/CALY/AP2A2/ABCC8/SLC17A6/CNIH2/SYT12/ARRB1/DRD2/VAMP1/SVOP/HIP1R/CHGA/AHNAK2/SCG3/SNX22/AP3B2/SV2B/SYNGR3/ABCA3/TAOK2/DOC2A/CORO1A/KIFC3/ATP6V0D1/SPIRE2/ULK2/CACNG4/RAB27B/CBARP/AP1M1/SYT3/CACNG8/SYT5/SGSM1/CACNG2/PICK1/SY…	67
	Down-regulated	GO:0043202	lysosomal lumen	19/1108	79/13756	1.17372e-05	0.000326293	0.000275514	GLB1/SCARB2/MANBA/HEXB/NEU1/SDC2/CTSL/OGN/CTSV/CTSF/LUM/DCN/LGMN/HEXA/MAN2B1/SDC4/LAMP2/GPC4/BGN	19
	Down-regulated	GO:0030663	COPI-coated vesicle membrane	8/1108	16/13756	1.237e-05	0.000327509	0.000276541	COPB2/C3orf58/TMED7/COPB1/ARCN1/COPZ1/TMED2/KDELR1	8
	Down-regulated	GO:0000790	nuclear chromatin	42/1108	267/13756	2.00676e-05	0.000507164	0.000428237	HDAC1/RBBP4/HIST2H2AA3/HIST2H2BE/ANP32E/NUCKS1/H3F3A/STAT1/CTNNB1/SMARCC1/ACTL6A/H2AFZ/HMGB2/HIST1H1C/HIST1H2BC/HIST1H2AC/HIST1H1E/HIST1H2BD/HIST1H2BF/HIST1H2BG/HIST1H2AE/HIST1H1D/HIST1H2BJ/CITED2/CBX3/RFX3/UHRF2/KLF4/SWI5/TCF7L2/RAD51AP1/FAM60A/SP1/PAWR/HNRNPC/SETD3/TCF12/USP3/H3F3B/SMAD4/GABPA/H1F0	42
	Down-regulated	GO:0030137	COPI-coated vesicle	9/1108	22/13756	2.62146e-05	0.00063371	0.00053509	ARF1/COPB2/C3orf58/TMED7/COPB1/ARCN1/COPZ1/TMED2/KDELR1	9
	Up-regulated	GO:0042734	presynaptic membrane	16/1291	59/13756	7.37265e-05	0.000862429	0.000732753	KCNA2/ADORA1/NRXN1/ERC2/GABBR1/RIMS2/NECTIN1/KCNC2/GRIN2A/ADGRL1/UNC13A/LRFN3/SNPH/SNAP25/PICK1/SYP	16
	Up-regulated	GO:0043195	terminal bouton	16/1291	59/13756	7.37265e-05	0.000862429	0.000732753	GRIK3/SV2A/ADORA1/AAK1/CPLX1/PTPRN2/GRIN1/VAMP1/KCNC2/TBC1D24/ADCYAP1/AP3D1/SYNJ1/SYNGR1/SYN1/SYP	16
	Down-regulated	GO:0042470	melanosome	21/1108	102/13756	5.1842e-05	0.00115297	0.000973537	NCSTN/PDIA6/CCT4/CANX/RAB32/GPNMB/SYPL1/SND1/CALU/SDCBP/ITGB1/GANAB/SLC3A2/TYR/NAP1L1/HSP90B1/MMP14/ITGB3/GNA13/SLC1A5/AHCY	21
	Down-regulated	GO:0048770	pigment granule	21/1108	102/13756	5.1842e-05	0.00115297	0.000973537	NCSTN/PDIA6/CCT4/CANX/RAB32/GPNMB/SYPL1/SND1/CALU/SDCBP/ITGB1/GANAB/SLC3A2/TYR/NAP1L1/HSP90B1/MMP14/ITGB3/GNA13/SLC1A5/AHCY	21
	Down-regulated	GO:0016282	eukaryotic 43S preinitiation complex	7/1108	15/13756	7.79777e-05	0.00159914	0.00135028	EIF3I/EIF3E/EIF3H/EIF3F/EIF3M/EIF3D/EIF3L	7
	Down-regulated	GO:0033290	eukaryotic 48S preinitiation complex	7/1108	15/13756	7.79777e-05	0.00159914	0.00135028	EIF3I/EIF3E/EIF3H/EIF3F/EIF3M/EIF3D/EIF3L	7
	Down-regulated	GO:0005844	polysome	11/1108	36/13756	8.05321e-05	0.00159914	0.00135028	FXR1/EIF4H/RPS6/RPL7A/RPS3/YBX3/EIF4B/EEF2/CALR/RPS4X/RPS4Y1	11
	Down-regulated	GO:0044454	nuclear chromosome part	59/1108	445/13756	9.34517e-05	0.0017917	0.00151287	HDAC1/RBBP4/HIST2H4A/HIST2H2AA3/HIST2H2BE/ANP32E/NUCKS1/H3F3A/STAT1/CTNNB1/SMARCC1/ACTL6A/CENPC/H2AFZ/HMGB2/HIST1H1C/HIST1H4C/HIST1H2BC/HIST1H2AC/HIST1H1E/HIST1H2BD/HIST1H4D/HIST1H2BF/HIST1H4E/HIST1H2BG/HIST1H2AE/HIST1H1D/HIST1H4F/HIST1H2BJ/CITED2/CBX3/RAD21/RFX3/UHRF2/KLF4/POLE3/SWI5/DNA2/OBFC1/TCF7L2/RAD51AP1/NCAPD2/FAM60A/SP1/PAWR/CCNB1IP1/HNRNPC/SETD3/TCF12/USP3/PLK1/MIS12/AURKB/H3F3B/SMAD4/A…	59
	Up-regulated	GO:0044309	neuron spine	23/1291	109/13756	0.00016327	0.00186648	0.00158583	PDE4B/DNM3/ADORA1/MAP1B/KCNN2/PPP1R9A/KCND2/GRIN1/NEURL1/CNIH2/CTTN/ARRB1/DRD2/PTPRO/ANKS1B/NOS1/SLC8A3/ASIC2/ATP1A3/SHANK1/SHANK3/FRMPD4/SLC9A6	23
	Down-regulated	GO:0070993	translation preinitiation complex	7/1108	16/13756	0.000129006	0.00239091	0.00201883	EIF3I/EIF3E/EIF3H/EIF3F/EIF3M/EIF3D/EIF3L	7
	Up-regulated	GO:0043235	receptor complex	42/1291	256/13756	0.000237977	0.00266005	0.00226009	GPR61/NPR1/CHRNB2/CD8A/PLXNA1/PEX5L/GABRG1/GABRA2/GABRB1/GABRB2/GABRA1/GABBR1/GABRR1/STXBP5/VWC2/TFR2/PTPRN2/GRIN3A/GRIN1/CHRNA10/TM7SF2/CNIH2/DLG2/PTPRB/NT5DC3/GABRB3/GABRA5/GABRG3/GRIN2A/TAOK2/SKAP1/CACNG4/MCOLN1/GRIN2D/SHANK1/CACNG8/SHISA7/CHRNA4/CACNG2/GABRA3/GABRQ/PLXNA3	42
	Down-regulated	GO:0005775	vacuolar lumen	19/1108	94/13756	0.000150251	0.00269482	0.00227544	GLB1/SCARB2/MANBA/HEXB/NEU1/SDC2/CTSL/OGN/CTSV/CTSF/LUM/DCN/LGMN/HEXA/MAN2B1/SDC4/LAMP2/GPC4/BGN	19
	Down-regulated	GO:0000228	nuclear chromosome	61/1108	476/13756	0.000186726	0.00324436	0.00273946	HDAC1/RBBP4/HIST2H4A/HIST2H2AA3/HIST2H2BE/ANP32E/NUCKS1/NEK2/H3F3A/STAT1/CTNNB1/SMARCC1/ACTL6A/CENPC/H2AFZ/HMGB2/HIST1H1C/HIST1H4C/HIST1H2BC/HIST1H2AC/HIST1H1E/HIST1H2BD/HIST1H4D/HIST1H2BF/HIST1H4E/HIST1H2BG/HIST1H2AE/HIST1H1D/HIST1H4F/HIST1H2BJ/CITED2/CBX3/RAD21/RFX3/UHRF2/KLF4/POLE3/SWI5/DNA2/OBFC1/TCF7L2/RAD51AP1/NCAPD2/FAM60A/SP1/HMGA2/PAWR/CCNB1IP1/HNRNPC/SETD3/TCF12/USP3/PLK1/MIS12/AURKB/H3…	61
	Down-regulated	GO:0005852	eukaryotic translation initiation factor 3 complex	7/1108	17/13756	0.000204109	0.00343892	0.00290375	EIF3I/EIF3E/EIF3H/EIF3F/EIF3M/EIF3D/EIF3L	7
	Up-regulated	GO:0043197	dendritic spine	22/1291	107/13756	0.000330786	0.00361708	0.00307321	PDE4B/DNM3/ADORA1/MAP1B/KCNN2/PPP1R9A/KCND2/GRIN1/NEURL1/CNIH2/CTTN/ARRB1/DRD2/PTPRO/ANKS1B/NOS1/SLC8A3/ASIC2/ATP1A3/SHANK1/SHANK3/FRMPD4	22
	Up-regulated	GO:0031594	neuromuscular junction	13/1291	48/13756	0.000348566	0.00373039	0.00316949	KCNC4/SV2A/HDAC4/SPOCK1/PPP1R9A/ACHE/CDK5/ANK3/SLC8A3/SYNGR3/TBC1D24/UNC13A/SYNGR1	13
	Up-regulated	GO:0001518	voltage-gated sodium channel complex	6/1291	12/13756	0.000379442	0.00389891	0.00331266	SCN3A/SCN2A/SCN9A/SCN2B/SCN3B/SCN1B	6
	Up-regulated	GO:0043204	perikaryon	20/1291	94/13756	0.000379814	0.00389891	0.00331266	GRIK3/KCNA2/ASTN1/SLC5A7/PTPRN/GLRA3/CRHBP/OPRM1/KCND2/CDK5/HTR5A/CRH/KCNB2/NEURL1/CHRNA10/DRD2/KCNC2/SLC8A3/PDPK1/RBFOX3	20
	Down-regulated	GO:0030126	COPI vesicle coat	6/1108	13/13756	0.000281866	0.00460934	0.00389202	COPB2/C3orf58/TMED7/COPB1/ARCN1/COPZ1	6
	Down-regulated	GO:0005798	Golgi-associated vesicle	16/1108	77/13756	0.000351999	0.00559176	0.00472156	ARF1/STK16/COPB2/C3orf58/TMED7/GJA1/COPB1/TYR/ARCN1/COPZ1/TMED2/ITM2B/ADAM10/SLC2A4/KDELR1/STK26	16
	Up-regulated	GO:0034706	sodium channel complex	6/1291	13/13756	0.000648849	0.00652742	0.00554595	SCN3A/SCN2A/SCN9A/SCN2B/SCN3B/SCN1B	6
	Up-regulated	GO:0008328	ionotropic glutamate receptor complex	12/1291	45/13756	0.000680516	0.00658268	0.0055929	VWC2/GRIN3A/GRIN1/CNIH2/DLG2/GRIN2A/CACNG4/GRIN2D/SHANK1/CACNG8/SHISA7/CACNG2	12
	Up-regulated	GO:0098878	neurotransmitter receptor complex	12/1291	45/13756	0.000680516	0.00658268	0.0055929	VWC2/GRIN3A/GRIN1/CNIH2/DLG2/GRIN2A/CACNG4/GRIN2D/SHANK1/CACNG8/SHISA7/CACNG2	12
	Down-regulated	GO:0000307	cyclin-dependent protein kinase holoenzyme complex	9/1108	31/13756	0.000547727	0.00845934	0.00714287	CKS1B/CCNL1/TAF7/CDKN1A/CKS2/KDM5A/CCNT1/CDK4/SNW1	9
	Up-regulated	GO:0005871	kinesin complex	13/1291	53/13756	0.000976856	0.00927092	0.00787693	KIF17/KIF21B/DISC1/KIF26B/KIF3C/KIF1A/KIF3A/KIFC2/KLC2/KIF5A/KIFC3/PAFAH1B1/KIF3B	13
	Down-regulated	GO:0005788	endoplasmic reticulum lumen	27/1108	175/13756	0.000785863	0.0115127	0.00972104	SELENOF/PDIA6/ERLEC1/COL3A1/COL5A2/COL6A3/SUMF1/PDIA5/P3H2/PDGFC/ARSK/SIL1/CANX/COL12A1/SUMF2/CALU/COL14A1/P4HA1/GANAB/CTSC/HSP90B1/ESD/COL4A1/THBS1/COL1A1/CALR/COL6A2	27
	Down-regulated	GO:0045177	apical part of cell	35/1108	248/13756	0.000786837	0.0115127	0.00972104	CLIC4/AKR1A1/AHCYL1/DRAM2/VANGL2/DDR2/ATP6V1B1/SLC4A5/MAL/ACVR1/STK39/FN1/SLC4A7/CTNNB1/SLC6A20/PRKAA1/MYO6/GJA1/CLDN4/PODXL/CA2/PTK2/CTSV/SLC3A2/RDX/NEDD1/LGMN/CDH2/DSG2/BST2/C5AR1/JAG1/UPK3A/MSN/STK26	35
	Up-regulated	GO:0005874	microtubule	51/1291	361/13756	0.00198254	0.0181699	0.0154378	KIF17/DNM3/KIF21B/NAV1/DISC1/KIF26B/KIF3C/MAPRE3/EML6/DCTN1/KIF1A/ARL6/JAKMIP1/MAP1B/CRHBP/APC/KIF3A/RADIL/MTUS1/SYBU/KIFC2/DNM1/KLC2/KIF5A/MTUS2/HSPH1/SLC8A3/CEP170B/MAP1A/MYO5A/KIFC3/GAS8/PAFAH1B1/SARM1/MAPT/DYNLL2/HID1/MAPRE2/TPGS1/APC2/FSD1/TUBB4A/CAMSAP3/HOOK2/TBCB/SNPH/KIF3B/RGS19/SYNJ1/PCNT/SHROOM2	51
	Up-regulated	GO:0016528	sarcoplasm	13/1291	57/13756	0.00199784	0.0181699	0.0154378	RYR2/SPOCK1/CAMK2B/CACNA2D1/ANK1/PLEC/ANK3/CAMK2G/NOS1/JPH4/SLC8A3/JPH3/RTN2	13
	Up-regulated	GO:0017146	NMDA selective glutamate receptor complex	5/1291	11/13756	0.00205901	0.0181699	0.0154378	GRIN3A/GRIN1/GRIN2A/GRIN2D/SHANK1	5
	Up-regulated	GO:0043194	axon initial segment	5/1291	11/13756	0.00205901	0.0181699	0.0154378	BIN1/KCNQ3/ANK3/SPTBN4/KCNQ2	5
	Down-regulated	GO:0005902	microvillus	12/1108	56/13756	0.00141341	0.0201501	0.0170143	CLIC4/ATP6V1B1/ITGAV/CTNNB1/MYO6/PODXL/EXOC4/CA2/CTSV/RDX/ITGB3/MSN	12
	Up-regulated	GO:0032809	neuronal cell body membrane	6/1291	16/13756	0.0023662	0.0201729	0.0171397	KCNA2/KCND2/KCNB2/KCNC1/KCNC2/GABRA5	6
	Up-regulated	GO:0044298	cell body membrane	6/1291	16/13756	0.0023662	0.0201729	0.0171397	KCNA2/KCND2/KCNB2/KCNC1/KCNC2/GABRA5	6
	Down-regulated	GO:0008305	integrin complex	7/1108	23/13756	0.00167552	0.0221807	0.0187289	ITGAV/ITGA1/ITGB1/ITGA5/ITGA11/ITGB3/MYH9	7
	Down-regulated	GO:0098636	protein complex involved in cell adhesion	7/1108	23/13756	0.00167552	0.0221807	0.0187289	ITGAV/ITGA1/ITGB1/ITGA5/ITGA11/ITGB3/MYH9	7
	Down-regulated	GO:0098644	complex of collagen trimers	7/1108	23/13756	0.00167552	0.0221807	0.0187289	COL3A1/COL5A2/COL6A3/LUM/DCN/COL4A1/COL1A1	7
	Down-regulated	GO:0005793	endoplasmic reticulum-Golgi intermediate compartment	17/1108	98/13756	0.00199277	0.0256953	0.0216965	TMED5/PDIA6/STK17B/FN1/TMED7/BET1/COPB1/STX5/YIF1A/CTSC/TMED2/WHAMM/IST1/VMP1/LMAN1/KDELR1/ERGIC3	17
	Down-regulated	GO:0000791	euchromatin	8/1108	30/13756	0.00203344	0.0256953	0.0216965	CTNNB1/H2AFZ/HIST1H1C/HIST1H1D/CBX3/HSF1/KLF4/H1F0	8
	Down-regulated	GO:0005719	nuclear euchromatin	7/1108	24/13756	0.00220303	0.0272197	0.0229837	CTNNB1/H2AFZ/HIST1H1C/HIST1H1D/CBX3/KLF4/H1F0	7
	Up-regulated	GO:0048786	presynaptic active zone	8/1291	28/13756	0.00331117	0.0277586	0.0235848	SV2A/ADORA1/ERC2/RIMS2/UNC13A/PPFIA3/SYN1/SYP	8
	Up-regulated	GO:0030018	Z disc	17/1291	89/13756	0.00343943	0.0283612	0.0240968	PDE4B/PSEN2/RYR2/BIN1/HDAC4/CACNA1D/ANK2/KCNN2/MYOZ3/ANK1/ANK3/SCN3B/CACNA1C/NOS1/MYH6/AHNAK2/FHOD3	17
	Down-regulated	GO:0000788	nuclear nucleosome	8/1108	31/13756	0.00255021	0.0308243	0.0260274	HIST2H2BE/H3F3A/HIST1H2BC/HIST1H2BD/HIST1H2BF/HIST1H2BG/HIST1H2BJ/H3F3B	8
	Up-regulated	GO:0099080	supramolecular complex	64/1291	490/13756	0.00401813	0.0310941	0.0264188	PRKCZ/KIF17/DNM3/KIF21B/NAV1/DISC1/KIF26B/KIF3C/MAPRE3/EML6/SLC1A4/DCTN1/KIF1A/ARL6/JAKMIP1/MAP1B/CRHBP/APC/KIF3A/RADIL/DLGAP2/MTUS1/DMTN/NEFM/NEFL/SYBU/KIFC2/AK1/DNM1/INA/KLC2/CTTN/KIF5A/MTUS2/HSPH1/SLC8A3/CEP170B/VPS18/MAP1A/MYO5A/CORO1A/KIFC3/GAS8/PAFAH1B1/SARM1/MAPT/DYNLL2/HID1/FSCN2/MAPRE2/TPGS1/APC2/FSD1/TUBB4A/CAMSAP3/HOOK2/TBCB/SNPH/KIF3B/RGS19/SYNJ1/PCNT/NEFH/SHROOM2	64
	Up-regulated	GO:0099081	supramolecular polymer	64/1291	490/13756	0.00401813	0.0310941	0.0264188	PRKCZ/KIF17/DNM3/KIF21B/NAV1/DISC1/KIF26B/KIF3C/MAPRE3/EML6/SLC1A4/DCTN1/KIF1A/ARL6/JAKMIP1/MAP1B/CRHBP/APC/KIF3A/RADIL/DLGAP2/MTUS1/DMTN/NEFM/NEFL/SYBU/KIFC2/AK1/DNM1/INA/KLC2/CTTN/KIF5A/MTUS2/HSPH1/SLC8A3/CEP170B/VPS18/MAP1A/MYO5A/CORO1A/KIFC3/GAS8/PAFAH1B1/SARM1/MAPT/DYNLL2/HID1/FSCN2/MAPRE2/TPGS1/APC2/FSD1/TUBB4A/CAMSAP3/HOOK2/TBCB/SNPH/KIF3B/RGS19/SYNJ1/PCNT/NEFH/SHROOM2	64
	Up-regulated	GO:0099512	supramolecular fiber	64/1291	490/13756	0.00401813	0.0310941	0.0264188	PRKCZ/KIF17/DNM3/KIF21B/NAV1/DISC1/KIF26B/KIF3C/MAPRE3/EML6/SLC1A4/DCTN1/KIF1A/ARL6/JAKMIP1/MAP1B/CRHBP/APC/KIF3A/RADIL/DLGAP2/MTUS1/DMTN/NEFM/NEFL/SYBU/KIFC2/AK1/DNM1/INA/KLC2/CTTN/KIF5A/MTUS2/HSPH1/SLC8A3/CEP170B/VPS18/MAP1A/MYO5A/CORO1A/KIFC3/GAS8/PAFAH1B1/SARM1/MAPT/DYNLL2/HID1/FSCN2/MAPRE2/TPGS1/APC2/FSD1/TUBB4A/CAMSAP3/HOOK2/TBCB/SNPH/KIF3B/RGS19/SYNJ1/PCNT/NEFH/SHROOM2	64
	Up-regulated	GO:0099513	polymeric cytoskeletal fiber	64/1291	490/13756	0.00401813	0.0310941	0.0264188	PRKCZ/KIF17/DNM3/KIF21B/NAV1/DISC1/KIF26B/KIF3C/MAPRE3/EML6/SLC1A4/DCTN1/KIF1A/ARL6/JAKMIP1/MAP1B/CRHBP/APC/KIF3A/RADIL/DLGAP2/MTUS1/DMTN/NEFM/NEFL/SYBU/KIFC2/AK1/DNM1/INA/KLC2/CTTN/KIF5A/MTUS2/HSPH1/SLC8A3/CEP170B/VPS18/MAP1A/MYO5A/CORO1A/KIFC3/GAS8/PAFAH1B1/SARM1/MAPT/DYNLL2/HID1/FSCN2/MAPRE2/TPGS1/APC2/FSD1/TUBB4A/CAMSAP3/HOOK2/TBCB/SNPH/KIF3B/RGS19/SYNJ1/PCNT/NEFH/SHROOM2	64
	Down-regulated	GO:0030660	Golgi-associated vesicle membrane	10/1108	46/13756	0.00309271	0.0359795	0.0303803	COPB2/C3orf58/TMED7/GJA1/COPB1/ARCN1/COPZ1/TMED2/ITM2B/KDELR1	10
	Down-regulated	GO:0035770	ribonucleoprotein granule	21/1108	137/13756	0.00310614	0.0359795	0.0303803	PNRC2/MOV10/PUM2/SNRPG/FXR1/DCP2/LSM2/PABPC1/RPS6/PATL1/DDX6/RPL6/RPLP0/ZFP36L1/CNOT1/IGF2BP1/LSM14A/HNRNPL/RPL28/RPS4X/DDX3Y	21
	Down-regulated	GO:0030135	coated vesicle	29/1108	213/13756	0.00363441	0.0412394	0.0348216	PCSK9/VANGL2/ARF1/SH3BP4/SEC13/COPB2/C3orf58/SEC31A/SEC24D/FCHO2/AP3B1/TMED7/YIPF5/LMBRD1/MYO6/ROR2/COPB1/STX5/YIF1A/PICALM/CTSC/ARCN1/COPZ1/TMED2/MYO1E/SLC2A4/LMAN1/KDELR1/SLC17A7	29
	Down-regulated	GO:0033116	endoplasmic reticulum-Golgi intermediate compartment membrane	11/1108	56/13756	0.00451287	0.0501831	0.0423735	TMED5/TMED7/BET1/STX5/CTSC/TMED2/WHAMM/VMP1/LMAN1/KDELR1/ERGIC3	11
