# Supplementary material for: Dissecting transcriptomic signatures of neuronal differentiation and maturation using iPSCs
Source: Nat Commun. 2020 Jan 23;11:462. doi: 10.1038/s41467-019-14266-z (PMC6978526; doi:10.1038/s41467-019-14266-z)
Supplement: Supplementary file 8 — Supplementary Data 4 [file 41467_2019_14266_MOESM8_ESM.xlsx]

## Sheet: Table S7
Table S7: 228 unique genes of the regression calibration design matrix for cellular proportion model
Gene	Symbol	Distinguishing Cell Type	iPSC	NPC	Fetal_replicating	Fetal_quiescent	OPC	Neurons	Astrocytes	Oligodendrocytes	Microglia	Endothelial
ENSG00000240563.1	L1TD1	iPSC	2.01741	-0.565922	-0.553553	-0.496223	-0.696064	-0.608292	-0.590301	-0.602386	-0.545874	-0.620598
ENSG00000241186.8	TDGF1	iPSC	1.96062	-0.598223	-0.553553	-0.494121	-0.696064	-0.645996	-0.589349	-0.599184	-0.545874	-0.312124
ENSG00000254934.5	LINC00678	iPSC	1.73914	-0.59919	-0.553553	-0.481539	-0.696064	-0.631282	-0.590301	-0.604984	-0.545874	-0.620598
ENSG00000254277.1	AC009446.1	iPSC	1.71947	-0.59919	-0.553553	-0.498113	-0.696064	-0.636709	-0.590301	-0.604984	-0.545874	-0.620598
ENSG00000265992.1	ESRG	iPSC	1.6452	-0.598963	-0.553553	-0.496745	-0.696064	-0.637572	-0.586309	-0.602612	-0.545874	-0.620598
ENSG00000088305.18	DNMT3B	iPSC	1.67832	-0.0160292	-0.441397	-0.478232	-0.696064	-0.623604	-0.490029	-0.604984	-0.545874	-0.620598
ENSG00000131914.10	LIN28A	iPSC	1.46763	-0.417015	-0.549377	-0.494058	-0.67241	-0.613413	-0.545417	-0.599018	-0.545874	-0.599152
ENSG00000121570.12	DPPA4	iPSC	1.49363	-0.138889	-0.553553	-0.486865	-0.696064	-0.634652	-0.57607	-0.590634	-0.538249	-0.620598
ENSG00000249152.1	LNCPRESS2	iPSC	1.40326	-0.59919	-0.553553	-0.498113	-0.696064	-0.648435	-0.590301	-0.604984	-0.545874	-0.620598
ENSG00000280707.2	HPAT5	iPSC	1.35729	-0.552348	-0.553553	-0.498113	-0.696064	-0.644029	-0.590301	-0.604984	-0.545874	-0.620598
ENSG00000254339.5	AC064802.1	iPSC	1.32656	-0.59919	-0.553553	-0.498113	-0.665413	-0.640955	-0.590301	-0.598736	-0.545874	-0.620598
ENSG00000163191.5	S100A11	iPSC	1.4919	-0.364086	-0.536456	-0.498113	-0.0245771	-0.595568	-0.590301	-0.56662	1.24356	0.644436
ENSG00000253507.5	AC104257.1	iPSC	1.24754	-0.59919	-0.553553	-0.463983	-0.672395	-0.630743	-0.590301	-0.596858	-0.545874	-0.620598
ENSG00000136110.12	LECT1	iPSC	1.2713	-0.59919	-0.390551	-0.476446	-0.696064	-0.560564	-0.566365	-0.502169	-0.545874	-0.620598
ENSG00000134057.14	CCNB1	iPSC	1.52145	0.929348	-0.370961	-0.470778	-0.685394	-0.477726	-0.523858	-0.456155	-0.533251	-0.612842
ENSG00000123975.4	CKS2	iPSC	1.99985	1.68495	1.69708	0.045744	-0.519038	-0.047344	-0.401041	-0.220697	-0.134858	0.359891
ENSG00000112118.17	MCM3	iPSC	1.49311	0.6069	0.322382	-0.48109	-0.485244	-0.470406	-0.291807	-0.482507	-0.424434	-0.59495
ENSG00000165349.11	SLC7A3	iPSC	1.17467	-0.517814	-0.493746	-0.496644	-0.682786	-0.536489	-0.578565	-0.600576	-0.545874	-0.620598
ENSG00000089685.14	BIRC5	iPSC	1.44978	1.3209	0.335793	-0.498113	-0.696064	-0.628793	-0.589117	-0.577795	-0.537341	-0.589239
ENSG00000146386.7	ABRACL	iPSC	1.6555	0.581168	-0.379829	0.717889	-0.696064	-0.355808	-0.475046	-0.551144	-0.10878	-0.489776
ENSG00000125144.13	MT1G	iPSC	1.30531	-0.598012	-0.553553	-0.492162	-0.696064	-0.519569	0.730959	-0.557734	-0.362428	-0.377388
ENSG00000173207.12	CKS1B	iPSC	1.47479	1.07211	0.128677	-0.390225	-0.683113	-0.430434	-0.375679	-0.424085	-0.414849	-0.507229
ENSG00000280511.1	AL591030.1	iPSC	1.0639	-0.59919	-0.553553	-0.498113	-0.696064	-0.638224	-0.590301	-0.604984	-0.545874	-0.620598
ENSG00000213719.8	CLIC1	iPSC	1.31837	1.27962	-0.124744	-0.419433	-0.508942	-0.585288	-0.542906	-0.604984	0.39758	0.489837
ENSG00000198856.12	OSTC	iPSC	1.77486	1.63008	0.710244	-0.0715459	-0.450033	-0.0268923	-0.157053	-0.224685	-0.262621	-0.0946351
ENSG00000164611.12	PTTG1	iPSC	1.4841	1.30788	0.658414	-0.482484	-0.696064	-0.204342	-0.569885	-0.371094	-0.365105	-0.35312
ENSG00000129824.15	RPS4Y1	NPC	1.63641	1.65282	-0.553553	-0.498113	-0.696064	-0.215953	-0.071561	-0.380775	-0.342445	0.466857
ENSG00000158164.6	TMSB15A	NPC	1.43158	2.31022	1.23323	1.44888	-0.666771	-0.610923	-0.582839	-0.604984	-0.545874	-0.620598
ENSG00000026025.14	VIM	NPC	0.0252825	1.67433	0.664929	-0.252038	-0.696064	-0.515263	0.419379	-0.584124	-0.473706	1.21778
ENSG00000198937.8	CCDC167	NPC	-0.191611	1.58294	0.256525	0.117986	-0.558489	-0.295549	-0.382841	-0.261158	-0.517654	-0.224619
ENSG00000174021.10	GNG5	NPC	1.44575	1.85576	0.830265	-0.325424	0.381187	-0.512538	0.277245	-0.286355	0.438146	0.892459
ENSG00000113140.10	SPARC	NPC	0.925566	1.50901	-0.174163	-0.483878	0.00806937	-0.438212	-0.530995	0.258204	-0.545874	1.20896
ENSG00000137804.12	NUSAP1	NPC	1.04153	1.39335	1.16906	-0.403688	-0.696064	-0.519231	-0.347324	-0.586814	-0.5009	-0.552032
ENSG00000110492.15	MDK	NPC	0.663235	1.23852	0.369962	-0.272629	-0.682461	-0.54172	-0.536335	-0.604984	-0.420373	-0.385643
ENSG00000220793.5	RPL21P119	NPC	1.53148	1.56383	-0.104192	0.0711971	-0.475329	-0.292127	-0.337432	-0.281383	-0.0601597	-0.020954
ENSG00000034510.5	TMSB10	NPC	2.10179	2.82147	1.80699	2.59568	-0.319308	1.06303	-0.0333774	0.185548	0.829936	1.82003
ENSG00000084207.15	GSTP1	NPC	2.23275	2.24223	1.16001	0.617645	-0.444748	0.404633	0.464511	0.327394	0.167968	1.39799
ENSG00000109084.13	TMEM97	NPC	1.21952	1.39363	-0.0285273	0.0135988	-0.394918	-0.312137	-0.492693	-0.372289	-0.535375	-0.513709
ENSG00000131747.14	TOP2A	NPC	0.840705	1.12318	0.6147	-0.48844	-0.692252	-0.628542	-0.585896	-0.603173	-0.532009	-0.61209
ENSG00000089157.15	RPLP0	NPC	2.30531	2.37527	1.44269	1.76805	-0.278194	0.42283	-0.0502895	0.289233	0.519697	0.997754
ENSG00000182481.8	KPNA2	NPC	1.81025	1.95023	1.08244	0.634577	0.435786	0.214582	-0.0117567	0.183425	-0.00727932	0.34497
ENSG00000054148.17	PHPT1	NPC	1.32865	1.97666	0.0135363	0.594112	-0.696064	0.828425	0.32161	0.0961009	-0.263079	0.238678
ENSG00000234664.1	HMGN2P5	NPC	1.21414	1.78248	1.12247	0.438208	-0.379636	0.272657	-0.0797764	0.205555	-0.0575156	-0.0948806
ENSG00000125995.15	ROMO1	NPC	1.73152	1.85346	0.282556	0.316155	-0.596332	0.504079	-0.120592	0.087238	-0.205326	0.542243
ENSG00000198830.10	HMGN2	NPC	2.02073	2.49789	1.95691	1.103	0.346709	1.02116	0.750503	1.01058	0.490525	0.459934
ENSG00000233639.5	LINC01158	Fetal_replicating	-0.744134	1.96871	2.40654	1.11867	-0.357867	0.0841781	0.360135	-0.138744	-0.500228	-0.54312
ENSG00000087510.6	TFAP2C	Fetal_replicating	-0.264123	-0.554021	1.19918	-0.445786	-0.696064	-0.61076	-0.260844	-0.593604	-0.545874	-0.500378
ENSG00000198914.3	POU3F3	Fetal_replicating	-0.751746	0.355908	1.37503	0.574293	-0.0980561	-0.155639	0.122982	0.0540485	-0.42309	-0.441905
ENSG00000054654.15	SYNE2	Fetal_replicating	-0.170739	0.360829	1.09393	0.379726	-0.649284	-0.50953	-0.535195	-0.556856	-0.54305	0.0747269
ENSG00000041982.15	TNC	Fetal_replicating	-0.634452	-0.508406	0.527536	-0.497379	-0.689521	-0.615348	-0.48686	-0.596844	-0.545874	-0.546406
ENSG00000163508.12	EOMES	Fetal_replicating	-0.751746	-0.59919	0.404078	-0.486396	-0.696064	-0.606997	-0.584908	-0.591766	-0.545874	-0.612966
ENSG00000169045.17	HNRNPH1	Fetal_replicating	1.59763	1.71297	2.76916	2.13715	1.98382	1.49644	1.48966	1.66871	1.60449	1.64235
ENSG00000256637.6	LINC01965	Fetal_replicating	-0.751746	-0.174826	0.230199	-0.441796	-0.682465	-0.622035	-0.590301	-0.600728	-0.545874	-0.620598
ENSG00000173404.4	INSM1	Fetal_replicating	-0.751275	-0.488107	-0.0581242	-0.45352	-0.696064	-0.626827	-0.590301	-0.604984	-0.545874	-0.620598
ENSG00000278543.1	AC010332.2	Fetal_replicating	-0.751746	-0.59919	-0.147676	-0.491096	-0.681293	-0.637032	-0.590301	-0.600615	-0.545874	-0.620598
ENSG00000142700.11	DMRTA2	Fetal_replicating	-0.751746	-0.598941	-0.183893	-0.498113	-0.696064	-0.606993	-0.589531	-0.533015	-0.545874	-0.620598
ENSG00000252246.1	RNA5SP92	Fetal_replicating	-0.751746	-0.59919	-0.216392	-0.498113	-0.696064	-0.648435	-0.590301	-0.604984	-0.545874	-0.620598
ENSG00000201774.1	RF00019	Fetal_replicating	-0.751746	-0.59919	-0.37581	-0.498113	-0.696064	-0.648435	-0.590301	-0.604984	-0.545874	-0.620598
ENSG00000236554.1	ASNSP3	Fetal_replicating	-0.751746	-0.59919	-0.414629	-0.494622	-0.696064	-0.633037	-0.590301	-0.599163	-0.545874	-0.620598
ENSG00000253638.1	AF186190.1	Fetal_replicating	-0.751746	-0.59919	-0.478456	-0.498113	-0.696064	-0.648435	-0.590301	-0.604984	-0.545874	-0.620598
ENSG00000176887.6	SOX11	Fetal_replicating	0.821126	1.75788	2.82561	2.58237	0.262087	0.0667514	-0.542925	-0.35812	-0.488635	-0.508549
ENSG00000053438.8	NNAT	Fetal_replicating	0.0213974	0.428939	2.1071	1.87029	-0.578227	0.256873	-0.505732	-0.42017	-0.526042	-0.528921
ENSG00000147862.15	NFIB	Fetal_replicating	-0.388086	0.730893	2.36498	2.179	1.35006	1.05556	1.34829	0.629836	-0.0804955	0.207747
ENSG00000104435.13	STMN2	Fetal_quiescent	-0.643276	0.0973769	0.68234	2.9019	-0.670315	1.69223	-0.507693	-0.108961	-0.436999	-0.404929
ENSG00000077279.17	DCX	Fetal_quiescent	-0.586805	0.385773	0.951334	2.33332	-0.389881	0.243482	-0.561332	-0.526777	-0.513708	-0.566869
ENSG00000164600.6	NEUROD6	Fetal_quiescent	-0.751746	-0.59919	-0.0931973	1.74916	-0.696064	-0.321726	-0.57656	-0.594181	-0.545874	-0.567343
ENSG00000124766.6	SOX4	Fetal_quiescent	1.71461	2.142	2.74377	2.95108	0.718448	0.477252	-0.0676151	-0.294083	0.0895366	0.869012
ENSG00000119866.20	BCL11A	Fetal_quiescent	0.0280322	0.174837	1.23886	1.77762	-0.673009	0.130451	-0.470306	-0.542664	-0.53243	-0.599809
ENSG00000272398.5	CD24	Fetal_quiescent	1.90844	1.29168	0.362838	1.96642	-0.696064	-0.188817	-0.583863	-0.604984	-0.545874	-0.612233
ENSG00000119042.16	SATB2	Fetal_quiescent	-0.672541	-0.143203	-0.207582	1.20733	-0.696064	-0.446864	-0.419369	-0.187032	-0.542578	-0.53949
ENSG00000167552.13	TUBA1A	Fetal_quiescent	1.55729	2.996	2.92009	3.41455	0.922481	1.68423	0.880044	2.16299	0.328581	0.904513
ENSG00000213190.3	MLLT11	Fetal_quiescent	0.45367	1.52093	1.09636	2.23209	-0.177516	1.30232	-0.176835	-0.00888549	-0.482555	-0.357973
ENSG00000155926.13	SLA	Fetal_quiescent	-0.706312	-0.59919	-0.321876	0.961654	-0.403917	-0.5044	-0.557463	-0.604984	0.479735	-0.620598
ENSG00000179456.10	ZBTB18	Fetal_quiescent	-0.637096	-0.023944	0.204661	1.28249	-0.23594	0.0908259	0.142625	-0.245176	-0.535808	-0.354951
ENSG00000176165.10	FOXG1	Fetal_quiescent	-0.751746	-0.59919	1.26562	1.39733	0.203249	0.620573	0.449024	-0.448349	-0.38068	-0.482246
ENSG00000131711.14	MAP1B	Fetal_quiescent	1.30762	2.27588	2.58184	3.04976	0.975724	2.21239	0.433557	1.76138	-0.197685	0.874374
ENSG00000196230.12	TUBB	Fetal_quiescent	2.02618	2.32176	2.04589	2.46765	-0.336545	0.962054	-0.167956	0.204922	0.402388	0.483875
ENSG00000113657.12	DPYSL3	Fetal_quiescent	0.73783	0.320114	0.140281	1.31439	-0.607259	-0.263012	0.0679887	-0.529767	-0.416234	-0.570554
ENSG00000134986.13	NREP	Fetal_quiescent	0.762998	1.19717	0.700893	1.65672	-0.507937	0.378034	-0.195521	-0.430493	-0.541989	-0.441107
ENSG00000154639.18	CXADR	Fetal_quiescent	1.42433	1.42713	0.635142	2.06309	0.640852	0.638137	-0.423886	1.31461	0.352118	-0.359114
ENSG00000132872.11	SYT4	Fetal_quiescent	-0.485841	-0.403397	0.327356	1.16979	-0.335547	0.687064	-0.463184	-0.489871	-0.545874	-0.537674
ENSG00000171843.15	MLLT3	Fetal_quiescent	-0.619314	0.669509	0.986125	1.46426	-0.351195	0.515409	0.140164	-0.124219	-0.531756	-0.314732
ENSG00000184613.10	NELL2	Fetal_quiescent	-0.305526	0.156467	-0.19773	1.09902	-0.696064	0.317646	-0.460211	-0.498058	-0.545874	-0.60911
ENSG00000116147.16	TNR	OPC	-0.751746	-0.59919	-0.484738	-0.242594	1.49201	0.0655909	-0.434863	-0.398949	-0.458771	-0.510537
ENSG00000147588.6	PMP2	OPC	-0.751746	-0.59919	-0.0381322	-0.481888	1.32102	-0.502961	1.09492	0.507563	-0.360903	-0.414926
ENSG00000187398.11	LUZP2	OPC	-0.64074	-0.48884	-0.401585	-0.172456	1.26326	-0.0414724	-0.202424	-0.295745	-0.533788	-0.613323
ENSG00000134853.11	PDGFRA	OPC	-0.639953	-0.558515	-0.401265	-0.451998	0.984072	-0.492073	-0.589072	-0.470227	-0.470931	-0.334217
ENSG00000168461.12	RAB31	OPC	-0.177059	0.444926	-0.216432	-0.404801	1.33861	-0.346175	0.478515	-0.445738	0.719881	-0.461473
ENSG00000186369.10	LINC00643	OPC	-0.751746	-0.594201	-0.382871	-0.131699	1.03852	-0.151862	-0.566258	-0.496564	-0.419224	-0.620598
ENSG00000112902.11	SEMA5A	OPC	-0.466775	0.0228925	-0.255884	-0.456074	1.12951	-0.0454035	-0.508195	-0.256746	-0.537615	-0.0725031
ENSG00000188906.14	LRRK2	OPC	-0.750703	-0.580293	-0.551494	-0.482048	0.855737	-0.350865	-0.406653	-0.493365	-0.380718	-0.374501
ENSG00000156966.6	B3GNT7	OPC	0.733429	-0.588299	-0.510527	-0.42774	0.964469	-0.442919	-0.562012	-0.310108	-0.366052	-0.459698
ENSG00000184221.12	OLIG1	OPC	-0.751746	-0.59919	-0.231876	-0.479524	0.812996	-0.524252	-0.434513	0.720892	-0.161596	-0.354463
ENSG00000196083.9	IL1RAP	OPC	-0.65426	-0.59024	-0.5374	-0.438927	0.684621	-0.310329	-0.582749	-0.538522	0.592346	-0.607475
ENSG00000157890.17	MEGF11	OPC	-0.750948	-0.47793	-0.503973	-0.312347	0.619443	-0.428931	-0.558252	-0.474366	-0.518699	-0.563402
ENSG00000150275.17	PCDH15	OPC	-0.74518	-0.0595673	-0.480782	-0.468954	0.656792	-0.363959	-0.576402	-0.511602	-0.361055	-0.600281
ENSG00000133401.15	PDZD2	OPC	-0.697924	-0.538313	-0.525564	-0.183993	0.624321	-0.306464	-0.5163	-0.410483	-0.429682	-0.23363
ENSG00000103489.11	XYLT1	OPC	-0.513964	-0.411344	-0.248107	-0.187421	0.584661	-0.487227	-0.517346	-0.429817	-0.516877	-0.580099
ENSG00000170961.6	HAS2	OPC	-0.557756	-0.515125	-0.415319	-0.365885	0.384867	-0.612956	-0.590301	-0.581534	-0.517634	-0.620598
ENSG00000260118.1	AL157700.1	OPC	-0.751746	-0.59919	-0.553553	-0.439625	0.372444	-0.54857	-0.27432	-0.504219	-0.545874	-0.528514
ENSG00000110693.16	SOX6	OPC	-0.745802	-0.478377	0.0909606	-0.373797	0.444699	-0.364431	-0.0879928	-0.512381	-0.433498	-0.473073
ENSG00000104368.17	PLAT	OPC	-0.729702	-0.52806	-0.454319	-0.495535	0.312562	-0.538597	-0.589627	-0.532785	-0.381318	-0.0133074
ENSG00000154975.13	CA10	OPC	-0.733452	-0.598825	-0.519591	-0.443603	0.270672	-0.480966	-0.557133	-0.480765	-0.536903	-0.6119
ENSG00000139970.16	RTN1	Neurons	-0.698672	-0.378053	0.736894	1.599	-0.174148	1.72177	-0.186361	-0.00179552	-0.390856	-0.0871894
ENSG00000132639.12	SNAP25	Neurons	-0.703858	-0.1414	-0.28034	0.850827	0.635285	2.31847	0.0310013	0.298817	-0.545874	0.0581284
ENSG00000171951.4	SCG2	Neurons	-0.560163	-0.266983	-0.415493	-0.045373	0.341054	1.97112	0.0936028	-0.0381036	-0.545874	-0.286898
ENSG00000163630.10	SYNPR	Neurons	-0.739473	-0.53676	-0.553553	-0.414085	-0.561752	1.41673	-0.439271	-0.347944	-0.545874	-0.404416
ENSG00000214548.14	MEG3	Neurons	-0.470644	-0.0329091	-0.298033	0.54186	0.732802	2.00218	-0.21478	-0.106374	-0.477244	0.0720766
ENSG00000022355.16	GABRA1	Neurons	-0.699917	-0.586995	-0.550422	-0.43032	-0.541113	1.34323	-0.415331	-0.184699	-0.539596	-0.309961
ENSG00000187094.11	CCK	Neurons	-0.691467	-0.598749	-0.553553	-0.483583	-0.696064	1.37328	-0.222769	-0.131346	-0.545874	-0.139475
ENSG00000156298.12	TSPAN7	Neurons	-0.510416	-0.32224	0.130446	0.613734	1.26251	2.23478	1.56733	0.406229	-0.162704	0.0221669
ENSG00000163032.11	VSNL1	Neurons	0.596675	-0.549	-0.479223	-0.132853	-0.519989	1.64985	-0.289338	-0.139319	-0.522702	-0.376826
ENSG00000143153.12	ATP1B1	Neurons	-0.0444442	0.00670764	0.00588185	0.411686	0.671218	2.18784	0.0934729	1.58067	0.277756	0.367901
ENSG00000166922.8	SCG5	Neurons	-0.166822	-0.567824	-0.084516	0.931156	0.579316	1.90126	-0.388022	0.843647	-0.410074	-0.346081
ENSG00000128683.13	GAD1	Neurons	-0.75158	-0.458306	-0.541481	-0.0776031	0.0604013	1.30274	-0.378464	-0.284048	-0.541513	-0.492506
ENSG00000186310.9	NAP1L3	Neurons	0.134971	-0.25141	-0.176451	0.228622	-0.0523351	1.62357	-0.140933	0.148965	-0.545874	-0.397887
ENSG00000113327.14	GABRG2	Neurons	-0.705764	-0.59919	-0.549909	-0.258359	-0.60007	1.16153	-0.380565	-0.291033	-0.545874	-0.446896
ENSG00000067715.13	SYT1	Neurons	-0.0576236	0.427769	-0.247689	0.983595	-0.696064	1.92433	-0.0397671	0.102911	-0.487205	0.000698032
ENSG00000163536.12	SERPINI1	Neurons	-0.27512	-0.389563	-0.542394	-0.0157162	-0.562964	1.50821	0.0756056	0.723802	-0.402177	-0.153925
ENSG00000145864.12	GABRB2	Neurons	-0.751489	-0.545915	-0.399018	-0.317391	-0.605242	1.08326	-0.404759	-0.417811	-0.534742	-0.473167
ENSG00000280234.1	AC124303.2	Neurons	-0.751514	-0.594277	-0.553553	-0.0182612	-0.669478	1.19841	-0.139952	-0.362055	-0.545874	-0.431706
ENSG00000146469.12	VIP	Neurons	-0.751746	-0.59919	-0.553553	-0.498113	-0.696064	1.0316	-0.120962	-0.216749	-0.533784	-0.39962
ENSG00000203930.10	LINC00632	Neurons	-0.455903	0.0915655	0.650973	0.585083	0.236326	1.68731	-0.276009	0.340829	-0.338011	-0.24683
ENSG00000114279.13	FGF12	Neurons	-0.169081	-0.0198571	-0.154594	1.01837	1.04454	1.65093	-0.480555	-0.222183	-0.35091	-0.135912
ENSG00000198300.12	PEG3	Neurons	-0.751746	-0.584739	0.304721	0.100521	0.7521	1.35919	-0.191902	0.819067	-0.527315	-0.112382
ENSG00000136531.14	SCN2A	Neurons	-0.668481	-0.518382	-0.429014	0.328097	-0.0772615	1.21427	-0.431662	-0.357082	-0.545874	-0.23682
ENSG00000240694.8	PNMA2	Neurons	-0.551738	0.21435	-0.329513	0.146779	-0.535463	1.31016	-0.212191	-0.323143	-0.545874	-0.358628
ENSG00000175352.10	NRIP3	Neurons	-0.433882	-0.0969392	-0.541773	-0.398652	-0.673929	1.06318	-0.532012	-0.352811	-0.0954309	-0.256756
ENSG00000171885.13	AQP4	Astrocytes	-0.729649	-0.567378	-0.512129	-0.478856	-0.61957	-0.296089	2.23801	-0.422915	-0.428633	-0.584298
ENSG00000164089.8	ETNPPL	Astrocytes	-0.751693	-0.598651	-0.540274	-0.498113	-0.686606	-0.477424	2.14132	-0.536584	-0.424571	-0.361456
ENSG00000110436.11	SLC1A2	Astrocytes	-0.749314	-0.212654	0.241668	0.158393	0.980538	0.246599	2.63386	-0.24571	-0.250378	-0.211746
ENSG00000152583.12	SPARCL1	Astrocytes	-0.472906	-0.316642	-0.200936	-0.467176	1.89838	1.3383	2.89433	0.0813833	0.0298645	1.696
ENSG00000117525.13	F3	Astrocytes	-0.212799	-0.222877	0.63928	-0.420113	0.34464	-0.367014	2.20573	-0.502134	-0.499803	0.872844
ENSG00000018625.14	ATP1A2	Astrocytes	-0.10581	-0.378202	0.045595	-0.468598	0.593508	-0.262767	2.23018	-0.439263	-0.480488	1.21346
ENSG00000079215.13	SLC1A3	Astrocytes	-0.22037	0.129817	1.1341	-0.423226	0.914925	-0.203157	2.45685	0.509317	1.38884	0.247719
ENSG00000152661.7	GJA1	Astrocytes	1.42636	0.027976	-0.546556	-0.491598	-0.696064	-0.342217	2.21223	-0.414862	-0.528334	0.129593
ENSG00000135744.7	AGT	Astrocytes	-0.751746	-0.598577	-0.511757	-0.490221	-0.531599	-0.393524	1.75422	-0.458091	-0.429451	-0.171427
ENSG00000109107.13	ALDOC	Astrocytes	0.342254	-0.497255	-0.327506	-0.468175	-0.134163	1.25579	2.1939	-0.182934	-0.472313	-0.0847657
ENSG00000105854.12	PON2	Astrocytes	0.588738	1.35216	0.843395	-0.398429	1.40025	-0.222292	2.35083	1.14469	-0.0237165	0.491095
ENSG00000139155.8	SLCO1C1	Astrocytes	-0.704213	-0.583323	0.291143	-0.487153	-0.696064	-0.481112	1.5481	-0.55928	-0.412937	-0.331444
ENSG00000129244.8	ATP1B2	Astrocytes	0.178152	-0.0407046	0.510655	0.137855	0.698932	1.36847	2.40771	-0.156797	0.0444802	0.564159
ENSG00000120885.20	CLU	Astrocytes	0.701832	0.295619	0.459336	-0.422183	0.10303	1.60089	2.46023	0.31596	-0.173431	0.982313
ENSG00000138696.10	BMPR1B	Astrocytes	-0.659695	0.528248	0.136668	-0.365556	-0.690682	-0.426563	1.6069	-0.5097	-0.534641	-0.560213
ENSG00000121742.16	GJB6	Astrocytes	-0.751746	-0.59919	-0.553553	-0.496312	-0.696064	-0.460197	1.28186	-0.602958	-0.527202	-0.538228
ENSG00000164188.8	RANBP3L	Astrocytes	-0.751746	-0.516136	-0.498245	-0.48802	-0.666069	-0.489791	1.3471	-0.582373	-0.545874	0.124646
ENSG00000170075.8	GPR37L1	Astrocytes	-0.736043	-0.586788	-0.449551	-0.495817	-0.228491	-0.438723	1.36489	-0.184791	-0.3633	-0.545245
ENSG00000087250.8	MT3	Astrocytes	-0.751746	-0.552173	-0.209491	-0.474323	-0.374756	0.263586	1.5046	-0.12346	-0.489073	-0.279017
ENSG00000134873.9	CLDN10	Astrocytes	0.416584	-0.59364	-0.488428	-0.460796	-0.0944829	-0.278377	1.45722	-0.571056	-0.468447	-0.565273
ENSG00000211448.11	DIO2	Astrocytes	-0.740335	-0.588504	-0.245839	-0.423565	-0.0515418	-0.409692	1.30904	-0.480463	-0.519063	-0.616744
ENSG00000279400.1	AC008957.3	Astrocytes	-0.687024	-0.438589	-0.40791	-0.47754	-0.386015	-0.565216	1.31015	-0.270489	-0.301834	-0.4969
ENSG00000125148.6	MT2A	Astrocytes	0.709363	-0.353298	0.0158732	-0.429138	-0.316915	-0.278079	1.65114	0.0469342	-0.143975	0.910623
ENSG00000130066.16	SAT1	Astrocytes	0.615696	0.671879	1.11782	0.354416	2.23869	1.60099	2.79385	1.14444	2.71152	2.48853
ENSG00000109472.13	CPE	Astrocytes	-0.54919	0.296044	0.549953	0.949456	1.04217	1.36092	2.34642	0.136425	-0.219501	0.82894
ENSG00000146592.16	CREB5	Oligodendrocytes	-0.730669	-0.418491	1.13175	-0.34692	0.87538	-0.298238	-0.440415	1.13925	-0.207239	-0.17757
ENSG00000189058.8	APOD	Oligodendrocytes	-0.751591	-0.598811	-0.468659	-0.4771	1.87751	-0.221514	-0.500811	1.95055	0.162447	0.971996
ENSG00000123560.13	PLP1	Oligodendrocytes	-0.0929141	0.0410179	-0.550892	-0.439665	1.5981	-0.026305	-0.261044	3.27364	0.389504	0.468509
ENSG00000136541.14	ERMN	Oligodendrocytes	-0.748845	-0.59919	-0.553553	-0.485876	-0.485017	-0.537721	-0.438378	2.04778	-0.0962077	-0.160348
ENSG00000164124.10	TMEM144	Oligodendrocytes	-0.500607	-0.59919	-0.553553	-0.497382	0.0852605	-0.289742	0.0172635	2.10266	0.222336	-0.185161
ENSG00000091513.14	TF	Oligodendrocytes	-0.751557	-0.581367	-0.431911	-0.498113	-0.181323	-0.448026	-0.417644	1.79874	-0.284975	-0.141134
ENSG00000197430.10	OPALIN	Oligodendrocytes	-0.751746	-0.59919	-0.548262	-0.495803	-0.157978	-0.522026	-0.527086	1.76847	-0.212211	-0.225452
ENSG00000129538.13	RNASE1	Oligodendrocytes	-0.711345	-0.59919	-0.553553	-0.494147	-0.469714	-0.482468	-0.555906	1.7764	-0.169299	0.705485
ENSG00000237949.1	LINC00844	Oligodendrocytes	-0.751746	-0.577494	-0.524741	-0.485674	-0.0264008	-0.310702	-0.00864965	1.87976	-0.305164	-0.045033
ENSG00000013297.10	CLDN11	Oligodendrocytes	-0.689783	-0.578353	-0.506355	-0.496566	-0.0341874	-0.37018	-0.515304	1.73294	-0.19873	-0.126144
ENSG00000204655.11	MOG	Oligodendrocytes	-0.588596	-0.59839	-0.553553	-0.476205	-0.42673	-0.569121	-0.54416	1.6545	-0.328862	-0.198928
ENSG00000109846.7	CRYAB	Oligodendrocytes	-0.617317	-0.59919	-0.48193	-0.475615	0.0857265	0.608144	1.05664	2.13938	-0.0784226	0.727351
ENSG00000136960.12	ENPP2	Oligodendrocytes	-0.740993	0.127349	-0.500672	-0.48366	-0.238968	-0.284826	-0.488094	1.76188	-0.21418	0.0437587
ENSG00000126860.11	EVI2A	Oligodendrocytes	-0.729231	-0.453939	-0.47389	-0.387179	0.136705	-0.206869	-0.398829	1.73937	0.888034	-0.387289
ENSG00000150867.13	PIP4K2A	Oligodendrocytes	0.986972	0.614952	0.214186	0.571027	2.04395	0.212289	0.513766	2.60117	0.453371	0.146385
ENSG00000080822.16	CLDND1	Oligodendrocytes	0.393147	0.42884	0.243349	0.17467	1.1825	0.25216	0.0188923	2.35457	0.32673	0.781883
ENSG00000174607.10	UGT8	Oligodendrocytes	-0.100088	-0.324069	-0.388758	-0.481617	-0.10268	-0.555408	-0.500669	1.68342	-0.331507	-0.31207
ENSG00000150656.14	CNDP1	Oligodendrocytes	-0.751578	-0.576675	-0.553553	-0.496063	-0.403288	-0.544305	-0.428702	1.53147	-0.3053	-0.295887
ENSG00000151552.11	QDPR	Oligodendrocytes	-0.0966913	-0.163665	-0.389304	-0.312737	0.0534311	0.432836	-0.230254	1.93727	-0.0501081	-0.216907
ENSG00000160307.9	S100B	Oligodendrocytes	-0.727537	0.119265	-0.252594	-0.455589	1.49372	-0.161136	1.42278	1.96935	0.187369	-0.114841
ENSG00000139737.21	SLAIN1	Oligodendrocytes	-0.431453	-0.124982	-0.062318	0.0958957	0.523743	-0.201028	-0.295248	1.73224	-0.140326	-0.368038
ENSG00000173786.16	CNP	Oligodendrocytes	0.505184	0.882206	0.415014	0.0612515	0.362585	0.286118	0.425416	2.15204	0.305514	0.154038
ENSG00000197971.14	MBP	Oligodendrocytes	-0.68101	-0.598279	-0.547164	-0.490661	-0.146357	-0.0941255	-0.354014	1.41076	-0.0466346	0.20107
ENSG00000010278.12	CD9	Oligodendrocytes	0.67315	-0.467298	-0.12051	-0.498113	0.273446	-0.455119	-0.333723	1.56228	-0.0648842	0.504258
ENSG00000164176.12	EDIL3	Oligodendrocytes	-0.0880936	-0.389797	-0.548303	0.145929	1.57464	0.506792	-0.43052	1.82178	0.021141	0.227555
ENSG00000204287.13	HLA-DRA	Microglia	-0.661341	-0.59919	-0.534267	-0.494629	1.04899	-0.521722	-0.509255	-0.539186	2.59352	-0.378985
ENSG00000090104.11	RGS1	Microglia	-0.751746	-0.59919	-0.538017	-0.498113	0.733648	-0.601644	-0.577286	-0.552333	1.48486	-0.620598
ENSG00000171659.13	GPR34	Microglia	-0.751746	-0.597677	-0.553553	-0.498113	0.606829	-0.551894	-0.588796	-0.584928	1.23451	-0.620598
ENSG00000118785.13	SPP1	Microglia	0.0622996	-0.16605	-0.537236	-0.47293	1.40883	-0.350211	-0.400369	2.16294	2.50719	-0.245206
ENSG00000275302.1	CCL4	Microglia	-0.751746	-0.59919	-0.48029	-0.49014	0.171243	-0.578715	-0.276638	-0.579333	2.09345	-0.615503
ENSG00000122862.4	SRGN	Microglia	-0.751746	-0.59919	-0.544759	-0.495073	0.503017	-0.571859	-0.498961	-0.55968	2.07076	0.863677
ENSG00000276085.1	CCL3L3	Microglia	-0.751746	-0.59919	-0.44012	-0.490748	-0.107526	-0.539404	-0.499668	-0.604984	1.99171	-0.565104
ENSG00000173391.8	OLR1	Microglia	-0.751746	-0.59919	-0.54661	-0.493438	0.312946	-0.594481	-0.588248	-0.602444	1.9289	-0.620598
ENSG00000169508.6	GPR183	Microglia	-0.687757	-0.47201	-0.518647	-0.477313	0.561503	-0.490634	-0.415101	-0.547747	1.97316	-0.620598
ENSG00000276070.4	CCL4L2	Microglia	-0.751746	-0.597962	-0.401848	-0.494841	0.0943347	-0.576866	-0.363374	-0.598196	1.88959	-0.439059
ENSG00000019582.14	CD74	Microglia	0.0574269	-0.582955	-0.506562	-0.494042	0.0460952	-0.552727	-0.531961	-0.580715	1.95574	0.222035
ENSG00000143119.12	CD53	Microglia	-0.718991	-0.597951	-0.531931	-0.498113	-0.226427	-0.574015	-0.557341	-0.568556	1.61901	-0.620598
ENSG00000115956.9	PLEK	Microglia	-0.751746	-0.59919	-0.553553	-0.484921	0.296826	-0.599886	-0.537903	-0.59273	1.59596	-0.602186
ENSG00000204472.12	AIF1	Microglia	-0.163357	-0.59919	-0.539677	-0.498113	-0.0552505	-0.617248	-0.577902	-0.564981	1.63084	-0.556593
ENSG00000277632.1	CCL3	Microglia	-0.751746	-0.59919	-0.482896	-0.498113	-0.417484	-0.588981	-0.477577	-0.549957	1.51499	-0.620598
ENSG00000112149.9	CD83	Microglia	-0.609255	-0.530942	-0.475457	-0.373653	0.372555	-0.483716	-0.270892	-0.56777	1.64936	0.149325
ENSG00000175899.14	A2M	Microglia	-0.705922	-0.389824	-0.496308	-0.418358	0.230139	-0.431287	-0.433586	-0.470102	1.62965	0.99747
ENSG00000125538.11	IL1B	Microglia	-0.751746	-0.59919	-0.553553	-0.498113	0.00620025	-0.62863	-0.579606	-0.591755	1.43659	-0.620598
ENSG00000171860.4	C3AR1	Microglia	-0.751746	-0.59919	-0.553553	-0.495055	0.26495	-0.636851	-0.590301	-0.584379	1.48219	-0.596751
ENSG00000132965.9	ALOX5AP	Microglia	-0.751746	-0.59919	-0.541376	-0.495242	0.226568	-0.584331	-0.58681	-0.582686	1.49107	-0.620598
ENSG00000162511.7	LAPTM5	Microglia	-0.751746	-0.598846	-0.553553	-0.479219	-0.0431977	-0.578049	-0.580585	-0.44744	1.40123	-0.620598
ENSG00000196126.10	HLA-DRB1	Microglia	-0.751746	-0.59919	-0.539896	-0.464484	-0.0666019	-0.580815	-0.590301	-0.554602	1.38259	-0.456627
ENSG00000231389.7	HLA-DPA1	Microglia	-0.547609	-0.59905	-0.546594	-0.494532	-0.217778	-0.517179	-0.590301	-0.594295	1.34553	-0.564403
ENSG00000140678.16	ITGAX	Microglia	-0.75161	-0.598731	-0.547969	-0.496776	-0.253247	-0.597638	-0.565814	-0.60075	1.24793	-0.613163
ENSG00000038945.14	MSR1	Microglia	-0.751746	-0.59919	-0.547363	-0.498113	0.052388	-0.557934	-0.55689	-0.595571	1.25429	-0.587969
ENSG00000169313.9	P2RY12	Microglia	-0.716242	-0.591383	-0.474721	-0.457643	0.246312	-0.590019	-0.468511	-0.508264	1.2952	-0.620598
ENSG00000169429.10	CXCL8	Microglia	-0.751746	-0.59919	-0.534517	-0.498113	0.0525618	-0.613343	-0.518857	-0.522686	1.01348	0.812225
ENSG00000185885.15	IFITM1	Endothelial	1.51123	-0.423942	-0.553553	-0.498113	-0.696064	-0.609834	-0.547094	-0.604984	-0.545874	2.08335
ENSG00000103196.11	CRISPLD2	Endothelial	-0.448097	-0.493393	-0.522201	-0.485386	0.511363	-0.58971	-0.572893	-0.53899	-0.267088	0.756559
ENSG00000136826.14	KLF4	Endothelial	-0.691544	-0.596212	-0.423718	-0.465841	0.755297	-0.526457	0.138668	0.033923	-0.141517	1.73032
ENSG00000100234.11	TIMP3	Endothelial	-0.465249	-0.482909	0.076572	-0.386885	0.304833	-0.152435	1.18023	-0.571063	-0.341766	1.95113
ENSG00000178878.12	APOLD1	Endothelial	-0.74736	-0.506341	-0.496018	-0.469193	-0.669614	-0.605922	-0.547627	-0.574779	-0.540753	1.466
ENSG00000142089.15	IFITM3	Endothelial	1.37771	0.564464	-0.261327	-0.47668	-0.511769	-0.490266	0.977809	-0.601284	-0.378548	2.07219
ENSG00000166710.17	B2M	Endothelial	0.367293	0.686267	0.593543	-0.366042	1.79104	0.520862	0.703796	1.28415	2.12497	2.44648
ENSG00000100097.11	LGALS1	Endothelial	-0.442984	-0.139107	-0.147903	-0.498113	-0.644816	0.0863475	0.40768	-0.516049	-0.316074	1.70072
ENSG00000128016.5	ZFP36	Endothelial	-0.687205	-0.548288	-0.329235	-0.479269	0.00632616	-0.51671	0.414948	0.00293942	0.431471	1.49399
ENSG00000100906.10	NFKBIA	Endothelial	-0.0100171	-0.268438	-0.378242	-0.198866	0.301439	0.0756761	0.625093	0.156887	0.457205	1.81711
ENSG00000245532.6	NEAT1	Endothelial	-0.670958	-0.548959	-0.28161	-0.47133	0.620089	0.0635843	1.53776	0.880432	1.27351	1.72823
ENSG00000078596.10	ITM2A	Endothelial	0.486998	-0.572782	-0.408537	-0.419439	0.653728	-0.283278	-0.552751	1.07336	-0.403571	1.42033
ENSG00000147526.19	TACC1	Endothelial	-0.483412	-0.323367	-0.106272	-0.275604	0.396472	0.339268	0.349933	0.241872	0.466666	1.60716
ENSG00000204592.8	HLA-E	Endothelial	-0.512292	-0.497962	-0.214156	-0.475805	0.0109476	-0.537686	-0.0777109	-0.414495	1.19063	1.21369
ENSG00000163132.6	MSX1	Endothelial	-0.751746	-0.520068	-0.541012	-0.491866	-0.383566	-0.595183	-0.329956	-0.504674	-0.384839	1.04179
ENSG00000125740.13	FOSB	Endothelial	-0.747752	-0.542149	0.48327	-0.31081	0.646306	0.0787945	0.233509	0.604731	0.269936	1.40214
ENSG00000221869.4	CEBPD	Endothelial	-0.731929	-0.59821	-0.553553	-0.488533	-0.501783	-0.533799	-0.184394	-0.579623	-0.276545	1.03144
ENSG00000197019.4	SERTAD1	Endothelial	-0.650582	-0.562117	-0.206779	-0.481034	-0.587091	-0.560806	-0.325584	-0.312127	-0.0948737	0.997936
ENSG00000169908.11	TM4SF1	Endothelial	-0.686398	-0.598992	-0.553553	-0.498113	-0.556758	-0.621241	-0.590301	-0.604984	-0.545874	0.846645
ENSG00000067082.14	KLF6	Endothelial	-0.464176	0.0950137	1.04829	0.53404	0.422485	-0.0804723	-0.0747018	-0.243092	1.23144	1.50786
ENSG00000011465.16	DCN	Endothelial	-0.75157	-0.52781	-0.551217	-0.434708	-0.696064	-0.273006	-0.450861	-0.456697	-0.418201	0.933132
ENSG00000168899.4	VAMP5	Endothelial	-0.744834	-0.537309	-0.553553	-0.492107	-0.661039	-0.621847	-0.267681	-0.582324	-0.400079	0.828849
ENSG00000135046.13	ANXA1	Endothelial	-0.635395	-0.388028	-0.510511	-0.477002	-0.696064	-0.57663	-0.589321	-0.586066	-0.545874	0.816617
