# Supplementary material for: Dissecting transcriptomic signatures of neuronal differentiation and maturation using iPSCs
Source: Nat Commun. 2020 Jan 23;11:462. doi: 10.1038/s41467-019-14266-z (PMC6978526; doi:10.1038/s41467-019-14266-z)
Supplement: Supplementary file 10 — Supplementary Data 6 [file 41467_2019_14266_MOESM10_ESM.xlsx]

## Sheet: Table S10
Table S10: 169 unique genes of the regression calibration design matrix for developmental stage model
Gene	Symbol	Distinguishing Stage	iPSC	NCX_EarlyFetal	NCX_MidFetal	NCX_LateFetal	NCX_Infant	NCX_Child	NCX_Teens	NCX_Adult
ENSG00000131914.10	LIN28A	iPSC	2.19978	-0.815794	-0.937971	-1.18869	-1.12703	-1.06277	-1.07134	-1.06049
ENSG00000265992.1	ESRG	iPSC	2.18785	-0.812466	-0.924655	-1.18072	-1.10545	-1.04763	-1.05267	-1.0364
ENSG00000204531.16	POU5F1	iPSC	2.09134	-0.798247	-0.912495	-1.15853	-1.11155	-1.0504	-1.05273	-1.03518
ENSG00000088305.18	DNMT3B	iPSC	2.08936	-0.275041	-0.318566	-0.870501	-0.997518	-0.993101	-0.992986	-0.958909
ENSG00000240563.1	L1TD1	iPSC	1.81425	-0.783101	-0.919196	-1.15263	-1.10618	-1.05858	-1.06569	-1.04279
ENSG00000184697.6	CLDN6	iPSC	1.95207	-0.416892	-0.652934	-0.962784	-1.0462	-1.02257	-1.02252	-1.00578
ENSG00000121570.12	DPPA4	iPSC	1.67941	-0.747846	-0.877019	-1.13468	-1.10319	-1.05214	-1.0661	-1.04991
ENSG00000241186.8	TDGF1	iPSC	1.65163	-0.796332	-0.90705	-1.09397	-0.970343	-0.862345	-0.924035	-0.895841
ENSG00000254277.1	AC009446.1	iPSC	1.46797	-0.816784	-0.940509	-1.19083	-1.129	-1.06617	-1.07452	-1.06149
ENSG00000254934.5	LINC00678	iPSC	1.44579	-0.816415	-0.939993	-1.19002	-1.12787	-1.05685	-1.06985	-1.05438
ENSG00000254339.5	AC064802.1	iPSC	1.34398	-0.816433	-0.94061	-1.18996	-1.12903	-1.06621	-1.07372	-1.06222
ENSG00000260834.1	AC009055.2	iPSC	1.34188	-0.816777	-0.941009	-1.19083	-1.12975	-1.06469	-1.0744	-1.06227
ENSG00000279560.1		iPSC	1.32746	-0.815477	-0.926834	-1.13546	-1.12126	-1.05829	-1.06209	-1.04499
ENSG00000206557.5	TRIM71	iPSC	1.41233	-0.650315	-0.624895	-1.07657	-0.995177	-0.993099	-0.998107	-0.97453
ENSG00000133980.4	VRTN	iPSC	1.22702	-0.816419	-0.939926	-1.19083	-1.12875	-1.06107	-1.07349	-1.06124
ENSG00000280707.2	HPAT5	iPSC	1.2299	-0.804052	-0.918423	-1.17466	-1.12488	-1.06433	-1.07268	-1.05992
ENSG00000101115.12	SALL4	iPSC	1.24212	-0.755858	-0.893937	-1.13324	-1.11702	-1.05644	-1.06459	-1.04828
ENSG00000147596.3	PRDM14	iPSC	1.20619	-0.816075	-0.940526	-1.18858	-1.12975	-1.06027	-1.07408	-1.06207
ENSG00000248329.5	APELA	iPSC	1.19648	-0.792488	-0.915823	-1.16052	-1.11233	-1.05891	-1.0694	-1.05454
ENSG00000213860.4	RPL21P75	iPSC	1.56795	-0.325206	-0.502444	-0.46189	-0.665195	-0.723587	-0.810868	-0.757548
ENSG00000167600.13	CYP2S1	iPSC	1.26191	-0.76342	-0.876023	-1.06536	-1.06047	-0.932491	-0.891088	-0.856874
ENSG00000111057.10	KRT18	iPSC	1.24088	-0.666056	-0.73272	-0.888664	-1.06397	-0.98566	-1.04221	-1.02009
ENSG00000130182.7	ZSCAN10	iPSC	1.11767	-0.814203	-0.934689	-1.17781	-1.12659	-1.06204	-1.07103	-1.05757
ENSG00000141682.11	PMAIP1	iPSC	1.33451	-0.707167	-0.860668	-0.844263	-0.730981	-0.694447	-0.832107	-0.829546
ENSG00000170421.12	KRT8	iPSC	1.10061	-0.782629	-0.929708	-1.12927	-1.1213	-1.05604	-1.06896	-1.05601
ENSG00000272398.5	CD24	iPSC	2.36897	2.12304	2.1822	1.22947	0.661282	-0.250839	-0.289835	-0.419331
ENSG00000142871.16	CYR61	iPSC	1.19212	-0.0558801	-0.145995	1.03531	-0.0781767	-0.126851	-0.00926977	-0.174202
ENSG00000125968.8	ID1	iPSC	1.49797	0.106256	0.0402203	1.2638	0.302244	0.5227	0.239406	0.187021
ENSG00000148926.9	ADM	iPSC	0.96579	-0.440722	-0.528924	0.409184	-0.662853	-0.62457	-0.748519	-0.78318
ENSG00000124766.6	SOX4	NCX_EarlyFetal	0.959922	2.31066	1.7642	0.633113	0.151697	-0.117487	-0.388457	-0.570509
ENSG00000176887.6	SOX11	NCX_EarlyFetal	0.561572	1.91081	1.75958	0.172678	-0.239235	-0.726417	-0.861048	-0.911107
ENSG00000137142.4	IGFBPL1	NCX_EarlyFetal	0.572821	1.74092	0.950548	-0.51158	-0.475849	-0.697463	-0.713935	-0.684259
ENSG00000158164.6	TMSB15A	NCX_EarlyFetal	0.985695	1.7125	1.48679	0.39047	-0.234213	-0.749432	-0.923355	-0.957191
ENSG00000127152.17	BCL11B	NCX_EarlyFetal	-0.524494	1.37031	0.550061	-0.632693	-0.607773	-0.749862	-0.601208	-0.520192
ENSG00000164600.6	NEUROD6	NCX_EarlyFetal	-0.878794	2.35398	2.09166	0.729352	0.663744	0.142636	0.355486	0.492326
ENSG00000134532.15	SOX5	NCX_EarlyFetal	-0.733564	1.32781	0.542379	-0.650091	-0.544402	-0.587173	-0.536933	-0.534124
ENSG00000165617.14	DACT1	NCX_EarlyFetal	0.123447	1.67421	1.46669	0.242725	-0.281411	-0.482181	-0.442752	-0.467613
ENSG00000143324.13	XPR1	NCX_EarlyFetal	0.32581	1.81127	1.25562	0.144802	-0.0147969	-0.256283	-0.191279	-0.11358
ENSG00000254726.2	MEX3A	NCX_EarlyFetal	0.670156	1.28376	1.11703	0.0501845	-0.760394	-0.902519	-0.965872	-0.969208
ENSG00000113389.15	NPR3	NCX_EarlyFetal	-0.860052	0.882678	-0.176475	-0.855788	-0.774458	-0.935745	-0.947603	-0.94099
ENSG00000180730.4	SHISA2	NCX_EarlyFetal	0.238466	1.08155	0.249114	-0.656245	-0.719801	-0.877189	-0.881273	-0.902019
ENSG00000153266.12	FEZF2	NCX_EarlyFetal	-0.762809	1.77338	1.01378	0.148705	0.12537	-0.0865791	0.0157457	0.0681788
ENSG00000147862.15	NFIB	NCX_EarlyFetal	-0.587516	1.64695	0.91246	-0.103088	0.0520071	-0.0609094	-0.0689272	-0.129148
ENSG00000213420.7	GPC2	NCX_EarlyFetal	0.396596	1.10806	0.920942	-0.454687	-0.848584	-0.866552	-0.918195	-0.911276
ENSG00000143061.17	IGSF3	NCX_EarlyFetal	0.475835	1.46669	1.12211	0.0416905	-0.302781	-0.592468	-0.447455	-0.345057
ENSG00000178403.3	NEUROG2	NCX_EarlyFetal	-0.858846	0.892206	0.689122	-0.958023	-0.925339	-0.98105	-0.983036	-0.972343
ENSG00000112182.14	BACH2	NCX_EarlyFetal	-0.571194	1.04689	0.8064	-0.465639	-0.759797	-0.818911	-0.822975	-0.779407
ENSG00000185275.6	CD24P4	NCX_EarlyFetal	1.05463	1.16674	1.01206	-0.0861151	-0.637624	-0.894802	-0.911836	-0.918365
ENSG00000220749.4	RPL21P28	NCX_EarlyFetal	0.971902	1.17642	0.744406	-0.580429	-0.356565	-0.71441	-0.847199	-0.724891
ENSG00000077279.17	DCX	NCX_MidFetal	-0.522606	1.8986	1.93877	0.541768	-0.0956001	-0.63393	-0.595071	-0.574164
ENSG00000167178.15	ISLR2	NCX_MidFetal	-0.793579	1.8929	1.90847	0.786203	0.165792	-0.176362	-0.117081	-0.0387588
ENSG00000155926.13	SLA	NCX_MidFetal	-0.840272	1.24102	1.37598	-0.16297	-0.290865	-0.712901	-0.793918	-0.79058
ENSG00000162490.6	DRAXIN	NCX_MidFetal	0.404998	0.806638	1.30894	0.324742	-0.478016	-0.825892	-0.843792	-0.863222
ENSG00000140557.11	ST8SIA2	NCX_MidFetal	-0.446038	1.02957	1.2204	0.0535116	-0.590529	-0.839531	-0.8819	-0.908846
ENSG00000175445.14	LPL	NCX_MidFetal	-0.465333	0.612116	1.34398	0.42606	-0.371095	-0.535247	-0.549194	-0.361731
ENSG00000119283.15	TRIM67	NCX_MidFetal	-0.87213	0.643533	0.984334	0.149386	-0.614821	-0.809881	-0.851432	-0.823607
ENSG00000113657.12	DPYSL3	NCX_MidFetal	1.57729	2.211	2.40762	1.29734	0.90171	0.304479	0.365214	0.388965
ENSG00000101134.11	DOK5	NCX_MidFetal	-0.308259	0.891353	1.69803	0.559588	0.419821	0.156445	0.0683605	-0.0195154
ENSG00000180828.2	BHLHE22	NCX_MidFetal	-0.777644	0.95977	1.39594	0.55532	0.21145	-0.343007	-0.414741	-0.345134
ENSG00000119042.16	SATB2	NCX_MidFetal	-0.451277	0.781847	1.39265	0.0238395	-0.142161	-0.356594	-0.160183	-0.0388775
ENSG00000167414.4	GNG8	NCX_MidFetal	-0.581508	0.910712	1.27153	1.10453	-0.204121	-0.492126	-0.554877	-0.572388
ENSG00000169184.5	MN1	NCX_MidFetal	-0.199332	1.13712	1.40075	0.111313	-0.192146	-0.291733	-0.31155	-0.385162
ENSG00000164434.11	FABP7	NCX_MidFetal	-0.346652	1.43557	2.08283	1.20473	1.08962	0.590119	0.301811	0.167517
ENSG00000137285.9	TUBB2B	NCX_MidFetal	1.58508	2.72966	2.81632	1.85621	1.43592	1.15636	0.771659	0.646621
ENSG00000168743.12	NPNT	NCX_MidFetal	-0.70883	-0.615213	0.10587	0.0285025	-0.0624698	-0.517543	-0.68581	-0.678426
ENSG00000196565.12	HBG2	NCX_LateFetal	-0.871237	1.12066	0.755559	1.24601	-0.824688	-1.04033	-1.06569	-1.0517
ENSG00000188536.12	HBA2	NCX_LateFetal	-0.827459	1.31378	1.03067	1.93834	-0.0680946	0.199529	0.0800605	0.0506544
ENSG00000206172.8	HBA1	NCX_LateFetal	-0.871684	0.94049	0.696568	1.50719	-0.144936	-0.015948	-0.181769	-0.239358
ENSG00000106366.8	SERPINE1	NCX_LateFetal	0.0985815	-0.641641	-0.757407	0.531176	-0.837797	-0.890044	-0.964621	-0.924185
ENSG00000244734.3	HBB	NCX_LateFetal	-0.878794	0.908888	0.662255	2.054	1.25144	0.963723	0.78137	0.817225
ENSG00000128016.5	ZFP36	NCX_LateFetal	0.179014	-0.473352	-0.209343	0.940821	-0.228986	0.0332001	-0.110522	-0.306386
ENSG00000167772.11	ANGPTL4	NCX_LateFetal	-0.34679	-0.573729	-0.660261	0.64035	-0.509896	-0.262124	-0.397081	-0.552238
ENSG00000115461.4	IGFBP5	NCX_LateFetal	0.0171078	0.945797	0.423532	1.44704	0.350472	0.0753893	0.169803	0.225644
ENSG00000187498.14	COL4A1	NCX_LateFetal	0.867041	0.4192	0.416307	0.977971	-0.154842	-0.466172	-0.632457	-0.583477
ENSG00000184113.9	CLDN5	NCX_LateFetal	-0.812902	0.536187	0.584238	1.49212	0.560695	0.69394	0.334528	0.215748
ENSG00000206177.6	HBM	NCX_LateFetal	-0.8782	-0.357904	-0.554503	0.233646	-1.06911	-0.984182	-1.0271	-1.00722
ENSG00000049540.16	ELN	NCX_LateFetal	-0.636533	-0.421601	-0.195702	0.56917	-0.252384	-0.433275	-0.59292	-0.544015
ENSG00000134871.17	COL4A2	NCX_LateFetal	0.785625	0.402297	0.482891	0.966084	-0.138069	-0.351737	-0.453636	-0.427034
ENSG00000169877.9	AHSP	NCX_LateFetal	-0.729888	-0.211342	-0.520784	0.175433	-1.09497	-1.03809	-1.05167	-1.05031
ENSG00000158578.18	ALAS2	NCX_LateFetal	-0.828032	-0.00423349	-0.280019	0.245726	-1.03346	-0.978408	-1.01734	-1.02886
ENSG00000041982.15	TNC	NCX_LateFetal	0.299442	-0.476587	0.16964	0.494268	-0.32075	-0.658366	-0.796715	-0.832435
ENSG00000186897.4	C1QL4	NCX_LateFetal	-0.770418	-0.803131	-0.8827	-0.00899469	-0.893907	-1.03958	-1.05028	-1.00668
ENSG00000178878.12	APOLD1	NCX_LateFetal	-0.770881	-0.115544	-0.234289	0.734269	-0.0280779	-0.0647167	-0.118093	-0.396131
ENSG00000115414.18	FN1	NCX_LateFetal	1.06314	0.337882	0.41734	1.1007	0.196805	-0.0455342	-0.0521224	0.0141204
ENSG00000170893.3	TRH	NCX_LateFetal	-0.786167	0.345196	0.267173	0.572517	-0.543418	-0.614193	-0.728037	-0.735035
ENSG00000127528.5	KLF2	NCX_LateFetal	-0.774395	0.026526	0.183736	0.930019	0.12906	0.281558	-0.0422024	-0.187952
ENSG00000004939.13	SLC4A1	NCX_LateFetal	-0.857456	-0.474054	-0.649736	-0.0431697	-1.11048	-1.04966	-1.05877	-1.05457
ENSG00000112715.20	VEGFA	NCX_LateFetal	-0.051564	-0.172073	-0.383128	0.410388	-0.596277	-0.515575	-0.51895	-0.576743
ENSG00000145721.11	LIX1	NCX_LateFetal	-0.544674	-0.481203	-0.524421	0.10261	0.0498234	-0.242858	-0.336278	-0.386201
ENSG00000135744.7	AGT	NCX_LateFetal	-0.84804	-0.783448	-0.349394	1.2407	0.955238	1.08198	0.870939	0.764293
ENSG00000145824.12	CXCL14	NCX_Infant	-0.403612	-0.434966	0.154023	0.828457	1.50956	1.35208	1.05385	0.856345
ENSG00000211459.2	MT-RNR1	NCX_Infant	2.5623	2.33015	2.73914	3.61439	4.0068	3.64374	3.50984	3.38442
ENSG00000210082.2	MT-RNR2	NCX_Infant	3.19231	3.14972	3.41228	4.23736	4.6402	4.22329	4.05767	3.88862
ENSG00000211448.11	DIO2	NCX_Infant	-0.839545	-0.761104	-0.40682	0.164667	0.57732	0.355647	0.182797	-0.0651913
ENSG00000130208.9	APOC1	NCX_Infant	0.445093	-0.627166	-0.496282	0.135422	0.499208	0.460832	-0.253648	-0.453078
ENSG00000147571.4	CRH	NCX_Infant	-0.862863	-0.755255	-0.422558	-0.208492	0.436736	0.0179631	0.0950711	0.0467286
ENSG00000145681.10	HAPLN1	NCX_Infant	-0.517457	-0.710299	-0.744266	-0.301593	-0.0793964	-0.536983	-0.728876	-0.716886
ENSG00000204347.3	BTBD17	NCX_Infant	-0.483041	-0.363141	-0.233094	0.257143	0.265735	0.00899416	-0.506426	-0.67247
ENSG00000139155.8	SLCO1C1	NCX_Infant	-0.851081	-0.748348	-0.528779	-0.251694	0.101775	-0.0675718	-0.297108	-0.455019
ENSG00000272865.1	AL591686.2	NCX_Infant	-0.853938	-0.781386	-0.674523	-0.312673	-0.172596	-0.574298	-0.816907	-0.717528
ENSG00000236494.1	AC008080.4	NCX_Infant	-0.841567	-0.784215	-0.877603	-1.0769	-0.349007	-0.625985	-0.916071	-1.01209
ENSG00000175206.10	NPPA	NCX_Infant	-0.819064	-0.643738	-0.645222	-0.140496	0.130467	0.0387474	-0.237567	-0.424743
ENSG00000250166.2	AC087241.1	NCX_Infant	-0.874011	-0.80353	-0.805831	-0.344611	-0.184773	-0.387882	-0.654335	-0.740436
ENSG00000025423.11	HSD17B6	NCX_Infant	-0.485004	-0.757197	-0.813971	-0.249461	0.0277982	-0.125648	-0.239966	-0.359812
ENSG00000224525.2	AL591686.1	NCX_Infant	-0.830382	-0.796239	-0.75908	-0.420523	-0.274542	-0.602163	-0.863202	-0.809399
ENSG00000134982.16	APC	NCX_Infant	-0.0035516	0.854665	0.880307	1.05812	1.12783	0.489319	0.530182	0.538411
ENSG00000111404.6	RERGL	NCX_Infant	-0.864325	-0.691832	-0.768294	-0.751095	-0.0315532	-0.112385	-0.232633	-0.306701
ENSG00000163285.7	GABRG1	NCX_Infant	-0.837422	-0.431796	-0.125114	-0.363026	0.281422	0.153707	-0.0242561	-0.119981
ENSG00000137843.11	PAK6	NCX_Infant	-0.694883	-0.473491	-0.0513957	0.0689649	0.223436	-0.194641	-0.132122	-0.123289
ENSG00000118271.9	TTR	NCX_Infant	-0.663447	-0.566693	-0.801454	-1.10261	-0.283272	-0.507238	-0.737026	-0.764864
ENSG00000270001.1	AL121894.2	NCX_Infant	-0.81863	-0.715849	-0.757689	-0.760393	-0.205786	-0.255885	-0.571418	-0.685335
ENSG00000137766.16	UNC13C	NCX_Infant	-0.867334	-0.425368	-0.507994	-0.295887	0.120154	-0.231489	-0.0792521	-0.0220782
ENSG00000087250.8	MT3	NCX_Infant	-0.870509	-0.175581	0.380911	1.69824	1.8582	1.80219	1.62382	1.55842
ENSG00000210049.1	MT-TF	NCX_Infant	-0.228319	-0.27477	0.26307	0.661007	1.6312	1.50484	1.27646	0.827894
ENSG00000130203.9	APOE	NCX_Infant	1.56596	-0.0431777	0.576563	1.90461	1.92785	1.89194	1.42596	1.27514
ENSG00000101439.8	CST3	NCX_Infant	0.182362	0.551145	0.757513	1.81314	2.12669	1.94334	1.61878	1.5304
ENSG00000205106.4	DKFZp779M0652	NCX_Child	-0.878794	-0.792096	-0.828256	-0.58006	-0.244859	-0.207406	-0.509102	-0.686403
ENSG00000160307.9	S100B	NCX_Child	-0.758722	-0.212098	0.0279803	0.674926	1.48593	1.50457	1.4191	1.42668
ENSG00000256148.1	AP000763.2	NCX_Child	-0.840157	-0.654313	-0.688346	-0.653258	-0.0332987	0.41433	-0.137047	-0.398391
ENSG00000165092.12	ALDH1A1	NCX_Child	-0.625709	-0.754429	-0.809569	-0.2254	0.350037	0.617674	0.413607	0.338086
ENSG00000237973.1	MTCO1P12	NCX_Child	0.986166	0.385652	0.359501	0.804396	1.67363	1.73283	1.45614	1.34102
ENSG00000170075.8	GPR37L1	NCX_Child	-0.852806	-0.807382	-0.712984	0.371727	0.39228	0.609762	0.485401	0.283854
ENSG00000248527.1	MTATP6P1	NCX_Child	2.4476	2.0082	2.23381	2.48442	3.12199	3.18877	2.85219	2.72854
ENSG00000121742.16	GJB6	NCX_Child	-0.862524	-0.676228	-0.664392	-0.436237	0.172122	0.436493	0.160903	-0.0260808
ENSG00000169715.14	MT1E	NCX_Child	0.274088	-0.738312	-0.581006	0.586463	0.771946	0.784693	0.559989	0.442325
ENSG00000164089.8	ETNPPL	NCX_Child	-0.65821	-0.75672	-0.889663	-0.710509	0.0414321	0.415542	0.302808	0.23085
ENSG00000120885.20	CLU	NCX_Child	0.769648	0.229685	0.612042	1.59837	1.73151	1.84083	1.78922	1.83558
ENSG00000156076.9	WIF1	NCX_Child	-0.476822	-0.611785	-0.586355	-0.376295	0.433785	0.515755	0.193511	0.0438828
ENSG00000132329.10	RAMP1	NCX_Child	-0.728003	-0.601615	-0.341688	0.702228	0.760718	0.816829	0.625707	0.632527
ENSG00000172005.10	MAL	NCX_Teens	-0.846845	-0.797688	-0.928237	-1.02972	0.0331952	0.833841	0.942791	0.900851
ENSG00000136541.14	ERMN	NCX_Teens	-0.781084	-0.804239	-0.922777	-1.15482	-0.202313	0.632067	0.95833	0.958048
ENSG00000197430.10	OPALIN	NCX_Teens	-0.855068	-0.8167	-0.939763	-1.18179	-0.594057	0.388179	0.687759	0.676897
ENSG00000256193.5	LINC00507	NCX_Teens	-0.878494	-0.816588	-0.940494	-1.18955	-0.59784	0.0637016	0.351172	0.229073
ENSG00000117115.12	PADI2	NCX_Teens	-0.526478	-0.731343	-0.764512	-0.468989	-0.169979	0.316549	0.538228	0.504173
ENSG00000197971.14	MBP	NCX_Adult	-0.64208	-0.732252	-0.757056	-0.616128	1.13399	1.62829	1.72227	1.80404
ENSG00000107317.11	PTGDS	NCX_Adult	-0.751277	-0.296984	0.165766	0.9004	1.23152	1.66628	1.67211	1.67589
ENSG00000109846.7	CRYAB	NCX_Adult	-0.661806	-0.581373	-0.318939	0.2066	0.529489	1.03783	1.14676	1.21047
ENSG00000137825.10	ITPKA	NCX_Adult	-0.807428	-0.61243	-0.6939	-0.521799	0.593373	0.789842	0.824732	0.826324
ENSG00000021300.13	PLEKHB1	NCX_Adult	-0.136852	-0.460904	-0.242183	0.497104	0.745814	1.12698	1.22936	1.27669
ENSG00000123560.13	PLP1	NCX_Adult	0.554785	-0.506432	-0.481548	-0.164019	1.30626	1.76963	2.0702	2.0779
ENSG00000117152.13	RGS4	NCX_Adult	-0.794801	-0.734864	-0.764288	-0.512504	0.923225	0.877963	1.32566	1.43294
ENSG00000105695.14	MAG	NCX_Adult	-0.841813	-0.79669	-0.918561	-0.980729	0.439193	0.811449	1.06848	1.09679
ENSG00000091513.14	TF	NCX_Adult	-0.835402	-0.70694	-0.615825	-0.777114	0.0320884	0.49213	0.887403	0.893673
ENSG00000204655.11	MOG	NCX_Adult	-0.812641	-0.799188	-0.91231	-1.02624	-0.084766	0.458116	0.769308	0.813485
ENSG00000135426.15	TESPA1	NCX_Adult	-0.873814	-0.814689	-0.929654	-1.17299	-0.295907	0.0808847	0.645013	0.82654
ENSG00000168481.8	LGI3	NCX_Adult	-0.875314	-0.795743	-0.673389	-0.513756	-0.120495	0.430412	0.788797	0.976348
ENSG00000172508.10	CARNS1	NCX_Adult	-0.767545	-0.802263	-0.804961	-0.937843	-0.515837	0.0576846	0.501407	0.61882
ENSG00000136960.12	ENPP2	NCX_Adult	-0.388513	-0.674042	-0.717019	-0.767081	-0.206585	0.180326	0.592619	0.626296
ENSG00000089169.14	RPH3A	NCX_Adult	-0.825224	-0.740354	-0.350285	-0.354065	0.310667	0.467013	0.807639	0.909105
ENSG00000124507.10	PACSIN1	NCX_Adult	-0.219062	-0.11456	0.00567428	0.30659	0.849853	0.946366	1.29673	1.4326
ENSG00000150656.14	CNDP1	NCX_Adult	-0.866075	-0.800502	-0.890111	-1.16549	-0.965235	-0.248828	0.232039	0.311232
ENSG00000167755.13	KLK6	NCX_Adult	-0.595716	-0.812582	-0.934731	-1.17633	-0.745078	-0.0683171	0.292043	0.346776
ENSG00000105711.10	SCN1B	NCX_Adult	-0.634863	-0.773564	-0.79331	-0.782435	-0.320163	0.0885746	0.499997	0.831505
ENSG00000164124.10	TMEM144	NCX_Adult	-0.593749	-0.797913	-0.909566	-1.09213	-0.843017	-0.156306	0.217057	0.243343
ENSG00000152137.6	HSPB8	NCX_Adult	-0.268172	-0.796804	-0.823025	-0.205266	-0.0873018	0.343846	0.545251	0.5785
ENSG00000172348.14	RCAN2	NCX_Adult	-0.169676	-0.283295	0.148111	-0.0656625	0.494687	0.539004	1.04042	1.23634
ENSG00000180155.18	LYNX1	NCX_Adult	-0.464727	-0.388202	-0.107262	0.0465762	0.460742	0.660553	0.947724	1.11318
ENSG00000157782.9	CABP1	NCX_Adult	-0.679607	-0.316548	-0.354764	-0.277147	0.177188	0.495414	0.803597	1.02155
ENSG00000169562.9	GJB1	NCX_Adult	-0.819491	-0.804983	-0.913818	-1.16663	-0.785492	-0.0608724	0.186378	0.258552
ENSG00000070808.15	CAMK2A	NCX_Adult	-0.8494	-0.258677	-0.000890294	0.593284	1.27701	1.29152	1.71126	1.84175
ENSG00000152583.12	SPARCL1	NCX_Adult	-0.783764	-0.375239	0.307459	1.64765	1.88219	1.78685	1.91523	2.05666
ENSG00000139190.16	VAMP1	NCX_Adult	-0.0508536	-0.65771	-0.60498	-0.603456	-0.448507	-0.190652	0.338702	0.761556
ENSG00000187730.7	GABRD	NCX_Adult	-0.672171	-0.589203	-0.521521	0.0235712	0.661782	0.721411	1.02413	1.18276
ENSG00000100285.9	NEFH	NCX_Adult	-0.194152	-0.324647	-0.387668	-0.635632	-0.127864	-0.0679557	0.542614	0.910796
ENSG00000127824.13	TUBA4A	NCX_Adult	0.0615469	-0.685058	-0.627702	-0.215619	0.523022	0.6532	0.986397	1.08768
ENSG00000124134.8	KCNS1	NCX_Adult	-0.68717	-0.701154	-0.556132	-0.751438	-0.675775	-0.524962	0.102935	0.498257
ENSG00000173267.13	SNCG	NCX_Adult	-0.16832	-0.49241	-0.467779	0.0131257	0.875081	0.979837	1.10959	1.26775
ENSG00000108797.11	CNTNAP1	NCX_Adult	-0.227426	-0.641248	-0.306017	-0.298342	0.0952367	0.160161	0.635401	0.905851
ENSG00000132639.12	SNAP25	NCX_Adult	-0.796752	1.37469	1.21508	0.702628	1.66453	1.54018	2.12006	2.31856
