# Supplementary material for: Dissecting transcriptomic signatures of neuronal differentiation and maturation using iPSCs
Source: Nat Commun. 2020 Jan 23;11:462. doi: 10.1038/s41467-019-14266-z (PMC6978526; doi:10.1038/s41467-019-14266-z)
Supplement: Supplementary file 12 — Supplementary Data 8 [file 41467_2019_14266_MOESM12_ESM.xlsx]

## Sheet: Table_s11_hoffman_cellModeling_
	NPC.logFC_main	NPC.t_main	NPC.P.Value_main	NPC.adj.P.Val_main	Neuron.logFC_main	Neuron.t_main	Neuron.P.Value_main	Neuron.adj.P.Val_main	NPC.logFC_int	NPC.t_int	NPC.P.Value_int	NPC.adj.P.Val_int	Neuron.logFC_int	Neuron.t_int	Neuron.P.Value_int	Neuron.adj.P.Val_int	Symbol
ENSG00000178075	12.7795	5.94879	6.21608e-07	0.0137449	0.249503	0.649152	0.519943	0.999632	-16.3148	-5.90991	7.03719e-07	0.0154176	-5.57236	-1.9049	0.0639861	0.999888	GRAMD1C
ENSG00000237031	12.3959	5.8246	9.23873e-07	0.0137449	0.210607	0.39344	0.696079	0.999632	-15.7548	-5.76079	1.13245e-06	0.0154176	-1.64465	-0.403683	0.688591	0.999888	ENSG00000237031
ENSG00000049540	-19.5265	-5.66177	1.55285e-06	0.0154017	0.486119	0.597026	0.553848	0.999632	25.091	5.66145	1.55446e-06	0.0154176	-4.09074	-0.660106	0.512962	0.999888	ELN
ENSG00000066032	10.4594	5.39715	3.60554e-06	0.0229042	0.697122	1.49318	0.143221	0.999632	-13.5563	-5.44351	3.11147e-06	0.0231455	-7.03075	-1.97863	0.0547571	0.999888	CTNNA2
ENSG00000222692	3.00092	5.32875	4.48039e-06	0.0229042	-0.0996655	-0.142175	0.887654	0.999632	-3.6604	-5.05803	1.05546e-05	0.0307445	-3.59434	-0.673687	0.504376	0.999888	ENSG00000222692
ENSG00000152049	-25.2493	-5.28828	5.09424e-06	0.0229042	1.88964	1.52557	0.134969	0.999632	32.5105	5.29872	4.92839e-06	0.0293288	-5.13293	-0.544477	0.58913	0.999888	KCNE4
ENSG00000205084	-5.63425	-5.25138	5.72653e-06	0.0229042	0.283677	0.599004	0.552541	0.999632	6.90324	5.00693	1.2399e-05	0.0307445	-2.48447	-0.689288	0.494613	0.999888	TMEM231
ENSG00000113140	-5.68423	-5.19153	6.92177e-06	0.0229042	0.18056	0.702502	0.486426	0.999632	7.06586	5.02193	1.18269e-05	0.0307445	-1.95152	-0.997605	0.324455	0.999888	SPARC
ENSG00000206144	17.0807	5.11155	8.91389e-06	0.0229042	-0.122487	-0.157717	0.875472	0.999632	-21.8445	-5.0871	9.6294e-06	0.0307445	0.714637	0.120902	0.904373	0.999888	ENSG00000206144
ENSG00000219790	-16.375	-5.0994	9.26251e-06	0.0229042	-0.696915	-1.09218	0.281275	0.999632	21.2916	5.15974	7.6544e-06	0.0307445	2.41092	0.496431	0.622302	0.999888	OSTCP6
ENSG00000034677	-7.03869	-5.07779	9.91663e-06	0.0229042	-0.0122882	-0.0459772	0.963557	0.999632	8.55117	4.80054	2.37015e-05	0.036477	-0.0220261	-0.0108281	0.991414	0.999888	RNF19A
ENSG00000084636	-16.3728	-5.07756	9.92376e-06	0.0229042	0.467692	0.966166	0.339754	0.999632	21.1916	5.1142	8.83954e-06	0.0307445	-3.16703	-0.859617	0.395112	0.999888	COL16A1
ENSG00000089101	-10.7093	-5.0625	1.04066e-05	0.0229042	0.47582	0.630368	0.532031	0.999632	13.6324	5.01484	1.20939e-05	0.0307445	-3.86682	-0.673079	0.504759	0.999888	C20orf26
ENSG00000141294	-4.61666	-5.05143	1.07766e-05	0.0229042	0.272531	0.521612	0.604811	0.999632	5.71394	4.86523	1.93549e-05	0.036477	-2.3066	-0.580049	0.565128	0.999888	LRRC46
ENSG00000104450	-7.15983	-4.98346	1.335e-05	0.0236698	-0.130053	-0.324411	0.747314	0.999632	8.60353	4.66001	3.6739e-05	0.0365506	-0.594436	-0.194823	0.846516	0.999888	SPAG1
ENSG00000004838	-11.3246	-4.97536	1.36948e-05	0.0236698	0.41499	0.513127	0.610679	0.999632	14.333	4.90028	1.73398e-05	0.036477	-6.32226	-1.02712	0.310523	0.999888	ZMYND10
ENSG00000120162	10.8642	4.95469	1.46152e-05	0.0236698	0.825792	1.12243	0.26836	0.999632	-13.4459	-4.7719	2.59217e-05	0.036477	-4.85527	-0.867084	0.391057	0.999888	MOB3B
ENSG00000234921	14.0736	4.92948	1.58206e-05	0.0236698	1.61155	1.57537	0.123031	0.999632	-17.2718	-4.70776	3.16643e-05	0.036477	-11.0588	-1.4204	0.163223	0.999888	ENSG00000234921
ENSG00000164543	-5.8014	-4.88136	1.84006e-05	0.0236698	0.0753408	0.158229	0.875071	0.999632	7.53042	4.9307	1.57597e-05	0.0360716	-0.381683	-0.105322	0.916646	0.999888	STK17A
ENSG00000196611	-23.0454	-4.88034	1.84595e-05	0.0236698	0.536372	0.41823	0.678011	0.999632	28.9569	4.77198	2.59149e-05	0.036477	-2.4991	-0.256031	0.799236	0.999888	MMP1
ENSG00000128285	-19.9926	-4.87378	1.88434e-05	0.0236698	0.861204	1.47125	0.149031	0.999632	24.9869	4.74012	2.8625e-05	0.036477	-7.83338	-1.75829	0.0863318	0.999888	MCHR1
ENSG00000167081	-5.66697	-4.85154	2.0204e-05	0.0236698	-0.64963	-1.6761	0.101503	0.999632	6.98273	4.65195	3.76707e-05	0.0365506	4.05234	1.37373	0.177161	0.999888	PBX3
ENSG00000119636	-5.5192	-4.83992	2.09531e-05	0.0236698	0.0594497	0.136405	0.892184	0.999632	6.7969	4.63826	3.93084e-05	0.0365506	-0.432618	-0.13042	0.896886	0.999888	CCDC176
ENSG00000171604	-6.28363	-4.82974	2.16315e-05	0.0236698	0.19396	0.810213	0.422602	0.999632	7.91377	4.73345	2.92268e-05	0.036477	-1.44581	-0.793523	0.432146	0.999888	CXXC5
ENSG00000183196	-12.6362	-4.82753	2.17816e-05	0.0236698	0.474381	1.27524	0.209567	0.999632	14.9371	4.44074	7.23878e-05	0.0468239	-5.0723	-1.79155	0.0807567	0.999888	CHST6
ENSG00000226952	6.86457	4.82315	2.20825e-05	0.0236698	0.365302	0.824184	0.414713	0.999632	-8.87724	-4.85375	2.00643e-05	0.036477	-2.02785	-0.60113	0.551138	0.999888	ENSG00000226952
ENSG00000187634	-16.1243	-4.82082	2.22443e-05	0.0236698	-0.56097	-0.926264	0.359852	0.999632	20.1388	4.6855	3.39372e-05	0.0365506	5.15895	1.11923	0.269706	0.999888	SAMD11
ENSG00000237001	8.98991	4.8204	2.22738e-05	0.0236698	-0.282228	-0.516409	0.608406	0.999632	-11.5412	-4.81569	2.26041e-05	0.036477	-1.53851	-0.369876	0.713422	0.999888	WASF3-AS1
ENSG00000197147	-6.11396	-4.7834	2.50063e-05	0.0241322	-0.0592878	-0.218357	0.828259	0.999632	7.84602	4.77689	2.55203e-05	0.036477	0.384714	0.186166	0.853253	0.999888	LRRC8B
ENSG00000166106	-18.392	-4.78231	2.50916e-05	0.0241322	0.624939	0.822832	0.415472	0.999632	23.3359	4.72186	3.03028e-05	0.036477	-2.25399	-0.389929	0.698653	0.999888	ADAMTS15
ENSG00000078269	-7.25375	-4.78167	2.5142e-05	0.0241322	-0.309538	-0.65254	0.517778	0.999632	9.06168	4.64844	3.80841e-05	0.0365506	3.01361	0.834719	0.408823	0.999888	SYNJ2
ENSG00000091986	-13.9707	-4.72705	2.9816e-05	0.0277242	-0.0292825	-0.0876268	0.93061	0.999632	17.3477	4.56769	4.89238e-05	0.0428156	-3.6484	-1.43448	0.159193	0.999888	CCDC80
ENSG00000163191	-23.2621	-4.71682	3.07832e-05	0.0277562	0.160269	0.117762	0.906844	0.999632	29.6306	4.67543	3.50174e-05	0.0365506	2.47728	0.239161	0.812199	0.999888	S100A11
ENSG00000205730	-9.22477	-4.70442	3.19959e-05	0.0280011	-0.11795	-0.248857	0.804742	0.999632	11.8573	4.70565	3.18737e-05	0.036477	2.28198	0.63259	0.530594	0.999888	ITPRIPL2
ENSG00000260539	-3.18696	-4.658	3.69687e-05	0.0313132	0.201556	0.776788	0.441844	0.999632	3.92643	4.46583	6.70078e-05	0.0453141	-2.04005	-1.03302	0.307787	0.999888	ENSG00000260539
ENSG00000205683	-11.651	-4.65012	3.78853e-05	0.0313132	-1.02577	-2.35222	0.02366	0.999632	14.0737	4.37109	8.96438e-05	0.0503274	3.11127	0.937402	0.354166	0.999888	DPF3
ENSG00000168487	-5.95182	-4.61759	4.19134e-05	0.0328164	0.0969228	0.421402	0.675713	0.999632	7.43616	4.48948	6.22993e-05	0.0443067	-0.522693	-0.298592	0.766794	0.999888	BMP1
ENSG00000168769	-2.59213	-4.6126	4.25671e-05	0.0328164	0.044776	0.330374	0.742838	0.999632	3.18428	4.40941	7.97024e-05	0.0494072	0.0144576	0.0140158	0.988887	0.999888	TET2
ENSG00000252379	10.1938	4.60186	4.40092e-05	0.0328164	0.216826	0.311405	0.757106	0.999632	-12.939	-4.54547	5.24071e-05	0.0437706	1.95196	0.368339	0.714559	0.999888	RNU6-1002P
ENSG00000198948	-9.0111	-4.60108	4.41154e-05	0.0328164	0.800991	1.56341	0.125818	0.999632	11.2974	4.48892	6.24067e-05	0.0443067	-4.02436	-1.03205	0.308233	0.999888	MFAP3L
ENSG00000068650	5.11876	4.58239	4.67477e-05	0.0332021	0.17156	0.761227	0.450977	0.999632	-6.49769	-4.52656	5.55621e-05	0.0439359	-0.730313	-0.425764	0.672557	0.999888	ATP11A
ENSG00000163297	-7.70504	-4.58157	4.68657e-05	0.0332021	-0.0948078	-0.287194	0.775443	0.999632	9.90296	4.58233	4.67556e-05	0.0421579	0.666147	0.265132	0.792266	0.999888	ANTXR2
ENSG00000149571	-10.4525	-4.54023	5.32627e-05	0.0361796	0.178635	0.417926	0.678232	0.999632	13.2781	4.48823	6.25401e-05	0.0443067	-0.496994	-0.152773	0.879344	0.999888	KIRREL3
ENSG00000124225	-10.6095	-4.53608	5.39509e-05	0.0361796	-0.0267893	-0.0542965	0.956969	0.999632	13.5955	4.52338	5.61104e-05	0.0439359	0.653264	0.173964	0.862769	0.999888	PMEPA1
ENSG00000183199	8.00156	4.51213	5.80933e-05	0.0361796	0.221322	0.573608	0.569438	0.999632	-10.2383	-4.4928	6.16638e-05	0.0443067	-1.98642	-0.67643	0.502652	0.999888	HSP90AB3P
ENSG00000037280	10.4513	4.50841	5.87654e-05	0.0361796	0.647983	0.770407	0.445575	0.999632	-13.0437	-4.3786	8.76032e-05	0.0503274	-2.0992	-0.327923	0.744677	0.999888	FLT4
ENSG00000159842	-4.38253	-4.49438	6.13637e-05	0.0361796	-0.196873	-1.14076	0.26074	0.999632	5.43999	4.34135	9.81846e-05	0.0504703	-0.107733	-0.0820198	0.935039	0.999888	ABR
ENSG00000120160	12.2595	4.48909	6.23746e-05	0.0361796	1.23357	1.58827	0.120084	0.999632	-14.9341	-4.25545	0.000127591	0.0566637	-4.82079	-0.815528	0.41959	0.999888	EQTN
ENSG00000249604	5.45757	4.48807	6.25707e-05	0.0361796	0.0288865	0.136417	0.892174	0.999632	-6.76315	-4.32803	0.000102264	0.0504703	0.580884	0.360433	0.720416	0.999888	ENSG00000249604
ENSG00000250635	-6.2472	-4.48547	6.30739e-05	0.0361796	0.0652706	0.219798	0.827144	0.999632	8.00776	4.4742	6.53031e-05	0.0451882	0.365825	0.16186	0.872229	0.999888	ENSG00000250635
ENSG00000132481	-11.9775	-4.48477	6.32098e-05	0.0361796	0.746026	1.86431	0.0696133	0.999632	14.8777	4.33502	0.000100102	0.0504703	-5.05528	-1.65985	0.104749	0.999888	TRIM47
ENSG00000156689	25.9388	4.48468	6.32277e-05	0.0361796	1.35714	1.28595	0.20584	0.999632	-32.2004	-4.33236	0.000100921	0.0504703	-8.64314	-1.07604	0.288341	0.999888	GLYATL2
ENSG00000156535	-15.2921	-4.45708	6.8838e-05	0.0382828	0.00840011	0.0121629	0.990356	0.999632	19.3582	4.39065	8.44261e-05	0.0502419	0.882386	0.167869	0.86753	0.999888	CD109
ENSG00000067113	-5.43755	-4.44315	7.1854e-05	0.0382828	-0.0603533	-0.186311	0.853141	0.999632	6.98776	4.44331	7.18175e-05	0.0468239	-0.643527	-0.261014	0.795418	0.999888	PPAP2A
ENSG00000166482	-11.3118	-4.4401	7.25303e-05	0.0382828	-0.0551082	-0.104844	0.917022	0.999632	14.87	4.54209	5.29572e-05	0.0437706	1.08448	0.271088	0.787714	0.999888	MFAP4
ENSG00000230237	12.2514	4.43851	7.28854e-05	0.0382828	0.899771	1.60277	0.116836	0.999632	-15.4185	-4.34685	9.65466e-05	0.0504703	-5.40977	-1.26614	0.212773	0.999888	ENSG00000230237
ENSG00000136895	5.9593	4.43651	7.33363e-05	0.0382828	-0.263454	-1.14197	0.260244	0.999632	-7.46412	-4.3242	0.000103468	0.0504703	0.35467	0.201992	0.840945	0.999888	GARNL3
ENSG00000227845	12.3979	4.43052	7.46989e-05	0.0383218	0.0903052	0.122413	0.903183	0.999632	-15.9039	-4.42274	7.65074e-05	0.0484357	-2.42567	-0.432025	0.668038	0.999888	ENSG00000227845
ENSG00000167858	-15.6052	-4.42257	7.65472e-05	0.0386044	1.67301	1.00243	0.32215	0.999632	19.9355	4.39657	8.29063e-05	0.0502419	-18.1921	-1.43218	0.159844	0.999888	TEKT1
ENSG00000166596	-15.9576	-4.39403	8.35568e-05	0.0414372	0.455234	0.371009	0.712585	0.999632	19.2478	4.12438	0.000189745	0.0642863	-9.70918	-1.03966	0.304727	0.999888	WDR16
ENSG00000162413	-3.72156	-4.3681	9.04684e-05	0.0428015	-0.0930753	-0.301203	0.764817	0.999632	4.72216	4.31309	0.000107038	0.0513696	-0.348865	-0.148335	0.882822	0.999888	KLHL21
ENSG00000259964	15.6241	4.36326	9.18171e-05	0.0428015	-0.291118	-0.392624	0.696677	0.999632	-19.3795	-4.21153	0.000145793	0.0602509	1.53293	0.271638	0.787295	0.999888	ENSG00000259964
ENSG00000147100	-5.39004	-4.36228	9.20938e-05	0.0428015	-0.00202272	-0.00733003	0.994188	0.999632	6.54888	4.12449	0.000189682	0.0642863	-0.783701	-0.373149	0.711004	0.999888	SLC16A2
ENSG00000164733	-3.58617	-4.35418	9.44064e-05	0.0428015	0.164844	0.883138	0.382428	0.999632	4.47637	4.22943	0.000138086	0.0586963	-1.29586	-0.91217	0.367133	0.999888	CTSB
ENSG00000140386	2.72375	4.34695	9.65168e-05	0.0428015	-0.140674	-0.831562	0.410583	0.999632	-3.44589	-4.27958	0.000118555	0.055119	0.543909	0.422443	0.674959	0.999888	SCAPER
ENSG00000135506	-3.265	-4.34527	9.70148e-05	0.0428015	-0.0826188	-0.502286	0.618215	0.999632	3.95197	4.09287	0.000208622	0.0660379	-0.45519	-0.363601	0.718067	0.999888	OS9
ENSG00000131435	-8.2433	-4.3411	9.82589e-05	0.0428015	-0.219775	-0.752506	0.456143	0.999632	9.97694	4.08863	0.0002113	0.0661815	-0.443164	-0.199369	0.842982	0.999888	PDLIM4
ENSG00000144191	9.90465	4.33782	9.92492e-05	0.0428015	-0.6209	-0.734695	0.466802	0.999632	-12.505	-4.26185	0.00012513	0.0564128	-1.03614	-0.161089	0.872833	0.999888	CNGA3
ENSG00000249421	-16.9036	-4.33255	0.000100863	0.0428015	0.634049	0.659048	0.513633	0.999632	21.9369	4.37543	8.84579e-05	0.0503274	0.712686	0.0973315	0.922948	0.999888	ADAMTS19-AS1
ENSG00000090863	-3.31056	-4.33172	0.000101118	0.0428015	0.207506	0.897062	0.375042	0.999632	4.05744	4.13136	0.000185794	0.0642863	-2.2645	-1.28625	0.205736	0.999888	GLG1
ENSG00000140876	7.79804	4.32698	0.000102593	0.0428015	0.304872	1.28384	0.206569	0.999632	-10.0656	-4.3463	9.67102e-05	0.0504703	-2.50439	-1.38566	0.173512	0.999888	NUDT7
ENSG00000065320	-9.7156	-4.32051	0.000104641	0.0428015	1.02122	1.25992	0.214984	0.999632	12.1199	4.19418	0.000153665	0.0609641	-2.10691	-0.341531	0.734488	0.999888	NTN1
ENSG00000254717	27.8878	4.31936	0.000105008	0.0428015	2.15308	1.91133	0.0631307	0.999632	-34.815	-4.19618	0.000152738	0.0609641	-12.7623	-1.48856	0.144429	0.999888	GLYATL1P2
ENSG00000163659	-3.60821	-4.31471	0.000106511	0.0428276	0.397228	1.5836	0.121144	0.999632	4.41421	4.10766	0.000199548	0.0642951	-1.94796	-1.02034	0.313687	0.999888	TIPARP
ENSG00000082126	-8.26345	-4.30841	0.000108578	0.0430764	0.268119	0.401018	0.690536	0.999632	10.4612	4.24443	0.000131936	0.0577317	-0.928051	-0.182376	0.856207	0.999888	MPP4
ENSG00000132429	-13.3026	-4.29736	0.000112301	0.0439675	-0.576145	-0.792358	0.432817	0.999632	16.7926	4.2215	0.000141451	0.0592799	8.35971	1.51057	0.138741	0.999888	POPDC3
ENSG00000174684	-3.40227	-4.28045	0.00011824	0.0453062	-0.0875116	-0.459013	0.648704	0.999632	4.22267	4.13418	0.000184221	0.0642863	-0.653469	-0.450345	0.654888	0.999888	B3GNT1
ENSG00000240828	11.5864	4.279	0.000118766	0.0453062	0.924774	1.4189	0.163659	0.999632	-14.5289	-4.17548	0.000162617	0.0610606	-9.18204	-1.85104	0.0715423	0.999888	RPL21P4
